# Supplementary material for: Dicarbonyl-1κ2C-μ-chlorido-2:3κ2Cl:Cl-penta­chlorido-2κ2Cl,3κ3Cl-[1(η6)-toluene]digallium(III)ruthenium(I)(Ru—Ga)
Source: IUCrdata. 2024 Jul 9;9(Pt 7):x240657. doi: 10.1107/S2414314624006576 (PMC11299654; doi:10.1107/S2414314624006576)
Supplement: Supplementary file 1 [file x-09-x240657-sup1.cif]

##############################################################################
#                                                                            #
# This CIF contains the data for a data article accepted for                 #
# publication in IUCrData. It conforms to the requirements of                #
# Notes for Authors for IUCrData, and has been                               #
# peer reviewed under the auspices of IUCrData.                              #
#                                                                            #
# Full details of the Crystallographic Information File format               #
# are given in the paper "The Crystallographic Information File (CIF):       #
# a New Standard Archive File for Crystallography" by S. R. Hall, F. H.      #
# Allen and I. D. Brown [Acta Cryst. (1991), A47, 655-685].                  #
#                                                                            #
# The current version of the core CIF dictionary is obtainable from          #
# ftp://ftp.iucr.org/pub/cif_core.dic.                                       #
#                                                                            #
# Software is freely available for graphical display of the structure(s)     #
# in this CIF. For information consult the CIF software page                 #
# http://www.iucr.org/resources/cif/software.                                #
#                                                                            #
# This file may be used for bona fide research purposes within the           #
# scientific community so long as proper attribution is given to the data    # 
# article from which it was obtained.                                        #
#                                                                            #
##############################################################################
data_global
_audit_creation_method     'APEX4 v2021.4-1'
_journal_date_recd_electronic     2024-07-02
_journal_date_accepted     2024-07-03
_journal_name_full     'IUCrData'
_journal_year     2024
_journal_volume     9
_journal_issue      1
_journal_page_first     0
_journal_page_last     0
_journal_paper_category     HM
_journal_paper_doi     10.1107/S2414314624006576
_journal_coeditor_code     BT4152
_publ_contact_author_name     'George N. Harakas'
_publ_contact_author_address     'PO Box 6949 Radford University'
_publ_contact_author_email     'gharakas@radford.edu'
_publ_contact_author_fax     '540 831-6615'
_publ_contact_author_phone     '540 831-7760'
_publ_section_title
;\
Dicarbonyl-1\k^2^<i>C</i>-\m-chlorido-2:3\k^2^<i>Cl</i>:<i>Cl</i>-\
pentachlorido-2\k^2^<i>Cl</i>,3\k^3^<i>Cl</i>-[1(\h^6^)-toluene]\
digallium(III)ruthenium(I)(<i>Ru</i>---<i>Ga</i>)
;
_publ_section_title_footnote     .
loop_
    _publ_author_name
    _publ_author_footnote
    _publ_author_address
    'Smith, Danielle' .
;
PO Box 6949
Radford University
Radford, Virginia 24142,
USA
;
    'Harakas, George N.' .
;
PO Box 6949
Radford University
Radford, Virginia 24142,
USA
;
_publ_section_synopsis
;
The title compound is a ruthenium--gallium metal cluster. The ruthenium and
gallium have a direct metal--metal bond with a length of 2.4575(2) \%A.
;
data_I
_chemical_name_systematic
;\
Dicarbonyl-1\k^2^<i>C</i>-\m-chlorido-2:3\k^2^<i>Cl</i>:<i>Cl</i>-\
pentachlorido-2\k^2^<i>Cl</i>,3\k^3^<i>Cl</i>-[1(\h^6^)-toluene]\
digallium(III)ruthenium(I)(<i>Ru</i>---<i>Ga</i>)
;
_chemical_name_common     ?
_chemical_formula_moiety     'C9 H8 Cl6 Ga2 O2 Ru'
_chemical_formula_sum     'C9 H8 Cl6 Ga2 O2 Ru'
_chemical_formula_iupac     '[Ru Ga2 Cl6 (C7 H8) (C O)2]'
_chemical_formula_weight     601.36
_chemical_melting_point     ?
_space_group_crystal_system     monoclinic
_space_group_name_H-M_alt     'P 1 21/c 1'
_space_group_name_Hall     '-P 2ybc'
loop_
    _space_group_symop_operation_xyz
    'x, y, z'
    '-x, y+1/2, -z+1/2'
    '-x, -y, -z'
    'x, -y-1/2, z-1/2'
_cell_length_a     13.1598(6)
_cell_length_b     9.7142(4)
_cell_length_c     15.3369(7)
_cell_angle_alpha     90
_cell_angle_beta     115.2570(10)
_cell_angle_gamma     90
_cell_volume     1773.19(14)
_cell_formula_units_Z     4
_cell_measurement_reflns_used     9595
_cell_measurement_theta_min     2.7066
_cell_measurement_theta_max     28.3115
_cell_measurement_temperature     248.(2)
_exptl_crystal_description     block
_exptl_crystal_colour     'clear colourless'
_exptl_crystal_size_max     0.360
_exptl_crystal_size_mid     0.340
_exptl_crystal_size_min     0.310
_exptl_crystal_density_diffrn     2.253
_exptl_crystal_density_meas     ?
_exptl_crystal_density_method     'not measured'
_exptl_crystal_F_000     1144
_exptl_absorpt_coefficient_mu     4.756
_exptl_absorpt_correction_type     multi-scan
_exptl_absorpt_process_details
;
(SADABS; Krause <i>et al.</i>, 2015)
;
_exptl_absorpt_correction_T_min     0.21
_exptl_absorpt_correction_T_max     0.32
_exptl_special_details
;
;
_diffrn_ambient_temperature     248.(2)
_diffrn_source     ?
_diffrn_source_power     0.88
_diffrn_source_voltage     44
_diffrn_source_current     20.0
_diffrn_radiation_type     'Mo Ka'
_diffrn_radiation_wavelength     0.71073
_diffrn_radiation_monochromator     ?
_diffrn_measurement_device_type     'Bruker D8 Quest Eco, Photon II 7'
_diffrn_measurement_device     ?
_diffrn_measurement_method     'phi and omega scans'
_diffrn_detector_area_resol_mean     7.3910
_diffrn_reflns_number     66270
_diffrn_reflns_av_R_equivalents     0.0305
_diffrn_reflns_av_unetI/netI     0.0108
_diffrn_reflns_theta_min     2.69
_diffrn_reflns_theta_max     28.33
_diffrn_reflns_theta_full     25.24
_diffrn_measured_fraction_theta_max     0.999
_diffrn_measured_fraction_theta_full     0.999
_diffrn_reflns_limit_h_min     -17
_diffrn_reflns_limit_h_max     17
_diffrn_reflns_limit_k_min     -12
_diffrn_reflns_limit_k_max     12
_diffrn_reflns_limit_l_min     -20
_diffrn_reflns_limit_l_max     20
_diffrn_radiation_probe     ?
_refine_special_details
;
;
_reflns_number_total     4424
_reflns_number_gt     4133
_reflns_threshold_expression     'I > 2\s(I)'
_refine_ls_structure_factor_coef     Fsqd
_refine_ls_matrix_type     full
_refine_ls_R_factor_all     0.0182
_refine_ls_R_factor_gt     0.0163
_refine_ls_wR_factor_gt     0.0405
_refine_ls_wR_factor_ref     0.0411
_refine_ls_goodness_of_fit_ref     1.090
_refine_ls_restrained_S_all     1.090
_refine_ls_number_reflns     4424
_refine_ls_number_parameters     182
_refine_ls_number_restraints     0
_refine_ls_number_constraints     ?
_refine_ls_hydrogen_treatment     constr
_refine_ls_weighting_scheme     calc
_refine_ls_weighting_details
              'w=1/[\s^2^(Fo^2^)+(0.0179P)^2^+1.0566P] where P=(Fo^2^+2Fc^2^)/3'
_atom_sites_solution_hydrogens     geom
_atom_sites_solution_primary     ?
_atom_sites_solution_secondary     ?
_refine_ls_shift/su_max     0.002
_refine_ls_shift/su_mean     0.000
_refine_diff_density_max     0.650
_refine_diff_density_min     -0.430
_refine_ls_extinction_method     none
_refine_ls_extinction_coef     ?
loop_
    _atom_type_symbol
    _atom_type_description
    _atom_type_scat_dispersion_real
    _atom_type_scat_dispersion_imag
    _atom_type_scat_source
    C C 0.0033 0.0016 'International Tables Vol C Tables 4.2.6.8 and 6.1.1.4'
    H H 0.0000 0.0000 'International Tables Vol C Tables 4.2.6.8 and 6.1.1.4'
    Cl Cl 0.1484 0.1585 'International Tables Vol C Tables 4.2.6.8 and 6.1.1.4'
    Ga Ga 0.2307 1.6083 'International Tables Vol C Tables 4.2.6.8 and 6.1.1.4'
    O O 0.0106 0.0060 'International Tables Vol C Tables 4.2.6.8 and 6.1.1.4'
    Ru Ru -1.2594 0.8363 'International Tables Vol C Tables 4.2.6.8 and 6.1.1.4'
_computing_data_collection
;
APEX3 (Bruker, 2019)
;
_computing_cell_refinement
;
SAINT V8.40B (Bruker, 2019)
;
_computing_data_reduction
;
SAINT V8.40B (Bruker, 2019)
;
_computing_structure_solution
;
<i>SHELXT2018/2</i> (Sheldrick, 2015a)
;
_computing_structure_refinement
;
<i>SHELXL2018/3</i> (Sheldrick, 2015b)
;
_computing_molecular_graphics
;
<i>ShelXle</i> (H\"ubschle <i>et al.</i>,  2011)
;
_computing_publication_material     ?
loop_
    _atom_site_type_symbol
    _atom_site_label
    _atom_site_fract_x
    _atom_site_fract_y
    _atom_site_fract_z
    _atom_site_U_iso_or_equiv
    _atom_site_adp_type
    _atom_site_calc_flag
    _atom_site_occupancy
    _atom_site_disorder_assembly
    _atom_site_disorder_group
    Ru Ru1 0.24301(2) 0.66776(2) 0.55005(2) 0.02484(4) Uani d 1 . .
    Ga Ga1 0.37587(2) 0.52947(2) 0.68455(2) 0.02795(5) Uani d 1 . .
    Ga Ga2 0.21861(2) 0.26035(2) 0.77462(2) 0.03228(5) Uani d 1 . .
    Cl Cl1 0.53434(4) 0.47105(6) 0.68030(4) 0.04053(11) Uani d 1 . .
    Cl Cl2 0.41255(5) 0.58077(6) 0.83247(3) 0.04424(12) Uani d 1 . .
    Cl Cl3 0.31993(4) 0.28855(5) 0.68851(4) 0.03697(10) Uani d 1 . .
    Cl Cl4 0.09559(5) 0.42180(6) 0.73078(5) 0.05227(13) Uani d 1 . .
    Cl Cl5 0.13673(5) 0.06499(6) 0.72620(5) 0.05478(14) Uani d 1 . .
    Cl Cl6 0.32572(4) 0.25357(7) 0.92593(4) 0.05277(15) Uani d 1 . .
    O O1 0.12790(15) 0.73771(17) 0.67684(13) 0.0519(4) Uani d 1 . .
    O O2 0.10336(14) 0.40984(18) 0.48352(13) 0.0573(4) Uani d 1 . .
    C C1 0.17226(16) 0.7071(2) 0.63130(14) 0.0338(4) Uani d 1 . .
    C C2 0.15713(16) 0.5047(2) 0.51002(14) 0.0367(4) Uani d 1 . .
    C C3 0.1370(2) 1.0026(3) 0.48306(18) 0.0502(5) Uani d 1 . .
    H H3A 0.151190 1.085031 0.454310 0.075000 Uiso calc 1 . .
    H H3B 0.148544 1.022284 0.548647 0.075000 Uiso calc 1 . .
    H H3C 0.060080 0.972800 0.445748 0.075000 Uiso calc 1 . .
    C C4 0.21607(15) 0.8907(2) 0.48377(13) 0.0324(4) Uani d 1 . .
    C C5 0.18667(17) 0.7958(2) 0.40924(13) 0.0389(4) Uani d 1 . .
    H H5 0.107892 0.790389 0.359964 0.047000 Uiso calc 1 . .
    C C6 0.2656(2) 0.6935(3) 0.41157(15) 0.0478(5) Uani d 1 . .
    H H6 0.241232 0.618942 0.362932 0.057000 Uiso calc 1 . .
    C C7 0.37233(19) 0.6881(2) 0.48817(17) 0.0458(5) Uani d 1 . .
    H H7 0.423488 0.610611 0.493398 0.055000 Uiso calc 1 . .
    C C8 0.40090(17) 0.7834(2) 0.56321(16) 0.0432(5) Uani d 1 . .
    H H8 0.471964 0.772111 0.622005 0.052000 Uiso calc 1 . .
    C C9 0.32405(16) 0.8811(2) 0.56150(14) 0.0371(4) Uani d 1 . .
    H H9 0.340902 0.937264 0.619916 0.044000 Uiso calc 1 . .
loop_
    _atom_site_aniso_label
    _atom_site_aniso_U_11
    _atom_site_aniso_U_22
    _atom_site_aniso_U_33
    _atom_site_aniso_U_12
    _atom_site_aniso_U_13
    _atom_site_aniso_U_23
    Ru1 0.02522(6) 0.02903(7) 0.02071(6) -0.00104(5) 0.01024(5) 0.00055(5)
    Ga1 0.02861(9) 0.03056(10) 0.02508(9) 0.00314(7) 0.01183(7) 0.00206(7)
    Ga2 0.03015(10) 0.03326(11) 0.03336(10) -0.00027(8) 0.01347(8) 0.00417(8)
    Cl1 0.0333(2) 0.0472(3) 0.0458(3) 0.00639(19) 0.0213(2) 0.0039(2)
    Cl2 0.0559(3) 0.0468(3) 0.0281(2) 0.0091(2) 0.0161(2) -0.00377(19)
    Cl3 0.0476(2) 0.0293(2) 0.0424(2) -0.00163(19) 0.0273(2) 0.00116(18)
    Cl4 0.0467(3) 0.0490(3) 0.0610(3) 0.0157(2) 0.0228(3) 0.0080(3)
    Cl5 0.0554(3) 0.0405(3) 0.0623(3) -0.0155(2) 0.0192(3) 0.0040(3)
    Cl6 0.0389(2) 0.0864(4) 0.0323(2) 0.0041(3) 0.0145(2) 0.0060(3)
    O1 0.0721(11) 0.0459(9) 0.0607(10) 0.0051(8) 0.0503(9) 0.0003(8)
    O2 0.0500(9) 0.0449(9) 0.0626(10) -0.0152(8) 0.0103(8) -0.0092(8)
    C1 0.0408(9) 0.0295(9) 0.0349(9) 0.0002(7) 0.0198(8) 0.0036(7)
    C2 0.0334(9) 0.0387(10) 0.0334(9) -0.0019(8) 0.0099(7) -0.0010(8)
    C3 0.0545(13) 0.0464(12) 0.0567(14) 0.0116(10) 0.0304(11) 0.0103(10)
    C4 0.0365(9) 0.0339(9) 0.0302(8) -0.0027(7) 0.0175(7) 0.0051(7)
    C5 0.0422(10) 0.0474(11) 0.0233(8) -0.0055(9) 0.0101(7) 0.0060(8)
    C6 0.0754(15) 0.0475(12) 0.0321(10) -0.0045(11) 0.0342(11) -0.0027(9)
    C7 0.0519(12) 0.0497(12) 0.0532(12) 0.0122(10) 0.0392(11) 0.0147(10)
    C8 0.0308(9) 0.0520(12) 0.0473(11) -0.0053(9) 0.0172(8) 0.0101(10)
    C9 0.0371(9) 0.0378(10) 0.0343(9) -0.0111(8) 0.0133(8) 0.0000(8)
_geom_special_details
;
All esds (except the esd in the dihedral angle between two l.s. planes)
are estimated using the full covariance matrix.  The cell esds are taken
into account individually in the estimation of esds in distances, angles
and torsion angles; correlations between esds in cell parameters are only
used when they are defined by crystal symmetry.  An approximate (isotropic)
treatment of cell esds is used for estimating esds involving l.s. planes.
;
loop_
    _geom_bond_atom_site_label_1
    _geom_bond_atom_site_label_2
    _geom_bond_site_symmetry_2
    _geom_bond_distance
    _geom_bond_publ_flag
    Ru1 C1 . 1.8856(19) ?
    Ru1 C2 . 1.890(2) ?
    Ru1 C6 . 2.2803(19) ?
    Ru1 C7 . 2.2834(19) ?
    Ru1 C8 . 2.294(2) ?
    Ru1 C9 . 2.3027(19) ?
    Ru1 C5 . 2.3223(19) ?
    Ru1 C4 . 2.3536(19) ?
    Ru1 Ga1 . 2.4575(2) yes
    Ga1 Cl2 . 2.1665(5) yes
    Ga1 Cl1 . 2.1888(5) yes
    Ga1 Cl3 . 2.4619(5) yes
    Ga2 Cl6 . 2.1413(6) yes
    Ga2 Cl4 . 2.1456(6) yes
    Ga2 Cl5 . 2.1521(6) yes
    Ga2 Cl3 . 2.2583(5) yes
    O1 C1 . 1.125(2) ?
    O2 C2 . 1.127(3) ?
    C3 C4 . 1.502(3) ?
    C4 C5 . 1.389(3) ?
    C4 C9 . 1.415(3) ?
    C5 C6 . 1.426(3) ?
    C6 C7 . 1.396(3) ?
    C7 C8 . 1.398(3) ?
    C8 C9 . 1.379(3) ?
loop_
    _geom_angle_atom_site_label_1
    _geom_angle_atom_site_label_2
    _geom_angle_atom_site_label_3
    _geom_angle_site_symmetry_1
    _geom_angle_site_symmetry_3
    _geom_angle
    _geom_angle_publ_flag
    C1 Ru1 C2 . . 89.37(9) ?
    C1 Ru1 C6 . . 152.94(9) ?
    C2 Ru1 C6 . . 94.99(9) ?
    C1 Ru1 C7 . . 157.35(9) ?
    C2 Ru1 C7 . . 112.70(9) ?
    C6 Ru1 C7 . . 35.62(9) ?
    C1 Ru1 C8 . . 121.78(9) ?
    C2 Ru1 C8 . . 146.39(9) ?
    C6 Ru1 C8 . . 63.59(9) ?
    C7 Ru1 C8 . . 35.56(9) ?
    C1 Ru1 C9 . . 96.35(8) ?
    C2 Ru1 C9 . . 166.51(8) ?
    C6 Ru1 C9 . . 74.46(8) ?
    C7 Ru1 C9 . . 63.31(8) ?
    C8 Ru1 C9 . . 34.91(8) ?
    C1 Ru1 C5 . . 117.03(8) ?
    C2 Ru1 C5 . . 103.73(8) ?
    C6 Ru1 C5 . . 36.09(8) ?
    C7 Ru1 C5 . . 64.28(8) ?
    C8 Ru1 C5 . . 74.78(7) ?
    C9 Ru1 C5 . . 62.79(7) ?
    C1 Ru1 C4 . . 94.20(7) ?
    C2 Ru1 C4 . . 132.21(8) ?
    C6 Ru1 C4 . . 63.40(8) ?
    C7 Ru1 C4 . . 75.08(7) ?
    C8 Ru1 C4 . . 63.34(7) ?
    C9 Ru1 C4 . . 35.37(7) ?
    C5 Ru1 C4 . . 34.55(7) ?
    C1 Ru1 Ga1 . . 86.05(6) ?
    C2 Ru1 Ga1 . . 85.82(6) ?
    C6 Ru1 Ga1 . . 120.86(7) ?
    C7 Ru1 Ga1 . . 90.38(6) ?
    C8 Ru1 Ga1 . . 84.29(6) ?
    C9 Ru1 Ga1 . . 106.70(5) ?
    C5 Ru1 Ga1 . . 154.66(5) ?
    C4 Ru1 Ga1 . . 141.95(5) ?
    Cl2 Ga1 Cl1 . . 107.54(2) ?
    Cl2 Ga1 Ru1 . . 120.934(17) ?
    Cl1 Ga1 Ru1 . . 117.546(16) ?
    Cl2 Ga1 Cl3 . . 97.36(2) ?
    Cl1 Ga1 Cl3 . . 93.035(19) ?
    Ru1 Ga1 Cl3 . . 115.292(15) ?
    Cl6 Ga2 Cl4 . . 114.95(3) yes
    Cl6 Ga2 Cl5 . . 110.36(3) yes
    Cl4 Ga2 Cl5 . . 109.67(3) yes
    Cl6 Ga2 Cl3 . . 110.96(2) yes
    Cl4 Ga2 Cl3 . . 106.43(2) yes
    Cl5 Ga2 Cl3 . . 103.82(2) yes
    Ga2 Cl3 Ga1 . . 112.77(2) ?
    O1 C1 Ru1 . . 175.86(18) ?
    O2 C2 Ru1 . . 177.7(2) ?
    C5 C4 C9 . . 118.47(18) ?
    C5 C4 C3 . . 121.72(19) ?
    C9 C4 C3 . . 119.81(19) ?
    C5 C4 Ru1 . . 71.49(11) ?
    C9 C4 Ru1 . . 70.35(11) ?
    C3 C4 Ru1 . . 130.19(13) ?
    C4 C5 C6 . . 119.83(19) ?
    C4 C5 Ru1 . . 73.96(11) ?
    C6 C5 Ru1 . . 70.35(11) ?
    C7 C6 C5 . . 120.5(2) ?
    C7 C6 Ru1 . . 72.31(11) ?
    C5 C6 Ru1 . . 73.56(11) ?
    C6 C7 C8 . . 119.2(2) ?
    C6 C7 Ru1 . . 72.07(12) ?
    C8 C7 Ru1 . . 72.63(11) ?
    C9 C8 C7 . . 120.2(2) ?
    C9 C8 Ru1 . . 72.89(11) ?
    C7 C8 Ru1 . . 71.81(12) ?
    C8 C9 C4 . . 121.73(19) ?
    C8 C9 Ru1 . . 72.20(12) ?
    C4 C9 Ru1 . . 74.28(11) ?
_shelx_hkl_file
;
  -2   0   0 6268.57  153.08
  -2   0   0 6189.38  152.78
  -3   0   0  352.76    9.20
   3   0   0  379.46    9.20
  -3   0   0  369.76    9.20
  -3   0   0  376.16    9.20
  -3   0   0  368.16   11.60
  -3   0   0  358.56   11.90
   3   0   0  365.06    9.20
   3   0   0  377.46    9.10
   3   0   0  368.26    9.30
   3   0   0  375.66    9.30
   3   0   0  384.36    9.20
  -3   0   0  373.76    9.30
   3   0   0  389.96   11.50
   3   0   0  371.46   11.80
  -3   0   0  370.56    9.30
  -3   0   0  373.66    9.10
   4   0   0  491.35   12.50
   4   0   0  499.55   12.50
   4   0   0  511.95   12.40
  -4   0   0  485.95   16.10
   4   0   0  506.65   15.80
   4   0   0  496.15   12.40
   4   0   0  510.55   12.30
   4   0   0  482.25   12.40
  -4   0   0  505.95   12.20
  -4   0   0  492.25   12.50
  -4   0   0  503.85   12.50
  -4   0   0  497.55   12.40
  -4   0   0  497.25   12.30
  -4   0   0  505.65   15.70
   4   0   0  518.95   15.40
   5   0   0  364.46   13.00
  -5   0   0  357.56   13.60
  -5   0   0  340.27    8.90
  -5   0   0  355.66    8.70
  -5   0   0  354.26    9.00
  -5   0   0  357.76    9.00
  -5   0   0  349.37    9.00
  -5   0   0  355.56    8.90
  -5   0   0  348.57   12.90
   5   0   0  361.66    8.80
   5   0   0  356.16   12.40
   5   0   0  363.66    8.70
   5   0   0  336.47    9.00
   5   0   0  351.86    9.00
   5   0   0  365.86    8.90
   5   0   0  351.56    9.00
   6   0   0  782.42   19.10
   6   0   0  784.92   19.40
   6   0   0  761.92   19.40
   6   0   0  806.12   19.20
   6   0   0  828.62   23.90
  -6   0   0  764.02   25.30
   6   0   0  775.12   19.40
   6   0   0  804.02   24.50
  -6   0   0  772.62   19.30
  -6   0   0  765.22   19.30
  -6   0   0  782.02   19.10
  -6   0   0  775.62   19.40
  -6   0   0  783.82   19.40
  -6   0   0  779.12   19.40
   6   0   0  784.22   19.30
  -6   0   0  735.73   24.30
   7   0   0 1033.30   25.10
  -7   0   0 1013.80   25.40
  -7   0   0 1025.70   25.50
  -7   0   0 1029.50   25.50
   7   0   0 1019.40   25.30
  -7   0   0 1020.20   25.10
  -7   0   0 1007.60   35.90
   7   0   0 1020.50   25.40
   7   0   0 1035.60   32.60
  -7   0   0 1057.29   36.40
   7   0   0 1049.89   31.70
  -7   0   0 1009.00   25.30
  -8   0   0 1161.88   29.20
   8   0   0 1145.89   29.10
  -8   0   0 1155.48   29.30
   8   0   0 1232.48   36.10
  -8   0   0 1196.98   37.80
   8   0   0 1191.28   29.30
   8   0   0 1208.78   35.10
  -8   0   0 1173.18   29.40
  -8   0   0 1204.48   29.40
  -8   0   0 1173.48   28.90
   8   0   0 1186.38   28.90
  -8   0   0 1179.18   36.60
   9   0   0  721.33   17.80
  -9   0   0  702.23   17.70
  -9   0   0  690.03   17.60
  -9   0   0  713.03   25.80
  -9   0   0  716.83   17.80
   9   0   0  667.63   17.60
  -9   0   0  697.03   17.20
   9   0   0  707.13   17.20
  -9   0   0  701.73   17.80
  -9   0   0  684.23   26.70
 -10   0   0   45.90    2.30
 -10   0   0   46.90    1.60
 -10   0   0   53.69    8.40
 -10   0   0   47.70    8.60
  10   0   0   48.50    2.20
 -10   0   0   48.20    2.40
  10   0   0   47.30    1.60
 -10   0   0   48.50    2.10
 -11   0   0  305.77   15.50
  11   0   0  305.37    8.20
  11   0   0  306.97    8.50
 -11   0   0  276.57   18.20
 -11   0   0  286.07    8.20
 -11   0   0  292.17    8.00
 -11   0   0  297.27    8.00
  11   0   0  287.87    7.40
 -11   0   0  265.57   17.30
 -11   0   0  280.47   14.10
  12   0   0   -0.10    1.30
 -12   0   0    4.80    5.80
 -12   0   0    3.60    5.40
 -12   0   0    2.20    1.10
  13   0   0  496.75   13.50
 -13   0   0  462.05   21.20
  13   0   0  491.45   13.10
 -13   0   0  495.25   13.00
 -13   0   0  469.75   22.30
 -13   0   0  489.75   13.20
 -14   0   0  129.39    4.70
 -14   0   0  128.89    4.90
  14   0   0  136.39    4.90
 -14   0   0  128.99    4.50
  14   0   0  136.19    5.20
 -14   0   0  131.29   13.80
 -14   0   0  140.59   15.30
 -15   0   0   25.40    2.80
 -15   0   0   17.10   17.00
  15   0   0   31.50    2.90
  15   0   0   29.70    3.20
 -15   0   0   26.00    2.90
 -15   0   0   -2.90   15.00
   1  -1   0  158.48    6.10
   1  -1   0  146.09    3.80
   1  -1   0  151.68    3.80
   1  -1   0  149.59    3.70
   2  -1   0  163.58    4.20
   2  -1   0  160.58    6.80
   2  -1   0  175.68    4.30
   2  -1   0  168.08    4.10
   2  -1   0  166.28    4.20
  -2  -1   0  171.28    4.20
   2  -1   0  165.98    4.20
  -2  -1   0  163.48    4.20
   2  -1   0  155.08    7.10
  -2  -1   0  161.38    4.10
  -2  -1   0  161.18    4.10
  -2   1   0  164.78    4.20
  -2   1   0  165.48    4.20
  -2   1   0  159.88    7.20
  -2   1   0  168.98    4.10
   2   1   0  155.08    4.30
  -2   1   0  164.68    4.20
  -2   1   0  178.38    7.10
  -2   1   0  156.18    4.20
   2   1   0  165.18    4.20
   2   1   0  167.68    4.20
   2   1   0  161.68    4.10
   3  -1   0    5.20    0.60
   3  -1   0    2.50    1.60
  -3  -1   0    4.30    0.40
   3  -1   0    6.10    0.50
  -3  -1   0    6.20    0.60
  -3  -1   0    4.90    0.40
   3  -1   0    5.40    0.50
   3  -1   0    5.20    0.50
  -3  -1   0    7.30    1.40
  -3  -1   0    6.10    0.50
   3  -1   0    4.80    0.50
   3  -1   0    3.00    1.80
  -3  -1   0    8.70    1.30
   3   1   0    5.80    0.50
   3   1   0    5.80    0.50
  -3   1   0    5.20    0.80
  -3   1   0    5.90    0.40
  -3   1   0    4.60    0.50
  -3   1   0    3.10    2.10
  -3   1   0    5.40    2.30
   3   1   0    5.60    0.40
  -3   1   0    5.70    0.50
   3   1   0    6.00    0.40
  -3   1   0    5.80    0.60
  -3   1   0    4.90    0.50
   4  -1   0 1011.30   24.60
   4  -1   0 1000.70   24.80
   4  -1   0 1027.20   24.80
  -4  -1   0 1006.50   26.70
   4  -1   0 1030.40   29.30
   4  -1   0 1002.80   29.90
   4  -1   0 1022.20   24.70
   4  -1   0  985.40   24.80
   4  -1   0 1035.80   24.90
  -4  -1   0  972.70   27.00
  -4  -1   0 1023.70   24.80
  -4  -1   0 1006.00   24.60
  -4  -1   0 1005.80   24.60
  -4  -1   0 1022.40   24.80
   4   1   0 1007.30   24.80
  -4   1   0  993.10   30.20
   4   1   0 1018.90   24.70
  -4   1   0 1034.30   24.80
  -4   1   0  997.50   29.40
   4   1   0 1017.50   24.80
  -4   1   0  961.60   24.80
  -4   1   0  990.30   24.80
  -4   1   0 1019.10   24.80
   4   1   0 1010.50   24.60
   5  -1   0  680.23   16.90
  -5  -1   0  643.34   20.00
  -5  -1   0  694.23   16.90
   5  -1   0  669.83   22.70
   5  -1   0  683.63   16.80
   5  -1   0  669.33   16.90
   5  -1   0  700.03   16.60
   5  -1   0  681.13   21.90
  -5  -1   0  642.44   19.50
   5  -1   0  696.43   16.90
  -5  -1   0  684.03   16.60
  -5  -1   0  683.93   16.80
  -5  -1   0  676.23   16.80
  -5  -1   0  675.03   16.60
   5  -1   0  667.23   16.90
  -5   1   0  678.73   22.30
  -5   1   0  688.93   16.80
   5   1   0  692.43   16.90
  -5   1   0  676.13   23.10
  -5   1   0  650.03   16.80
  -5   1   0  696.63   16.60
   5   1   0  688.33   16.60
   5   1   0  667.93   16.80
  -5   1   0  677.63   16.90
  -5   1   0  675.83   16.90
   5   1   0  675.03   16.80
   6  -1   0   33.10    5.30
   6  -1   0   35.70    1.10
   6  -1   0   33.30    1.50
  -6  -1   0   34.60    1.20
   6  -1   0   37.10    5.20
  -6  -1   0   38.10    1.60
  -6  -1   0   37.00    1.30
  -6  -1   0   35.10    1.20
   6  -1   0   38.10    1.40
  -6  -1   0   34.10    4.20
  -6  -1   0   35.50    1.60
  -6  -1   0   38.90    4.90
   6  -1   0   33.90    1.50
   6  -1   0   36.90    1.60
   6  -1   0   35.70    1.50
  -6   1   0   33.00    1.60
  -6   1   0   32.40    1.40
  -6   1   0   33.60    1.50
  -6   1   0   34.80    1.10
   6   1   0   35.40    1.50
  -6   1   0   33.70    1.50
  -6   1   0   32.00    5.50
   6   1   0   33.30    1.40
   6   1   0   34.20    1.50
  -6   1   0   39.00    5.50
   6   1   0   31.40    1.30
   6   1   0   33.50    1.10
  -7  -1   0 1072.19   26.70
   7  -1   0 1130.39   34.80
  -7  -1   0 1111.59   35.60
   7  -1   0 1135.89   35.90
  -7  -1   0 1093.69   27.00
   7  -1   0 1072.79   26.60
   7  -1   0 1083.59   27.10
  -7  -1   0 1084.59   34.40
  -7  -1   0 1079.99   26.60
  -7  -1   0 1082.49   27.00
  -7  -1   0 1078.49   26.80
   7  -1   0 1083.59   27.00
  -7   1   0 1085.79   26.60
  -7   1   0 1082.99   26.90
  -7   1   0 1059.39   27.00
   7   1   0 1088.79   26.60
  -7   1   0 1082.49   27.00
  -7   1   0 1094.59   39.80
  -7   1   0 1079.99   27.00
   7   1   0 1082.19   26.90
  -7   1   0 1109.39   38.60
  -8  -1   0  537.05   19.30
  -8  -1   0  552.84   13.70
  -8  -1   0  541.45   13.70
   8  -1   0  551.54   13.90
   8  -1   0  526.75   21.40
   8  -1   0  567.74   20.90
   8  -1   0  551.54   14.00
   8  -1   0  536.35   13.50
  -8  -1   0  545.65   14.00
  -8  -1   0  549.65   18.30
  -8  -1   0  538.75   20.20
  -8  -1   0  541.05   17.60
  -8  -1   0  552.24   13.50
  -8  -1   0  544.85   14.00
   8   1   0  543.95   13.50
  -8   1   0  539.05   23.10
  -8   1   0  544.75   14.00
  -8   1   0  553.24   13.90
  -8   1   0  541.35   13.50
  -8   1   0  541.75   14.00
  -8   1   0  562.54   14.00
   8   1   0  557.04   13.90
  -8   1   0  526.75   22.00
   9  -1   0  732.63   18.60
  -9  -1   0  727.13   23.60
  -9  -1   0  719.13   22.80
  -9  -1   0  725.33   25.80
  -9  -1   0  728.63   18.10
  -9  -1   0  735.73   18.40
  -9  -1   0  716.63   18.30
  -9  -1   0  744.63   25.00
  -9  -1   0  735.03   18.60
   9  -1   0  752.32   26.30
  -9  -1   0  733.33   18.70
   9  -1   0  768.52   27.70
   9  -1   0  727.73   18.50
  -9   1   0  744.63   18.70
  -9   1   0  748.73   29.30
  -9   1   0  728.13   18.60
  -9   1   0  749.53   28.10
   9   1   0  740.93   18.60
   9   1   0  737.43   18.10
  -9   1   0  728.43   18.70
  -9   1   0  743.53   18.60
 -10  -1   0  317.57   13.30
  10  -1   0  311.37    8.60
 -10  -1   0  316.77   15.50
  10  -1   0  316.87   16.60
 -10  -1   0  317.77    8.50
 -10  -1   0  317.87   14.00
 -10  -1   0  325.87    8.80
  10  -1   0  331.87    9.00
 -10  -1   0  323.97    8.90
  10  -1   0  331.37    8.80
 -10  -1   0  320.97    8.50
 -10  -1   0  324.67    8.20
 -10  -1   0  326.87   16.50
 -10   1   0  326.17    8.70
 -10   1   0  326.37   18.60
 -10   1   0  321.47    8.80
 -10   1   0  322.47    8.90
  10   1   0  319.97    8.10
  10   1   0  329.47    8.70
 -10   1   0  335.07   19.80
  11  -1   0  199.88    6.20
 -11  -1   0  199.98    5.70
 -11  -1   0  199.78   14.10
 -11  -1   0  204.38    5.70
 -11  -1   0  216.98   11.80
  11  -1   0  188.68    5.70
 -11  -1   0  200.68    6.00
 -11  -1   0  207.98   13.50
  11  -1   0  201.28    6.00
 -11  -1   0  200.48    5.30
 -11  -1   0  197.28   10.80
 -11   1   0  188.18   16.60
 -11   1   0  193.88    5.90
 -11   1   0  208.88   17.70
 -11   1   0  208.28    6.10
 -11   1   0  207.38    5.90
  11   1   0  194.88    5.20
  11   1   0  200.78    6.30
  11   1   0  208.08    6.00
  12  -1   0    8.80    1.70
 -12  -1   0    8.60    5.20
 -12  -1   0    6.90    1.20
 -12  -1   0    9.10    2.30
  12  -1   0    8.40    1.40
 -12  -1   0    9.00    5.70
 -12   1   0    6.20    6.00
 -12   1   0    6.90    1.60
  12   1   0    9.00    0.90
  12   1   0    7.40    1.40
 -12   1   0    7.00    1.60
 -12   1   0    6.50    1.20
 -13  -1   0  136.89   11.70
  13  -1   0  132.49    4.90
  13  -1   0  130.69    4.70
 -13  -1   0  123.29    4.10
 -13  -1   0  128.69    4.70
 -13  -1   0  105.89   10.30
 -13  -1   0  122.69    4.30
 -13   1   0  127.69    4.60
 -13   1   0  120.49   15.40
 -13   1   0  132.99    4.70
 -13   1   0  160.98   14.60
  13   1   0  127.29    4.50
  13   1   0  128.89    5.00
 -14  -1   0    8.30    1.40
 -14  -1   0    7.60    1.70
  14  -1   0    9.50    1.70
 -14  -1   0    4.20    6.70
 -14  -1   0   20.70    6.60
  14  -1   0    7.50    1.60
 -14  -1   0    7.10    1.20
  14   1   0    8.80    1.50
 -14   1   0    6.60    1.30
 -14   1   0    7.30    1.60
 -14   1   0    3.90    9.20
 -14   1   0    6.40    8.80
  14   1   0    8.20    1.70
 -14   1   0    7.30    1.60
  15  -1   0  113.29    5.00
 -15  -1   0  109.79   14.00
 -15  -1   0  105.79    3.90
 -15  -1   0  111.69    4.70
 -15  -1   0  108.29   15.20
 -15  -1   0  114.69    4.40
  15  -1   0  112.79    4.90
 -15   1   0  112.69    4.60
  15   1   0  114.59    4.60
  15   1   0  121.59    5.40
 -15   1   0  114.59    4.80
   0  -2   0  583.14   14.30
   0  -2   0  571.94   14.40
   0  -2   0  584.34   14.30
   0   2   0  575.64   17.70
   0   2   0  583.14   14.30
   0   2   0  602.44   14.40
   0   2   0  583.24   14.30
   0   2   0  579.24   14.40
   0   2   0  594.44   17.30
  -1  -2   0  205.08    5.00
  -1  -2   0  198.08    5.00
  -1  -2   0  203.78    5.10
   1  -2   0  198.28    5.10
   1  -2   0  212.48    5.20
  -1  -2   0  198.08    5.10
   1  -2   0  199.28    5.00
  -1  -2   0  200.38    6.90
   1  -2   0  197.48    5.20
   1  -2   0  190.98    8.20
  -1  -2   0  206.38    5.10
  -1  -2   0  204.18    7.20
   1  -2   0  197.98    8.70
   1  -2   0  201.08    5.10
   1  -2   0  210.98    5.20
  -1   2   0  195.98    8.30
  -1   2   0  201.48    5.00
   1   2   0  199.98    5.10
  -1   2   0  194.78    5.20
   1   2   0  195.28    7.40
  -1   2   0  200.78    5.20
   1   2   0  204.18    5.00
   1   2   0  195.28    7.10
   1   2   0  205.98    5.10
   1   2   0  204.78    5.00
  -1   2   0  205.18    5.20
   1   2   0  199.48    5.00
  -1   2   0  196.68    5.10
   1   2   0  202.38    5.10
   2  -2   0 7460.55  188.48
  -2  -2   0 7624.34  184.08
  -2  -2   0 7627.64  183.88
   2  -2   0 7621.54  187.78
  -2   2   0 7336.57  187.58
   2   2   0 7556.44  184.48
   2   2   0 7579.14  184.28
  -3  -2   0   90.79    2.50
   3  -2   0   93.19    2.60
   3  -2   0   89.09    2.70
   3  -2   0   95.09    2.80
   3  -2   0   95.09    2.50
   3  -2   0   97.19    2.70
  -3  -2   0   94.09    2.50
  -3  -2   0   93.59    2.50
   3  -2   0   94.19    2.60
  -3  -2   0   96.69    2.60
   3   2   0   92.99    2.50
  -3   2   0   92.19    2.70
   3   2   0   92.79    2.50
  -3   2   0   91.89    2.60
  -3   2   0   90.29    2.50
  -3   2   0   91.29    2.60
   3   2   0   94.49    2.50
  -3   2   0  105.19    7.00
  -3   2   0  112.89    8.50
   3   2   0   93.59    2.60
  -3   2   0   91.89    2.80
   4  -2   0 3774.72   99.39
   4  -2   0 3906.31   98.49
  -4   2   0 3705.03   99.39
  -4   2   0 3749.22   98.39
  -5  -2   0   48.20    1.70
   5  -2   0   47.10    1.70
   5  -2   0   45.50    1.90
   5  -2   0   45.00    6.40
   5  -2   0   50.79    1.50
   5  -2   0   47.10    6.20
  -5  -2   0   50.59    1.80
   5  -2   0   49.60    1.70
   5  -2   0   49.50    1.80
  -5  -2   0   48.70    1.50
  -5   2   0   50.69    7.00
  -5   2   0   47.90    1.40
  -5   2   0   47.40    1.80
   5   2   0   47.40    1.60
   5   2   0   45.40    1.70
   5   2   0   48.80    1.60
   5   2   0   46.40    1.50
  -5   2   0   46.20    1.70
  -5   2   0   56.69    7.10
   5   2   0   50.19    1.70
  -5   2   0   47.50    1.80
  -5   2   0   53.89    2.00
  -6  -2   0   17.70    1.30
   6  -2   0   21.30    0.90
  -6  -2   0   19.70    1.00
  -6  -2   0   18.40    2.60
   6  -2   0   18.40    1.20
  -6  -2   0   22.20    2.20
   6  -2   0   20.10    1.40
   6  -2   0   19.40    1.30
   6  -2   0   22.40    1.30
   6  -2   0   29.80    6.20
   6  -2   0   25.30    5.40
  -6  -2   0   20.00    1.30
   6  -2   0   19.60    1.20
  -6   2   0   20.90    1.50
   6   2   0   20.30    1.10
  -6   2   0   19.60    1.30
   6   2   0   18.90    1.30
  -6   2   0   21.40    1.40
  -6   2   0   19.60    5.50
  -6   2   0   17.40    1.20
  -6   2   0   25.80    5.70
  -6   2   0   22.50    1.40
   6   2   0   20.20    0.90
   6   2   0   19.70    1.20
  -6   2   0   22.30    1.20
  -7  -2   0  304.67    9.90
   7  -2   0  310.57    8.20
  -7  -2   0  308.07    8.00
   7  -2   0  307.97    7.70
   7  -2   0  322.57   16.90
   7  -2   0  309.27    8.20
   7  -2   0  303.67   15.90
  -7  -2   0  302.77    9.50
  -7  -2   0  307.37    8.10
  -7  -2   0  302.77    7.80
  -7   2   0  308.27    8.10
  -7   2   0  313.27    7.70
   7   2   0  311.87    8.00
   7   2   0  302.17    7.70
  -7   2   0  295.17    8.20
  -7   2   0  301.17    8.10
  -7   2   0  310.47   18.50
  -7   2   0  269.57   18.80
  -7   2   0  307.67    8.10
  -8  -2   0  278.67    7.20
  -8  -2   0  279.87    7.60
   8  -2   0  293.27   15.50
  -8  -2   0  282.47    9.90
  -8  -2   0  279.77    7.20
  -8  -2   0  285.07    7.60
   8  -2   0  283.07    7.70
  -8  -2   0  283.47   10.90
  -8  -2   0  284.17    9.50
  -8  -2   0  277.07    7.10
   8  -2   0  276.57    7.10
   8  -2   0  281.57    7.60
  -8  -2   0  293.27   11.50
   8  -2   0  290.77   16.20
  -8   2   0  278.97    7.60
   8   2   0  282.27    7.50
  -8   2   0  280.87    7.60
  -8   2   0  270.37    7.70
  -8   2   0  258.37   15.90
  -8   2   0  281.67    7.00
  -8   2   0  276.87   17.00
   8   2   0  278.47    7.10
  -9  -2   0  951.40   27.90
  -9  -2   0  976.40   24.00
   9  -2   0  976.20   35.00
  -9  -2   0  947.11   26.40
  -9  -2   0  971.90   23.60
  -9  -2   0  963.70   24.10
  -9  -2   0  952.50   23.60
  -9  -2   0  961.30   28.70
   9  -2   0  960.30   24.20
   9  -2   0  947.61   33.40
  -9  -2   0  948.11   26.90
  -9  -2   0  965.40   23.70
   9  -2   0  960.40   24.20
   9  -2   0  983.80   24.10
  -9   2   0  971.50   24.10
  -9   2   0  928.61   36.10
  -9   2   0  965.20   35.00
  -9   2   0  961.30   24.10
   9   2   0  971.80   24.00
   9   2   0  892.81   24.00
 -10  -2   0    0.60    0.90
  10  -2   0    0.20    0.80
 -10  -2   0   -1.10    3.90
  10  -2   0    2.50    6.00
 -10  -2   0    0.70    3.80
  10  -2   0    0.50    0.90
 -10  -2   0    2.20    4.70
 -10  -2   0    3.00    4.10
  10  -2   0    0.30    0.90
  10  -2   0   14.90    6.30
 -10  -2   0    0.90    0.90
  10   2   0   -0.20    0.80
  10   2   0    0.70    0.50
 -10   2   0    5.40    6.90
 -10   2   0   -2.10    6.20
 -10   2   0    2.10    1.00
 -10   2   0    0.50    0.90
 -11  -2   0  711.03   18.10
 -11  -2   0  677.63   21.70
 -11  -2   0  686.73   17.60
  11  -2   0  714.33   18.30
 -11  -2   0  706.83   23.10
 -11  -2   0  702.53   23.80
  11  -2   0  722.53   30.60
  11  -2   0  717.93   18.20
  11  -2   0  681.83   18.00
 -11  -2   0  701.13   21.10
  11  -2   0  731.93   29.50
 -11   2   0  693.23   18.10
 -11   2   0  705.73   18.10
  11   2   0  671.73   17.40
 -11   2   0  731.73   32.70
  11   2   0  728.63   18.40
 -11   2   0  690.53   30.60
  11   2   0  709.53   18.00
  11   2   0  681.13   17.50
 -12  -2   0  219.88    6.10
  12  -2   0  234.78    6.80
 -12  -2   0  218.48   10.60
  12  -2   0  229.58    7.50
 -12  -2   0  213.78    9.90
 -12  -2   0  220.08    6.30
 -12  -2   0  229.48    7.00
  12   2   0  215.38    6.00
 -12   2   0  225.08    6.80
 -12   2   0  229.58    7.40
  12   2   0  237.48    7.10
  12   2   0  208.18    5.80
 -13  -2   0   -0.30    4.10
  13  -2   0    1.50    1.40
 -13  -2   0   -1.20    4.50
 -13  -2   0    0.00    0.80
 -13  -2   0   -0.10    1.20
 -13  -2   0   -0.40    0.90
  13  -2   0    0.60    1.30
  13   2   0   -0.30    1.30
 -13   2   0    1.00    1.30
 -13   2   0   -0.40    1.30
  13   2   0    0.40    1.20
  13   2   0    0.30    0.70
 -14  -2   0    1.70    1.10
 -14  -2   0    1.50    1.40
 -14  -2   0    1.80    0.80
  14  -2   0   -0.80    1.30
  14  -2   0    0.50    1.40
 -14  -2   0   -1.40    4.50
  14   2   0    2.00    0.70
  14   2   0    1.50    1.50
 -14   2   0    1.40    1.50
 -14   2   0    7.50   10.00
 -14   2   0    2.10    1.40
  14   2   0    2.00    1.30
 -14   2   0   -5.80   10.60
  15  -2   0    1.70    1.60
 -15  -2   0   -0.20    1.40
 -15  -2   0    0.50    1.40
 -15   2   0    0.40    1.50
  15   2   0    1.20    1.40
   0  -3   0    0.80    0.30
   0  -3   0    0.10    0.40
   0  -3   0    1.90    0.40
   0   3   0    0.40    0.40
   0   3   0   -1.30    2.00
   0   3   0    1.20    0.50
   0   3   0    1.60    2.40
  -1  -3   0 1415.86   37.40
   1  -3   0 1427.46   34.10
   1  -3   0 1431.96   39.30
  -1  -3   0 1430.36   38.00
  -1  -3   0 1379.36   34.10
  -1  -3   0 1405.96   34.10
   1  -3   0 1376.86   34.30
   1   3   0 1351.06   38.30
   1   3   0 1434.96   34.10
  -1   3   0 1410.16   34.00
   1   3   0 1384.46   34.10
  -1   3   0 1386.16   40.10
  -1   3   0 1413.36   39.40
   1   3   0 1377.16   37.80
  -1   3   0 1340.17   34.20
   1   3   0 1380.56   34.10
   2  -3   0 5452.65  141.89
  -2  -3   0 5613.34  137.49
   2  -3   0 5504.45  140.89
   2   3   0 5556.54  138.39
  -2   3   0 5562.44  141.09
  -2   3   0 5573.64  142.19
   2   3   0 5599.54  137.89
   3  -3   0  922.81   22.90
  -3  -3   0  946.91   22.90
   3  -3   0  960.70   23.00
   3  -3   0  917.51   23.10
   3  -3   0  953.60   29.60
   3  -3   0  941.81   22.90
   3  -3   0  959.80   23.00
  -3  -3   0  919.41   24.00
   3  -3   0  976.70   23.40
  -3  -3   0  961.50   22.90
   3  -3   0  925.41   30.40
  -3  -3   0  924.91   24.20
   3  -3   0  930.01   23.10
   3   3   0  934.91   23.00
   3   3   0  967.90   22.90
  -3   3   0  891.71   23.10
   3   3   0  926.71   22.90
   3   3   0  935.21   22.90
   3   3   0  931.01   23.00
  -3   3   0  940.21   29.60
   3   3   0  928.31   24.50
  -3   3   0  907.71   23.00
  -3   3   0  924.31   23.20
  -3   3   0  942.11   30.60
   3   3   0  932.31   23.00
  -3   3   0  920.81   23.20
  -3   3   0  919.91   23.00
  -4  -3   0  153.88    4.10
   4  -3   0  156.28    4.30
   4  -3   0  159.88    4.20
   4  -3   0  152.88   10.40
   4  -3   0  156.78    4.50
   4  -3   0  154.78    4.10
  -4  -3   0  156.78    4.20
   4  -3   0  152.58    4.20
   4  -3   0  147.49    4.30
   4  -3   0  165.98   10.20
  -4  -3   0  157.88    4.10
   4  -3   0  161.18    4.10
  -4   3   0  155.08    4.10
   4   3   0  154.38    4.10
   4   3   0  154.68    4.10
  -4   3   0  155.58    4.20
  -4   3   0  151.38    4.30
  -4   3   0  157.98    4.40
   4   3   0  153.28    4.10
  -4   3   0  151.68   10.30
  -4   3   0  156.28    4.50
   4   3   0  158.88    4.20
  -4   3   0  149.99   10.70
   4   3   0  155.08    4.10
   5  -3   0  160.48   11.60
   5  -3   0  159.58    5.00
   5  -3   0  169.18    4.50
   5  -3   0  165.78    4.50
   5  -3   0  167.88    4.70
  -5  -3   0  166.78    4.50
   5  -3   0  166.18    4.30
  -5  -3   0  165.68    4.50
   5  -3   0  158.98   11.00
   5  -3   0  160.78    4.50
   5  -3   0  168.28    4.80
  -5  -3   0  163.68    4.40
   5   3   0  160.58    4.50
  -5   3   0  165.38    4.60
  -5   3   0  162.38   12.10
  -5   3   0  167.48    4.80
  -5   3   0  180.98   11.80
   5   3   0  164.98    4.50
   5   3   0  164.98    4.30
   5   3   0  160.88    4.60
  -5   3   0  159.08    4.70
  -5   3   0  160.48    4.30
   6  -3   0 1156.18   29.50
   6  -3   0 1147.19   29.40
  -6  -3   0 1196.68   29.40
   6  -3   0 1163.48   39.70
  -6  -3   0 1228.78   29.50
   6  -3   0 1188.18   38.30
  -6  -3   0 1203.48   29.30
   6  -3   0 1188.88   29.50
   6  -3   0 1223.38   29.70
   6  -3   0 1228.18   29.20
  -6   3   0 1180.58   40.10
  -6   3   0 1226.68   39.00
  -6   3   0 1159.48   29.50
   6   3   0 1174.98   29.40
   6   3   0 1170.28   29.30
  -6   3   0 1177.78   29.70
  -6   3   0 1217.18   29.20
  -6   3   0 1214.38   29.60
   6   3   0 1197.88   29.40
   6   3   0 1192.38   29.40
  -7  -3   0  219.58    6.00
   7  -3   0  220.28    6.30
   7  -3   0  221.58    5.70
   7  -3   0  220.38    6.10
   7  -3   0  219.58   15.30
  -7  -3   0  228.08    6.10
   7  -3   0  206.48   14.20
   7  -3   0  224.68    6.10
  -7   3   0  214.78    6.30
   7   3   0  217.08    5.70
  -7   3   0  204.48   15.30
  -7   3   0  210.78   16.10
  -7   3   0  224.28    6.20
  -7   3   0  228.28    5.70
  -7   3   0  222.98    6.40
   7   3   0  224.48    6.00
  -8  -3   0  310.47    8.20
   8  -3   0  302.17    8.30
   8  -3   0  303.57    8.20
   8  -3   0  307.67   17.30
  -8  -3   0  299.47    8.00
   8  -3   0  312.47    8.20
   8  -3   0  310.37   18.20
   8  -3   0  305.77    7.70
  -8   3   0  300.07    8.20
  -8   3   0  310.87    7.60
  -8   3   0  301.27   19.00
  -8   3   0  298.17   18.20
  -8   3   0  299.97    8.30
  -8   3   0  288.67    8.80
   8   3   0  311.27    8.10
   8   3   0  294.17    7.70
   9  -3   0   29.70    1.90
   9  -3   0   27.60    2.00
   9  -3   0   46.20   10.00
  -9  -3   0   30.30    1.80
  -9  -3   0   26.30    1.90
   9  -3   0   26.00    1.90
   9  -3   0   27.60    8.00
   9  -3   0   28.60    1.20
  -9   3   0   28.80    1.10
   9   3   0   27.40    1.70
   9   3   0   28.70    1.40
  -9   3   0   27.00    2.00
   9   3   0   28.70    1.30
  -9   3   0   19.00    7.50
  -9   3   0   31.40    8.10
  -9   3   0   29.20    2.60
  10  -3   0  176.78   16.60
  10  -3   0  163.58    5.20
 -10  -3   0  162.38    4.90
  10  -3   0  164.68    5.10
  10  -3   0  161.68    5.10
 -10  -3   0  161.68    5.10
  10  -3   0  135.89   15.10
 -10   3   0  164.28    5.20
 -10   3   0  165.28    5.20
  10   3   0  160.28    4.50
 -10   3   0  165.78   17.40
 -10   3   0  146.49   16.10
 -10   3   0  161.18    5.20
  10   3   0  165.38    4.90
  11  -3   0   52.49   11.20
 -11  -3   0   41.20    2.50
  11  -3   0   43.70    2.50
  11  -3   0   44.50    2.60
  11  -3   0   46.80   11.20
  11  -3   0   46.70    2.70
 -11  -3   0   42.60    1.90
 -11   3   0   39.60    2.60
  11   3   0   44.80    2.00
  11   3   0   43.90    2.80
 -11   3   0   31.30   10.50
 -11   3   0   42.60    2.70
 -11   3   0   61.49   12.70
 -11   3   0   47.20    2.70
  11   3   0   47.50    2.40
 -12  -3   0  208.68    6.90
 -12  -3   0  203.78    5.60
  12  -3   0  211.08    6.60
  12  -3   0  207.38    6.40
  12  -3   0  184.88    6.10
 -12   3   0  199.78    6.40
 -12   3   0  210.88    6.60
  12   3   0  195.08    6.30
 -12   3   0  193.88    6.40
  12   3   0  204.28    6.60
  12   3   0  209.48    6.30
 -13  -3   0   16.30    1.40
  13  -3   0   15.10    1.80
 -13  -3   0   16.30    1.80
  13  -3   0   18.20    2.50
 -13  -3   0   19.80    1.80
  13   3   0   19.00    2.10
 -13   3   0   18.10    2.00
  13   3   0   19.60    1.70
  13   3   0   15.60    1.90
 -13   3   0   17.90    2.60
  14  -3   0    5.70    1.60
 -14  -3   0    4.50    1.50
  14  -3   0    4.40    1.60
 -14  -3   0    4.80    0.80
 -14  -3   0    4.30    1.10
  14   3   0    4.60    1.40
  14   3   0    5.60    0.90
 -14   3   0    4.90    1.60
  14   3   0    1.80    1.50
 -14   3   0    6.80    1.70
 -15  -3   0    1.30    0.80
  15  -3   0    2.30    1.70
  15  -3   0    3.00    1.70
 -15  -3   0    3.10    1.50
 -15   3   0    1.60    1.70
  15   3   0    1.90    1.40
  15   3   0   -0.90    2.90
 -15   3   0    2.00    2.10
   0   4   0 2441.76   66.79
   0   4   0 2448.96   59.89
   0   4   0 2460.85   65.89
   1  -4   0  388.66    9.80
   1  -4   0  389.76    9.90
  -1  -4   0  400.86    9.80
   1  -4   0  372.86   15.20
  -1  -4   0  386.36    9.70
  -1  -4   0  394.46   14.50
  -1  -4   0  392.36    9.80
   1  -4   0  397.26    9.70
  -1  -4   0  376.46   13.80
  -1  -4   0  393.86    9.80
   1  -4   0  396.96   16.30
   1  -4   0  390.56   10.00
   1  -4   0  403.56   10.00
  -1   4   0  381.56   10.00
  -1   4   0  377.26   16.40
  -1   4   0  396.96    9.90
   1   4   0  392.56   15.40
  -1   4   0  388.26   15.80
  -1   4   0  390.56    9.80
   1   4   0  371.26    9.80
   1   4   0  395.06   14.70
   1   4   0  386.46    9.80
   1   4   0  388.76    9.90
  -1   4   0  388.06    9.70
  -1   4   0  376.76   10.00
   2  -4   0  136.39    3.70
   2  -4   0  134.49    3.90
  -2  -4   0  140.29    7.20
  -2  -4   0  130.89    6.70
  -2  -4   0  138.49    3.70
  -2  -4   0  138.59    3.70
   2  -4   0  142.99    9.70
   2  -4   0  138.99    4.00
  -2  -4   0  135.59    3.50
   2  -4   0  134.59    3.90
  -2  -4   0  140.89    3.70
   2  -4   0  134.69    9.10
   2  -4   0  141.99    3.70
   2   4   0  121.99    9.20
   2   4   0  134.39    3.70
  -2   4   0  132.59    3.80
   2   4   0  137.49    3.70
   2   4   0  138.09    3.50
  -2   4   0  138.39    3.70
  -2   4   0  138.69    4.00
  -2   4   0  140.29    4.00
  -2   4   0  133.89    3.90
   2   4   0  137.39    3.50
   2   4   0  132.29    8.80
   2   4   0  136.99    3.60
  -2   4   0  138.19    9.50
   2   4   0  134.59    3.70
  -3  -4   0    0.60    0.40
   3  -4   0    2.60    3.60
   3  -4   0   -1.10    3.10
  -3  -4   0    6.00    2.20
   3  -4   0    0.30    0.60
   3  -4   0    1.40    0.40
   3  -4   0    2.90    0.50
  -3  -4   0    0.70    0.40
  -3  -4   0    3.20    1.90
   3  -4   0    1.50    0.70
  -3   4   0    1.50    0.60
  -3   4   0    0.20    1.00
   3   4   0    4.10    2.70
   3   4   0    1.10    0.60
  -3   4   0    3.20    3.50
   3   4   0    1.20    0.40
  -3   4   0    2.30    0.60
   3   4   0    0.90    0.40
   3   4   0    2.80    0.50
  -3   4   0    2.20    0.60
  -3   4   0    0.30    0.60
  -3   4   0    4.10    3.70
   3   4   0    1.60    0.50
   3   4   0    0.30    2.30
   4  -4   0  292.77    8.00
   4  -4   0  297.07    7.70
   4  -4   0  296.07   16.00
  -4  -4   0  305.07    7.70
  -4  -4   0  300.67    7.70
   4  -4   0  293.67   15.10
   4  -4   0  311.77    8.10
   4  -4   0  307.07    7.70
   4  -4   0  297.47    7.70
   4  -4   0  310.17    8.00
   4   4   0  302.17    7.60
  -4   4   0  307.27    8.10
   4   4   0  296.77    7.70
  -4   4   0  300.97   16.30
   4   4   0  306.47    7.70
  -4   4   0  294.47   15.50
   4   4   0  297.37    7.70
   4   4   0  307.17    7.80
  -4   4   0  288.87    7.90
  -4   4   0  305.97    8.00
   4   4   0  301.87    7.70
  -4   4   0  296.27    7.80
  -4   4   0  295.77    7.80
   5  -4   0  249.08    6.50
   5  -4   0  254.37    6.60
  -5  -4   0  255.17    6.60
   5  -4   0  251.67    6.60
  -5  -4   0  250.57    6.50
   5  -4   0  262.27    6.80
   5  -4   0  235.88    7.30
   5  -4   0  257.67    7.00
   5  -4   0  252.27    6.50
  -5   4   0  251.97    7.00
   5   4   0  251.77    6.60
   5   4   0  246.58    6.60
  -5   4   0  251.57    6.70
   5   4   0  253.17    6.60
   5   4   0  246.18    6.70
  -5   4   0  249.68    6.50
  -5   4   0  251.57   15.00
  -5   4   0  232.48    6.70
   5   4   0  251.17    6.50
   5   4   0  245.68    6.50
  -5   4   0  255.47    6.90
  -6  -4   0  654.03   16.10
   6  -4   0  608.84   25.50
  -6  -4   0  658.93   16.20
   6  -4   0  650.23   16.80
   6  -4   0  587.84   26.70
   6  -4   0  654.83   16.20
   6  -4   0  634.74   16.20
   6  -4   0  607.54   16.40
   6  -4   0  682.23   17.40
   6  -4   0  643.24   16.00
   6   4   0  634.24   16.10
  -6   4   0  692.13   26.90
  -6   4   0  644.54   16.60
   6   4   0  612.14   16.10
   6   4   0  658.23   16.10
  -6   4   0  648.44   16.10
  -6   4   0  644.74   16.30
  -6   4   0  664.53   27.80
   6   4   0  646.64   16.10
   6   4   0  644.04   16.20
  -6   4   0  664.33   16.50
   7  -4   0  268.17    6.90
  -7  -4   0  268.77    7.20
   7  -4   0  274.97    7.40
  -7  -4   0  259.87    7.20
   7  -4   0  249.78   17.40
   7  -4   0  266.37    7.50
  -7  -4   0  269.07    7.10
   7  -4   0  269.87    7.20
  -7   4   0  265.67    7.50
  -7   4   0  263.57    6.90
   7   4   0  267.37    7.00
  -7   4   0  267.97   17.50
  -7   4   0  267.97    7.20
  -7   4   0  263.57    7.40
  -7   4   0  255.27   18.00
   8  -4   0   14.20    6.80
   8  -4   0    7.80    1.20
   8  -4   0    8.30    1.20
   8  -4   0    8.90    1.00
  -8  -4   0    6.80    1.00
   8  -4   0    9.70    7.10
  -8  -4   0    7.70    1.00
  -8   4   0    6.30    1.10
  -8   4   0    8.50    1.10
   8   4   0    8.90    1.20
  -8   4   0   22.00    8.20
  -8   4   0    7.70    0.90
   8   4   0    8.60    1.20
  -8   4   0    7.40    1.10
  -8   4   0    9.10    7.70
  -9  -4   0   11.80    1.20
   9  -4   0   10.80    0.90
  -9  -4   0    8.00    1.20
   9  -4   0    8.90    1.30
   9  -4   0   18.60    8.20
   9  -4   0   12.90    1.70
   9  -4   0   12.80    1.40
   9  -4   0   11.20    7.80
  -9   4   0    8.40    1.30
  -9   4   0   14.80    1.80
  -9   4   0   19.60    9.40
   9   4   0   12.80    1.40
  -9   4   0   26.90   10.30
  -9   4   0    7.80    1.30
  -9   4   0   10.40    0.90
  10  -4   0   28.60    1.30
  10  -4   0   24.10   10.80
  10  -4   0   25.70    2.10
 -10  -4   0   26.70    2.00
  10  -4   0   27.60    2.30
  10  -4   0   21.30   11.10
  10  -4   0   26.80    2.20
 -10   4   0   58.09   13.30
  10   4   0   25.50    1.70
 -10   4   0   28.60    2.30
 -10   4   0   26.40    2.40
  10   4   0   29.00    1.90
 -10   4   0   29.50    1.20
 -10   4   0   25.80    2.30
 -10   4   0   31.50   12.10
  11  -4   0    4.30    1.60
  11  -4   0   -2.50    9.50
  11  -4   0    4.50    1.20
 -11  -4   0    5.80    1.20
  11  -4   0   -0.50    9.60
  11  -4   0    4.50    1.30
 -11   4   0    3.50    1.30
  11   4   0    5.10    1.00
 -11   4   0    3.80    1.30
  11   4   0    4.80    1.10
  11   4   0    4.20    1.30
 -11   4   0   19.30   10.80
 -11   4   0   15.30   11.20
  12  -4   0  321.37    9.10
  12  -4   0  281.67   10.00
  12  -4   0  316.17    9.10
 -12   4   0  324.47    9.20
 -12   4   0  323.57    9.00
 -12   4   0  290.77    9.10
  12   4   0  321.87    9.30
  12   4   0  315.87    8.70
  12   4   0  300.77    8.30
  13  -4   0   76.99    3.80
 -13  -4   0   76.59    3.40
  13  -4   0   81.99    3.90
  13   4   0   73.99    2.90
  13   4   0   75.59    4.00
  13   4   0   78.19    3.40
 -13   4   0   84.19    4.00
 -13   4   0   76.49    3.80
  14  -4   0   15.90    2.10
 -14  -4   0   16.30    1.80
  14  -4   0   14.20    1.90
  14   4   0   18.40    1.70
  14   4   0   12.70    1.70
 -14   4   0   14.90    2.10
 -14   4   0   15.40    2.00
  14   4   0   13.30    2.00
 -15  -4   0    9.70    1.70
  15  -4   0    8.50    1.90
 -15   4   0    6.30    1.90
   0  -5   0    3.10    0.80
   0   5   0    2.00    0.80
   0   5   0    6.50    4.20
   0   5   0    4.60    3.70
  -1  -5   0 2304.47   63.29
  -1  -5   0 2279.07   62.29
  -1  -5   0 2266.57   56.49
   1  -5   0 2259.37   56.59
   1  -5   0 2326.67   56.49
  -1  -5   0 2337.37   56.69
   1  -5   0 2305.97   56.79
   1  -5   0 2313.37   65.59
   1  -5   0 2233.98   64.09
  -1   5   0 2339.27   56.59
  -1   5   0 2257.67   56.79
   1   5   0 2348.27   64.89
  -1   5   0 2359.26   66.59
   1   5   0 2303.17   56.59
   1   5   0 2313.47   56.59
   1   5   0 2346.97   56.69
  -1   5   0 2330.47   65.09
   1   5   0 2347.36   56.39
   1   5   0 2319.97   56.69
   1   5   0 2363.26   63.79
  -1   5   0 2306.17   56.79
  -1   5   0 2336.47   56.49
  -1   5   0 2390.96   56.79
   2  -5   0 1216.28   30.50
   2  -5   0 1223.48   30.70
   2  -5   0 1269.17   30.40
  -2  -5   0 1299.77   30.50
  -2  -5   0 1218.38   30.40
   2  -5   0 1253.57   30.70
   2  -5   0 1200.68   39.80
  -2  -5   0 1276.47   30.50
   2  -5   0 1290.47   30.80
  -2  -5   0 1192.88   42.30
   2  -5   0 1232.88   38.70
  -2  -5   0 1267.67   30.50
  -2  -5   0 1165.88   40.70
   2   5   0 1226.88   30.50
  -2   5   0 1255.17   30.70
   2   5   0 1244.38   30.30
   2   5   0 1230.18   30.30
   2   5   0 1255.27   42.70
  -2   5   0 1257.07   30.70
  -2   5   0 1244.58   30.50
  -2   5   0 1222.68   39.30
   2   5   0 1261.57   30.40
   2   5   0 1241.18   30.50
  -2   5   0 1239.78   30.40
   2   5   0 1247.48   44.70
  -2   5   0 1177.98   30.70
   2   5   0 1207.68   30.50
  -3  -5   0 3087.09   80.59
   3  -5   0 3225.88   76.39
   3  -5   0 3160.58   86.19
  -3  -5   0 3170.08   76.29
  -3  -5   0 3090.89   79.99
   3  -5   0 3096.59   76.39
   3   5   0 3110.59   76.19
  -3   5   0 3001.50   76.59
   3   5   0 3153.58   82.59
   3   5   0 3142.49   76.39
  -3   5   0 3109.99   86.49
   3   5   0 3180.28   81.69
   3   5   0 3174.98   76.29
   3   5   0 3155.38   76.59
   4  -5   0   17.20    6.00
  -4  -5   0   19.20    1.00
  -4  -5   0   18.10    1.00
   4  -5   0   29.40    6.30
   4  -5   0   21.00    1.20
  -4  -5   0   20.50    1.10
   4  -5   0   17.50    1.00
   4  -5   0   18.00    1.10
   4  -5   0   20.10    1.60
   4  -5   0   19.70    1.40
   4  -5   0   18.30    1.10
  -4  -5   0   19.00    1.10
  -4   5   0   19.10    1.80
   4   5   0   19.10    3.60
  -4   5   0   20.90    1.60
  -4   5   0   18.00    1.40
  -4   5   0   19.00    1.30
   4   5   0   18.20    1.00
  -4   5   0   15.00    5.90
  -4   5   0   19.90    1.40
   4   5   0   17.90    1.30
   4   5   0   23.50    4.10
   4   5   0   17.60    1.20
   4   5   0   19.10    1.20
   4   5   0   17.20    1.20
  -4   5   0   37.90    7.90
   5  -5   0  562.84   14.40
  -5  -5   0  564.84   13.90
   5  -5   0  521.85   14.20
   5  -5   0  562.94   13.90
   5  -5   0  563.24   14.20
  -5  -5   0  545.95   13.80
   5  -5   0  543.35   13.80
   5  -5   0  560.44   13.80
  -5   5   0  541.15   13.90
   5   5   0  540.75   14.30
   5   5   0  556.04   13.90
  -5   5   0  553.74   14.30
   5   5   0  557.94   13.80
   5   5   0  536.05   13.80
  -5   5   0  536.15   24.30
  -5   5   0  545.05   13.90
  -5   5   0  563.14   14.30
   6  -5   0   -1.90    5.40
  -6  -5   0    3.00    0.70
   6  -5   0    3.00    6.00
   6  -5   0    5.00    1.00
   6  -5   0    2.60    0.60
   6  -5   0    2.70    0.60
  -6  -5   0    3.00    0.70
   6  -5   0    3.20    0.90
  -6   5   0    2.30    0.90
  -6   5   0    5.70    6.10
  -6   5   0    5.30    6.50
  -6   5   0    3.20    0.80
   6   5   0    2.10    0.60
   6   5   0    3.70    0.80
   6   5   0    3.20    0.70
  -6   5   0    2.10    0.90
  -7  -5   0   88.29    3.00
   7  -5   0   94.79   12.90
   7  -5   0   89.39    3.40
   7  -5   0   87.79    2.70
  -7  -5   0   87.29    2.80
   7  -5   0   91.39    3.40
   7  -5   0   89.59    3.00
   7  -5   0   85.99   13.00
   7   5   0   92.49    2.90
  -7   5   0   86.69    3.10
   7   5   0   88.89    3.00
  -7   5   0   88.49    2.90
  -7   5   0   90.29    3.40
  -7   5   0   88.29    3.40
  -7   5   0   95.69   13.40
  -7   5   0  115.89   13.90
  -8  -5   0  516.05   13.10
   8  -5   0  505.35   13.50
   8  -5   0  496.05   12.70
   8  -5   0  521.85   13.40
   8  -5   0  543.15   26.10
   8  -5   0  485.15   26.40
   8  -5   0  515.25   13.10
   8   5   0  504.25   12.90
  -8   5   0  491.55   26.10
  -8   5   0  490.95   27.50
  -8   5   0  497.85   12.80
  -8   5   0  508.55   13.40
  -8   5   0  493.95   13.50
  -8   5   0  506.95   13.10
   8   5   0  497.05   13.00
   9  -5   0   -2.10    8.00
   9  -5   0    4.70    7.50
   9  -5   0    6.10    1.20
   9  -5   0    5.00    0.70
   9  -5   0    4.60    1.00
   9  -5   0    7.90    1.40
   9   5   0    5.90    1.00
   9   5   0    6.00    1.00
  -9   5   0    9.20    9.40
  -9   5   0    5.70    1.20
  -9   5   0    4.40    1.20
  -9   5   0    3.40    1.20
  -9   5   0    9.50   10.00
  -9   5   0    4.30    0.80
  10  -5   0  904.61   23.40
  10  -5   0  948.01   23.40
  10  -5   0  868.21   50.19
  10  -5   0  912.81   23.10
  10  -5   0  865.51   52.19
 -10  -5   0  901.71   22.90
  10   5   0  917.91   22.90
 -10   5   0  896.11   23.50
 -10   5   0  922.11   23.10
 -10   5   0  908.11   22.40
 -10   5   0  920.41   23.40
  10   5   0  930.01   22.80
 -10   5   0  826.32   53.59
  10   5   0  938.01   23.40
 -10   5   0  800.22   50.99
  11  -5   0  209.58    6.50
  11  -5   0  199.48   23.20
 -11  -5   0  208.78    6.20
  11  -5   0  203.18    6.60
  11  -5   0  220.38    6.80
  11  -5   0  169.78   24.10
 -11   5   0  205.08    6.80
 -11   5   0  215.18    6.80
 -11   5   0  242.58   28.00
  11   5   0  207.38    6.00
 -11   5   0  241.18   24.10
 -11   5   0  220.48    6.60
  11   5   0  212.38    6.30
  11   5   0  215.58    6.80
  12  -5   0   73.99    3.60
  12  -5   0   85.29    4.00
 -12  -5   0   78.99    3.60
 -12   5   0   78.29    3.70
 -12   5   0   77.09    4.00
  12   5   0   77.09    3.30
  12   5   0   80.89    3.90
  12   5   0   72.19    3.00
  13  -5   0   44.00    3.30
 -13  -5   0   38.30    2.50
  13  -5   0   37.40    3.00
 -13   5   0   36.90    3.40
 -13   5   0   40.00    3.10
  13   5   0   41.90    2.30
  13   5   0   44.20    2.60
  13   5   0   36.50    3.20
 -14  -5   0    8.50    1.50
  14  -5   0    6.80    1.70
  14   5   0    8.30    1.60
  14   5   0    6.00    1.80
  14   5   0   10.30    1.30
 -14   5   0   12.50    2.20
 -14   5   0   10.30    2.20
   0  -6   0   84.89    2.90
   0  -6   0   83.49    2.50
   0  -6   0   84.29    2.80
   0   6   0   89.49    2.50
   0   6   0   80.19   10.00
   0   6   0   80.89    2.90
   0   6   0   90.39    9.80
   0   6   0   81.99    2.80
  -1  -6   0  214.48    5.60
  -1  -6   0  218.78   11.70
   1  -6   0  220.18    6.00
  -1  -6   0  208.98   12.20
   1  -6   0  211.78    5.60
   1  -6   0  215.58    6.00
   1  -6   0  205.88   12.90
   1  -6   0  213.88    5.90
  -1  -6   0  215.08    5.90
  -1  -6   0  212.18    5.80
   1  -6   0  226.48   13.90
  -1  -6   0  215.98    5.80
   1   6   0  213.68    5.50
   1   6   0  208.68    5.80
  -1   6   0  212.68   14.10
  -1   6   0  200.58    6.00
   1   6   0  227.88   13.10
  -1   6   0  211.98    5.60
   1   6   0  223.48   13.80
  -1   6   0  211.48    6.00
  -1   6   0  209.58    5.80
  -1   6   0  219.38   14.90
   1   6   0  205.18    5.80
  -2  -6   0   79.89    8.00
   2  -6   0  102.49    3.40
  -2  -6   0   98.69    3.00
  -2  -6   0   98.59    3.00
   2  -6   0   97.69   10.40
  -2  -6   0   99.19    3.40
  -2  -6   0   93.79    2.80
   2  -6   0   98.29    2.90
   2  -6   0   98.59    3.30
  -2  -6   0   95.89    8.10
   2  -6   0   88.39    9.70
   2  -6   0   95.19    3.20
   2   6   0  102.09    9.80
   2   6   0   96.69    3.30
  -2   6   0  105.19   11.40
  -2   6   0   90.99   10.80
  -2   6   0   99.79    3.30
  -2   6   0   99.19    2.90
  -2   6   0   94.89    3.10
   2   6   0   93.79    2.90
   2   6   0   94.69    9.10
   2   6   0   94.59    2.80
  -2   6   0   95.39    3.20
   3  -6   0   88.69    3.10
   3  -6   0   91.39    3.20
   3  -6   0   81.89   10.00
  -3  -6   0   92.09    2.80
  -3  -6   0   88.39    2.80
  -3  -6   0   87.59    7.10
   3  -6   0   90.09    3.20
  -3  -6   0   88.39    6.80
   3  -6   0   90.69   10.90
  -3  -6   0   87.79    2.70
   3  -6   0   92.29    2.80
   3   6   0   89.89    2.70
   3   6   0   78.89    8.90
  -3   6   0   93.09    3.20
   3   6   0   90.49    2.90
   3   6   0  100.29    8.80
  -3   6   0   93.99   11.90
   3   6   0   92.39    2.50
  -3   6   0   93.09    3.00
  -3   6   0   82.89    3.00
  -3   6   0   98.59   11.60
  -3   6   0   94.09    2.80
   3   6   0   91.89    2.70
   3   6   0   85.29    2.90
  -4  -6   0  458.05   11.70
   4  -6   0  457.85   11.50
  -4  -6   0  456.25   11.60
   4  -6   0  461.45   12.10
  -4  -6   0  457.75   15.20
   4  -6   0  438.66   22.80
  -4  -6   0  472.15   11.70
   4  -6   0  450.15   12.10
   4  -6   0  434.16   21.40
   4  -6   0  453.85   11.70
   4  -6   0  463.85   11.60
   4  -6   0  473.75   12.20
   4   6   0  442.26   11.70
  -4   6   0  465.85   11.70
   4   6   0  453.55   11.50
   4   6   0  460.45   11.60
  -4   6   0  461.75   11.80
   4   6   0  478.55   18.10
   4   6   0  469.85   11.80
   4   6   0  459.95   11.60
  -4   6   0  467.85   12.20
  -4   6   0  464.95   12.50
  -4   6   0  448.96   23.50
   4   6   0  476.05   17.20
  -4   6   0  461.25   22.70
   5  -6   0   30.90    2.10
  -5  -6   0   34.10    1.50
   5  -6   0   49.60    9.90
  -5  -6   0   33.20    1.40
   5  -6   0   31.20    1.50
   5  -6   0   30.00    1.90
   5  -6   0   36.40    2.10
  -5  -6   0   33.40    1.30
   5  -6   0   38.90   11.20
   5  -6   0   30.90    1.40
  -5   6   0   59.19   11.40
   5   6   0   34.80    1.50
  -5   6   0   31.20    2.10
  -5   6   0   43.40    9.80
   5   6   0   37.30    4.10
   5   6   0   32.90    2.00
  -5   6   0   30.20    2.10
   5   6   0   32.90    1.60
  -5   6   0   32.80    1.70
   5   6   0   34.20    3.80
  -5   6   0   31.90    1.80
   5   6   0   33.30    1.70
   6  -6   0   44.60    2.30
   6  -6   0   39.90    2.40
   6  -6   0   38.60    1.60
   6  -6   0   42.10    1.80
   6  -6   0   43.20    9.30
   6  -6   0   38.40    9.20
   6   6   0   38.90    1.90
  -6   6   0   39.10    2.00
  -6   6   0   44.50    8.90
  -6   6   0   39.10    2.00
  -6   6   0   39.20    2.30
  -6   6   0   29.30    8.10
   6   6   0   38.50    1.80
   6   6   0   38.60    1.60
   6   6   0   39.70    1.80
  -6   6   0   40.30    2.40
   7  -6   0    7.90    8.40
   7  -6   0    2.20    1.10
  -7  -6   0   -0.60    0.70
   7  -6   0  -11.90    9.20
   7  -6   0    1.10    0.70
   7  -6   0    0.10    1.00
  -7   6   0    0.20    7.20
  -7   6   0    0.50    0.90
  -7   6   0    0.10    1.00
   7   6   0    1.40    0.80
  -7   6   0   -1.90    7.20
  -7   6   0    0.00    1.10
   8  -6   0  488.85   12.70
   8  -6   0  477.65   27.80
   8  -6   0  457.55   12.70
  -8  -6   0  463.45   12.10
   8  -6   0  447.46   26.00
   8  -6   0  461.45   12.20
  -8   6   0  492.15   27.40
   8   6   0  477.45   12.50
  -8   6   0  457.55   12.00
  -8   6   0  457.45   12.80
   8   6   0  474.25   12.20
  -8   6   0  469.65   28.40
   8   6   0  465.95   12.20
  -8   6   0  470.85   12.70
  -8   6   0  472.65   12.30
   9  -6   0  192.08   21.60
   9  -6   0  199.58    6.50
   9  -6   0  204.38    6.10
   9  -6   0  247.18   22.80
   9  -6   0  214.88    6.50
   9   6   0  200.88    6.00
   9   6   0  202.28    5.90
  -9   6   0  219.48   22.40
  -9   6   0  214.38    6.20
  -9   6   0  192.88   21.20
   9   6   0  206.78    6.30
   9   6   0  198.08    5.90
  -9   6   0  205.78    6.50
  -9   6   0  189.58    6.50
  -9   6   0  198.88    5.60
  10  -6   0  572.84   14.90
  10  -6   0  579.94   15.40
  10  -6   0  558.74   32.40
  10  -6   0  556.64   15.30
  10  -6   0  505.35   14.60
  10  -6   0  563.54   33.80
 -10   6   0  585.74   15.10
 -10   6   0  557.24   14.30
  10   6   0  571.04   14.70
  10   6   0  578.04   14.90
 -10   6   0  582.44   15.40
 -10   6   0  547.55   15.40
  10   6   0  579.34   15.20
 -10   6   0  625.64   33.20
 -10   6   0  596.04   34.60
  10   6   0  568.34   14.70
  11  -6   0   85.59    4.00
  11  -6   0   78.69    3.50
  11  -6   0   73.89    3.60
  11   6   0   77.79    3.50
  11   6   0   77.39    3.10
 -11   6   0   76.09    2.60
 -11   6   0   79.39    4.00
 -11   6   0   81.19    3.60
  11   6   0   80.59    4.40
  12  -6   0   36.80    3.10
  12  -6   0   32.70    2.70
 -12   6   0   34.00    2.90
  12   6   0   29.90    2.20
 -12   6   0   31.50    3.20
  12   6   0   34.00    2.30
  12   6   0   30.30    2.90
 -12   6   0   31.40    1.50
  12   6   0   35.90    2.70
  13  -6   0   43.00    3.10
  13  -6   0   41.50    3.50
  13   6   0   46.90    3.40
 -13   6   0   45.20    3.30
  13   6   0   47.40    2.60
  13   6   0   44.20    2.70
 -13   6   0   41.20    3.60
  13   6   0   47.60    3.10
  14  -6   0   92.49    4.40
  14  -6   0   99.19    4.90
  14   6   0   96.49    4.40
  14   6   0   98.59    4.30
 -14   6   0   99.79    4.60
  14   6   0  101.39    4.10
 -14   6   0   98.49    4.90
  14   6   0   96.39    4.80
   0  -7   0    1.60    4.20
   0  -7   0   -1.60    3.60
   0   7   0    9.10    5.60
   1  -7   0 2130.19   52.49
   1  -7   0 2082.39   64.19
  -1  -7   0 2176.98   52.39
  -1  -7   0 2036.40   52.39
   1  -7   0 2111.49   62.49
   1  -7   0 2190.98   52.59
  -1  -7   0 2142.69   60.69
   1  -7   0 2132.59   52.09
  -1  -7   0 2210.58   52.49
  -1  -7   0 2056.29   52.09
   1  -7   0 2158.28   52.49
  -1  -7   0 2121.69   61.99
  -1   7   0 2171.78   66.19
   1   7   0 2199.78   62.89
  -1   7   0 2089.39   52.49
  -1   7   0 2163.18   52.09
   1   7   0 2056.59   52.39
   1   7   0 2121.49   52.39
   1   7   0 2160.58   51.99
  -1   7   0 2138.79   52.39
   1   7   0 2163.98   64.39
  -1   7   0 2189.68   64.39
  -1   7   0 2016.20   52.89
   1   7   0 2148.58   52.49
   2  -7   0  134.29    4.20
  -2  -7   0  129.59    4.00
  -2  -7   0  136.19    4.10
  -2  -7   0  116.49    9.40
  -2  -7   0  136.89    4.00
   2  -7   0  132.59    4.40
   2  -7   0  135.89    4.30
   2  -7   0  128.79   13.00
   2  -7   0  133.39    3.80
  -2  -7   0  123.89    3.80
  -2  -7   0  139.69   10.20
   2  -7   0  100.59   11.70
   2   7   0  135.49    4.30
   2   7   0  164.58   12.80
  -2   7   0  128.49    3.80
  -2   7   0  153.08   14.60
   2   7   0  141.89    3.80
   2   7   0  147.89    4.00
  -2   7   0  135.09    4.10
  -2   7   0  121.89   13.40
  -2   7   0  137.29    4.30
  -3  -7   0  229.48    6.20
   3  -7   0  202.98   16.40
  -3  -7   0  228.08    6.20
  -3  -7   0  219.18   12.00
   3  -7   0  205.38   15.50
   3  -7   0  221.78    6.50
  -3  -7   0  217.58   11.40
   3  -7   0  229.38    7.10
  -3  -7   0  231.98    6.20
   3  -7   0  226.18    6.10
  -3   7   0  238.08    6.60
  -3   7   0  233.28    6.40
   3   7   0  225.18    6.00
  -3   7   0  229.18    6.10
  -3   7   0  233.38   18.20
  -3   7   0  209.98   16.70
   3   7   0  237.58   14.70
   3   7   0  223.88    5.90
   3   7   0  227.88    6.30
   3   7   0  262.07   14.10
   4  -7   0   76.49    3.10
  -4  -7   0   77.69    2.60
   4  -7   0   78.59    3.20
  -4  -7   0   75.89    2.50
  -4  -7   0   76.19    2.60
   4  -7   0   76.99    3.00
   4  -7   0   68.59   11.30
   4  -7   0   60.69    9.60
   4   7   0   84.49    9.90
  -4   7   0   78.29    3.20
   4   7   0   77.69    2.50
  -4   7   0   81.69   12.40
   4   7   0   84.19    9.30
   4   7   0   79.49    2.30
  -4   7   0   75.79    2.60
   4   7   0   73.39    2.40
  -4   7   0   77.69    2.90
  -4   7   0   83.39   14.20
   4   7   0   78.19    2.80
   4   7   0   77.69    2.80
  -5  -7   0  292.57    7.60
   5  -7   0  290.77    7.50
   5  -7   0  303.17    8.30
  -5  -7   0  306.07    7.70
  -5  -7   0  287.97    8.10
   5  -7   0  292.37    8.40
   5  -7   0  280.97    8.20
   5  -7   0  291.67    7.60
   5  -7   0  273.07   20.60
   5   7   0  306.37   12.00
   5   7   0  282.87    7.70
   5   7   0  297.37    8.00
   5   7   0  290.67   11.10
   5   7   0  289.47    7.70
  -5   7   0  297.57    8.40
  -5   7   0  302.07   21.90
  -5   7   0  303.67    8.00
  -5   7   0  295.87    7.90
   5   7   0  271.87    7.70
   5   7   0  307.47    7.80
  -5   7   0  300.37   20.70
   6  -7   0  533.35   13.40
   6  -7   0  483.95   28.10
  -6  -7   0  538.75   13.30
   6  -7   0  509.55   13.20
   6  -7   0  543.85   14.00
   6  -7   0  532.05   27.50
   6  -7   0  522.35   14.10
  -6  -7   0  526.65   13.20
  -6  -7   0  526.45   13.40
  -6   7   0  522.45   29.70
  -6   7   0  525.15   13.50
   6   7   0  525.45   13.60
  -6   7   0  529.35   28.20
   6   7   0  527.05   13.50
   6   7   0  511.05   13.20
  -6   7   0  532.35   14.10
  -6   7   0  537.15   13.60
   6   7   0  519.45   13.30
   7  -7   0  477.55   33.50
  -7  -7   0  372.26   10.00
   7  -7   0  378.76   10.10
   7  -7   0  386.16   10.60
   7  -7   0  381.76   24.70
   7  -7   0  384.66   10.80
   7   7   0  378.26   10.20
   7   7   0  372.96   10.00
  -7   7   0  386.66   10.20
  -7   7   0  375.86   10.20
  -7   7   0  388.66   10.70
   8  -7   0  449.46   27.90
   8  -7   0  441.36   12.10
   8  -7   0  432.96   12.10
   8  -7   0  465.65   29.00
   8  -7   0  429.26   11.50
  -8  -7   0  422.86   11.40
  -8   7   0  446.96   12.20
  -8   7   0  430.76   28.80
   8   7   0  432.66   11.60
   8   7   0  443.26   11.40
  -8   7   0  434.16   11.50
   8   7   0  443.06   11.80
  -8   7   0  434.36   11.60
   9  -7   0  297.87   26.30
   9  -7   0  295.77    9.00
   9  -7   0  296.87   26.70
   9  -7   0  301.57    8.40
  -9   7   0  306.27    9.10
   9   7   0  305.87    8.40
   9   7   0  306.97    8.40
  -9   7   0  295.07    8.20
  -9   7   0  306.17   27.60
  -9   7   0  319.07   26.80
  -9   7   0  301.97    8.50
   9   7   0  306.07    8.70
  10  -7   0    3.50   12.80
  10  -7   0    5.70    1.60
  10  -7   0   20.10   13.90
  10  -7   0    5.40    1.50
  10  -7   0    5.20    1.20
 -10   7   0    7.00    1.70
  10   7   0    6.70    1.20
 -10   7   0    7.20    1.50
  10   7   0    5.30    1.30
  10   7   0    6.00    1.20
 -10   7   0    5.60    1.00
  10   7   0    6.30    1.50
 -10   7   0    9.80   14.80
 -10   7   0    7.60   14.20
  11  -7   0    1.90    1.60
  11  -7   0    1.90    1.20
  11  -7   0    2.20    1.60
 -11   7   0    4.20    1.70
  11   7   0    5.10    1.40
  11   7   0    2.10    1.50
 -11   7   0    4.00    1.50
  11   7   0    4.30    1.10
  12  -7   0   60.39    3.30
  12  -7   0   60.79    3.80
 -12   7   0   56.09    2.30
  12   7   0   64.39    3.00
  12   7   0   64.69    3.30
  12   7   0   60.29    3.00
 -12   7   0   58.69    4.00
  12   7   0   55.99    3.50
 -12   7   0   57.99    3.50
  13  -7   0    4.30    3.20
  13  -7   0    4.30    1.40
  13   7   0    4.80    1.40
  13   7   0    3.70    1.60
 -13   7   0    7.60    2.00
  13   7   0    4.90    1.40
  13   7   0    5.40    1.70
 -13   7   0    7.30    1.90
   0  -8   0   28.30    7.30
   0  -8   0   35.40    2.20
   0  -8   0   39.20    2.10
   0  -8   0   32.10    7.90
   0  -8   0   35.60    2.00
   0   8   0   35.00    2.10
   0   8   0   32.20    2.10
   0   8   0   37.80    9.50
   0   8   0   38.70    1.60
   0   8   0   54.19   11.20
  -1  -8   0    4.80    0.80
  -1  -8   0    2.40    0.80
  -1  -8   0    1.80    1.00
   1  -8   0    6.80    1.60
   1  -8   0    1.00    6.20
  -1  -8   0    4.90    1.00
  -1  -8   0   -4.10    5.00
   1  -8   0    2.50    1.00
   1  -8   0    7.80    6.80
   1  -8   0    5.00    0.80
  -1  -8   0    2.40    5.30
   1   8   0   -1.30    6.70
   1   8   0    4.10    0.70
  -1   8   0    3.20    0.80
  -1   8   0    6.10    7.60
  -1   8   0    4.70    1.10
   1   8   0   13.80    8.10
  -1   8   0    2.70    7.00
  -1   8   0    3.50    1.00
   1   8   0    1.90    0.90
   1   8   0    2.60    1.00
   2  -8   0    5.80    7.10
  -2  -8   0   15.30    6.00
   2  -8   0    5.30    7.10
   2  -8   0    5.70    0.80
   2  -8   0    4.30    1.00
  -2  -8   0    5.40    0.90
  -2  -8   0    6.40    0.90
  -2  -8   0    4.20    1.00
  -2  -8   0    3.90    5.20
  -2  -8   0    7.10    1.00
   2  -8   0    6.40    1.10
   2   8   0   -1.00    6.40
   2   8   0    3.60    1.00
   2   8   0    5.60    0.80
  -2   8   0    4.80    1.10
  -2   8   0    0.60    6.60
  -2   8   0    5.30    0.90
   2   8   0    5.60    7.50
  -2   8   0    4.80    1.10
   2   8   0    4.40    1.10
  -2   8   0    5.90    7.50
  -3  -8   0   -1.30    0.80
  -3  -8   0   -2.50    4.40
   3  -8   0   -1.20    7.10
  -3  -8   0   -0.90    4.40
  -3  -8   0   -1.50    0.70
   3  -8   0   -0.70    0.90
   3  -8   0   -1.60    7.10
   3  -8   0   -0.70    1.00
   3  -8   0    1.40    1.00
   3   8   0    9.20    6.40
   3   8   0    0.70    0.80
  -3   8   0   -7.80    7.50
  -3   8   0   -5.80    7.80
  -3   8   0    0.80    1.00
   3   8   0   -4.70    6.60
   3   8   0    0.90    0.70
  -3   8   0    0.70    1.00
  -3   8   0    0.80    0.80
   3   8   0   -0.90    0.90
   4  -8   0   23.10    8.80
  -4  -8   0   12.90    1.30
   4  -8   0   12.60    1.70
   4  -8   0   15.20    8.70
  -4  -8   0   14.00    1.50
   4  -8   0   13.60    1.50
  -4  -8   0   14.40    1.40
   4  -8   0   15.40    2.00
   4   8   0   15.20    1.20
   4   8   0   13.60    7.20
  -4   8   0   38.30   18.60
   4   8   0    9.70    7.60
  -4   8   0   14.30    1.40
   4   8   0   15.30    1.30
   4   8   0   15.90    1.70
  -4   8   0   12.30    1.50
  -4   8   0   14.30    1.90
  -4   8   0   10.60    7.70
  -5  -8   0   45.60    2.00
   5  -8   0   41.10    2.70
   5  -8   0   44.50    9.80
  -5  -8   0   40.40    1.80
   5  -8   0   41.80    2.60
  -5  -8   0   41.60    2.00
   5  -8   0   39.50    2.50
   5  -8   0   23.40    9.50
   5   8   0   42.80    1.90
  -5   8   0   43.10    2.10
  -5   8   0   29.90    9.80
  -5   8   0   39.00    2.70
   5   8   0   40.80    1.60
   5   8   0   41.30    2.30
   5   8   0   40.30    1.80
  -5   8   0   42.20    2.40
   5   8   0   38.70    1.90
   5   8   0   44.70    6.30
   5   8   0   44.80    5.70
   5   8   0   63.99    8.90
   5   8   0   46.70    7.40
  -5   8   0   18.80    9.40
  -6  -8   0   85.89    2.80
   6  -8   0   90.29    2.90
   6  -8   0  126.29   23.20
  -6  -8   0   85.89    2.90
   6  -8   0   87.59    3.70
   6  -8   0   82.09    3.70
  -6  -8   0   88.49    3.00
  -6   8   0   86.59    3.90
  -6   8   0   88.99   21.40
   6   8   0   85.69    3.10
   6   8   0   77.99    2.70
  -6   8   0  116.09   16.70
  -6   8   0   89.49    3.40
  -6   8   0   90.09    3.20
   6   8   0   88.09    3.30
   6   8   0   86.59    2.90
   7  -8   0   78.79   14.90
   7  -8   0   80.09   15.80
   7  -8   0   76.09    3.70
  -7  -8   0   80.49    2.90
   7  -8   0   82.39    2.90
   7  -8   0   69.59    2.90
   7   8   0   79.09    2.90
  -7   8   0   77.59   25.50
  -7   8   0   79.99    3.20
  -7   8   0   83.89    3.20
  -7   8   0   82.09    3.90
   7   8   0   84.79    3.30
  -7   8   0   85.19   12.90
   8  -8   0  123.79   18.70
   8  -8   0   90.09    3.20
   8  -8   0   89.29    4.20
  -8  -8   0   88.29    3.20
   8  -8   0   73.99   17.10
   8  -8   0   84.39    3.90
  -8   8   0   63.49   13.70
   8   8   0   88.29    3.50
  -8   8   0   88.09    4.10
   8   8   0   85.09    3.10
  -8   8   0   85.89    3.40
  -8   8   0   85.89   16.40
   8   8   0   86.29    3.90
  -8   8   0   89.79    3.50
   9  -8   0   31.70    2.90
   9  -8   0   31.90    2.80
  -9  -8   0   34.50    2.10
   9  -8   0   27.10   15.40
   9  -8   0   43.00   15.10
   9  -8   0   29.10    2.20
   9   8   0   32.20    2.50
  -9   8   0   52.79   22.50
   9   8   0   34.30    2.40
  -9   8   0   33.40    2.30
  -9   8   0   33.00    3.10
   9   8   0   31.70    2.20
  -9   8   0   37.20   13.70
  10  -8   0   16.60    2.10
  10  -8   0  -13.40   15.70
  10  -8   0   12.10    1.40
  10  -8   0   32.40   16.40
  10  -8   0   12.80    1.70
 -10   8   0   16.00    2.10
 -10   8   0   39.10   16.20
  10   8   0   14.00    1.60
  10   8   0   14.00    1.50
 -10   8   0   13.40    1.40
  10   8   0   12.70    1.60
 -10   8   0   25.20   15.80
  10   8   0   14.20    1.70
  11  -8   0    3.10    1.20
  11  -8   0   -0.30    1.60
  11   8   0    1.20    1.40
 -11   8   0    4.10    1.50
 -11   8   0    3.10    1.80
 -11   8   0    2.30    1.00
  11   8   0    2.50    1.30
  11   8   0    2.70    1.10
  12  -8   0   61.29    4.00
  12  -8   0   53.29    3.20
 -12   8   0   49.90    2.50
  12   8   0   57.49    3.70
  12   8   0   62.59    3.20
  12   8   0   62.49    3.30
  12   8   0   58.09    3.00
 -12   8   0   64.99    3.60
 -12   8   0   67.39    4.30
   0  -9   0   -1.20    6.90
   0  -9   0   -4.00    6.80
   0  -9   0   -0.30    0.70
   0  -9   0   -0.60    0.90
   0  -9   0   -1.00    0.80
   0  -9   0   -0.90    0.90
   0   9   0    5.10    9.00
   0   9   0    0.40    0.70
   0   9   0   -1.80    1.00
   0   9   0   -1.30    1.00
   0   9   0   -3.10    7.80
  -1  -9   0    0.00    0.60
   1  -9   0   -3.30    7.60
   1  -9   0    0.50    7.90
   1  -9   0    0.40    1.10
  -1  -9   0   -4.60    6.70
  -1  -9   0    3.90    6.90
  -1  -9   0    0.20    1.00
   1  -9   0    0.40    1.00
   1  -9   0    0.50    0.70
  -1  -9   0    0.70    0.90
   1  -9   0    0.90    1.00
  -1   9   0    1.50    8.40
   1   9   0   -0.50    1.00
  -1   9   0    1.60    1.10
   1   9   0   -0.70    0.90
   1   9   0    3.20   10.10
  -1   9   0   -0.90    1.10
  -1   9   0   17.70    9.70
   1   9   0    0.40    0.70
   1   9   0    6.10    9.00
  -1   9   0   -0.70    0.70
  -2  -9   0   35.90    2.10
   2  -9   0   35.60    9.30
  -2  -9   0   42.70    2.10
   2  -9   0   38.70    2.60
   2  -9   0   39.10    9.90
  -2  -9   0   38.70    8.70
   2  -9   0   37.90    2.30
  -2  -9   0   36.30    2.30
  -2  -9   0   39.00    8.00
   2  -9   0   42.50    2.40
  -2   9   0   39.70    2.50
   2   9   0   41.60    1.70
   2   9   0   53.19   11.50
   2   9   0   46.40   10.10
  -2   9   0   39.20    1.90
   2   9   0   32.20    2.00
  -2   9   0   43.90   10.40
   2   9   0   39.70    2.40
  -2   9   0   35.90    2.50
  -2   9   0   53.19   11.50
   3  -9   0  416.56   11.60
  -3  -9   0  427.86   11.20
  -3  -9   0  401.86   19.20
   3  -9   0  411.76   24.80
   3  -9   0  417.86   25.70
  -3  -9   0  403.36   20.20
  -3  -9   0  434.46   11.10
   3  -9   0  439.06   11.60
  -3  -9   0  429.06   11.40
   3  -9   0  424.06   11.70
   3   9   0  437.36   11.40
  -3   9   0  420.26   27.20
   3   9   0  402.16   10.90
  -3   9   0  428.66   11.40
  -3   9   0  442.36   26.30
   3   9   0  449.06   23.10
   3   9   0  427.56   10.80
   3   9   0  439.16   24.30
  -3   9   0  427.56   11.70
   4  -9   0  126.89    4.60
  -4  -9   0  132.49    4.50
   4  -9   0  135.19    4.60
   4  -9   0  125.49    4.70
  -4  -9   0  132.09    4.10
  -4  -9   0  126.79    4.00
   4  -9   0  107.49   16.00
   4  -9   0  122.19   17.60
   4   9   0  122.99    3.70
   4   9   0  154.68   16.00
  -4   9   0  141.39   18.80
  -4   9   0  129.99    4.40
   4   9   0  164.48   15.00
  -4   9   0  147.09   21.90
  -4   9   0  127.59    5.50
  -4   9   0  128.29    4.00
   4   9   0  130.49    4.40
   4   9   0  119.49    3.80
   5  -9   0   95.19   13.90
   5  -9   0  117.09    4.40
  -5  -9   0  118.29    3.80
   5  -9   0  112.69    4.50
  -5  -9   0  115.09    3.70
  -5  -9   0  119.99    3.90
  -5   9   0  115.49    4.60
   5   9   0  118.39    3.50
  -5   9   0  115.39    3.80
  -5   9   0  116.89    4.20
   5   9   0  124.09    5.60
  -5   9   0  150.08   19.20
   5   9   0  119.89   14.10
   5   9   0  108.89   12.60
  -5   9   0  125.19   19.70
  -6  -9   0   49.80    2.30
   6  -9   0   51.49    3.20
  -6  -9   0   50.69    2.10
  -6  -9   0   56.09    2.30
   6  -9   0   50.89    3.10
   6  -9   0   35.10   12.80
   6  -9   0   26.20   12.50
  -6   9   0   52.79    2.60
  -6   9   0   44.00   14.50
   6   9   0   55.39    2.80
   6   9   0   47.30    3.00
  -6   9   0   52.69    2.90
  -6   9   0   61.29   16.10
   6   9   0   52.59    2.30
   6   9   0   49.70    6.50
  -6   9   0   48.40    3.20
   6   9   0   50.29    1.90
   7  -9   0   11.50    1.40
   7  -9   0   11.90    1.70
   7  -9   0   10.50    2.70
   7  -9   0    8.40   12.20
   7  -9   0  -10.10   11.60
  -7  -9   0    8.50    1.20
  -7  -9   0    7.90    0.90
  -7   9   0   10.90    1.80
   7   9   0   11.00    1.10
  -7   9   0   38.40   13.00
  -7   9   0   10.20    1.40
  -7   9   0   15.00   12.60
   7   9   0    9.30    1.50
   7   9   0   10.80    1.50
  -7   9   0    7.60    1.40
   8  -9   0  -11.50   14.20
   8  -9   0    4.00    1.50
   8  -9   0    3.10    1.50
  -8  -9   0    3.40    1.10
   8  -9   0    5.80   15.40
   8  -9   0    3.00    1.40
   8   9   0    3.50    1.30
  -8   9   0   21.40   13.40
  -8   9   0    2.20    1.30
  -8   9   0    4.80    1.60
  -8   9   0  -21.80   21.50
   8   9   0    3.70    1.20
   8   9   0    3.20    1.00
  -8   9   0    5.20    1.40
   9  -9   0   38.00   31.40
   9  -9   0   65.89    3.70
   9  -9   0   63.49    3.60
   9  -9   0   61.29    2.80
   9  -9   0   64.89   33.80
  -9  -9   0   62.59    3.30
  -9   9   0   63.59    3.90
  -9   9   0   63.19    3.20
  -9   9   0   62.59    3.10
   9   9   0   64.69    2.80
  -9   9   0   20.20   23.60
  -9   9   0   65.59   26.90
   9   9   0   62.99    3.20
   9   9   0   61.89    3.20
  10  -9   0  112.29    5.00
  10  -9   0  120.89    4.30
  10  -9   0  130.79    5.30
  10   9   0  114.89    4.20
 -10   9   0  127.59    4.60
 -10   9   0  120.59    4.30
  10   9   0  125.49    4.20
 -10   9   0  127.29    5.30
  10   9   0  127.99    4.60
  10   9   0  115.39    4.70
  11  -9   0   19.80    2.40
  11  -9   0   26.70    2.50
 -11   9   0   24.30    2.30
 -11   9   0   33.00    2.90
  11   9   0   27.40    2.40
  11   9   0   23.10    2.30
  11   9   0   25.80    2.90
  11   9   0   28.10    2.70
   0 -10   0   75.89    3.00
   0 -10   0   61.29    3.40
   0 -10   0   69.19   11.60
   0 -10   0   68.39    3.00
   0 -10   0   71.29   12.80
   0  10   0   65.69    3.00
   0  10   0   69.19    2.40
   0  10   0   71.19   13.50
   0  10   0   73.19    3.30
   0  10   0   91.19   15.10
   1 -10   0   -0.30    1.00
  -1 -10   0    0.50    0.90
   1 -10   0    1.70    1.20
  -1 -10   0    6.30    7.20
  -1 -10   0   -0.30    1.00
   1 -10   0    1.70    1.00
  -1 -10   0    0.60    0.50
  -1 -10   0    1.20    0.70
  -1 -10   0   -3.50    7.30
   1  10   0    0.80    1.20
  -1  10   0   10.60   10.60
  -1  10   0   -0.70    1.50
  -1  10   0    0.30    1.10
   1  10   0    0.90    0.80
  -1  10   0   -4.90   10.30
   1  10   0   11.90    9.30
   1  10   0   11.60   10.10
   2 -10   0   70.39   13.10
  -2 -10   0   77.59    3.00
  -2 -10   0   73.49   10.80
   2 -10   0   72.99    3.50
   2 -10   0   68.89    3.20
   2 -10   0   73.29    3.20
  -2 -10   0   71.89    3.00
  -2 -10   0   82.59   12.10
   2 -10   0   51.89   12.30
  -2 -10   0   77.79    3.20
   2  10   0   80.29    3.40
   2  10   0   67.19    2.50
   2  10   0   74.59    2.50
  -2  10   0   78.29   14.00
  -2  10   0   70.29    3.40
  -2  10   0   75.89   15.70
   2  10   0   93.89   15.40
   2  10   0   75.19   12.90
  -3 -10   0   26.00    1.90
   3 -10   0   24.50   11.60
  -3 -10   0   22.70    2.10
   3 -10   0   21.80    2.50
   3 -10   0   28.50    2.30
   3 -10   0   24.00   11.60
   3 -10   0   25.00    2.30
  -3 -10   0   28.70    1.90
  -3  10   0   25.10    1.90
   3  10   0   17.10   10.90
  -3  10   0   23.50    2.50
  -3  10   0   31.10   13.60
   3  10   0   25.80    1.60
   3  10   0   43.00   12.50
  -3  10   0   36.60   12.60
   3  10   0   26.70    2.40
   3  10   0   25.20    1.60
   4 -10   0   57.89   14.80
  -4 -10   0   67.79    2.90
  -4 -10   0   64.59    2.70
   4 -10   0   62.09    3.40
   4 -10   0   66.69    3.20
  -4 -10   0   63.79    2.70
   4 -10   0   61.69   14.80
   4 -10   0   61.79    3.30
  -4  10   0   74.99   16.70
  -4  10   0   73.19   17.00
  -4  10   0   64.79    4.00
   4  10   0   64.29    2.30
  -4  10   0   65.39    2.60
  -4  10   0   64.89    3.50
   4  10   0   61.89    3.20
   4  10   0   72.09   13.10
   4  10   0   70.19   11.80
   5 -10   0   47.30    3.10
   5 -10   0   42.00   14.80
  -5 -10   0   46.40    2.50
  -5 -10   0   49.50    2.40
  -5 -10   0   45.60    2.20
   5 -10   0   48.10    3.00
   5 -10   0   69.49   16.40
   5  10   0   48.10    2.90
  -5  10   0   21.30   12.30
   5  10   0   44.60    9.70
  -5  10   0   48.30    3.40
   5  10   0   46.60    2.10
  -5  10   0   40.70   13.60
  -5  10   0   46.20    3.20
   5  10   0   46.00   10.40
  -5  10   0   46.10    2.40
  -6 -10   0   40.30    2.40
  -6 -10   0   34.90    2.10
   6 -10   0    9.70   23.10
  -6 -10   0   35.00    2.10
   6 -10   0   37.90    2.90
   6 -10   0   39.80    3.50
  -6  10   0   33.30    2.40
   6  10   0   37.70   11.60
  -6  10   0   37.70    3.10
   6  10   0   35.50    1.90
   6  10   0   32.50    2.70
  -6  10   0   39.40    3.00
  -7 -10   0   39.00    1.90
  -7 -10   0   40.10    2.20
   7 -10   0   31.50   17.10
   7 -10   0   43.40    3.10
  -7 -10   0   38.00    2.10
   7 -10   0   21.40   17.50
   7 -10   0   41.70    3.10
   7  10   0   36.20    2.00
  -7  10   0   39.40    3.30
  -7  10   0   42.20    4.20
   7  10   0   42.40    2.80
  -7  10   0   49.99   19.20
  -7  10   0   40.60    2.50
   8 -10   0   50.29   20.20
   8 -10   0   86.69    4.20
   8 -10   0   66.99   20.10
   8 -10   0   90.09    4.20
  -8 -10   0   81.59    4.20
   8  10   0   77.59    3.00
  -8  10   0   42.50   17.20
   8  10   0   82.59    3.70
  -8  10   0   86.09    3.60
  -8  10   0   83.89    4.40
   8  10   0   83.29    3.30
  -9 -10   0   11.30    1.40
   9 -10   0    8.60    1.80
   9 -10   0   11.10    2.00
   9 -10   0   -1.20   22.00
   9 -10   0   15.70   22.50
   9  10   0    9.30    1.50
  -9  10   0    8.30    2.00
   9  10   0   10.80    1.30
  -9  10   0   10.00    1.70
   9  10   0   11.40    1.70
  10 -10   0   10.50    2.10
  10 -10   0   15.50    2.10
  10  10   0   12.70    1.50
 -10  10   0   11.40    2.30
  10  10   0   10.80    1.50
  10  10   0    9.90    1.70
 -10  10   0   12.50    1.80
 -10  10   0    8.60    2.80
  10  10   0   12.30    1.80
   0 -11   0   -4.30   10.60
   0 -11   0    0.20    1.00
   0 -11   0   -0.80    1.10
   0 -11   0    1.30    1.10
   0 -11   0   -1.20   10.80
   0  11   0   -1.20    1.30
   0  11   0   11.80   12.10
   0  11   0    5.60   13.10
   0  11   0   -0.60    0.80
  -1 -11   0   20.50    2.30
   1 -11   0   18.40    2.10
  -1 -11   0   15.90   10.90
   1 -11   0   17.90    2.40
  -1 -11   0   13.80   10.80
  -1 -11   0   19.80    1.90
  -1  11   0   37.30   13.50
   1  11   0   36.40   13.70
   1  11   0   18.30    1.50
  -1  11   0   17.30    1.90
  -1  11   0   15.70   13.90
   1  11   0   23.80   12.50
   1  11   0   15.30    1.80
   2 -11   0    1.80   12.00
  -2 -11   0    2.30    1.20
   2 -11   0   12.80   13.10
   2 -11   0    1.90    1.30
   2 -11   0    0.70    1.20
  -2 -11   0    2.40    1.00
  -2 -11   0    2.00    1.00
   2  11   0   -3.30   11.70
  -2  11   0    1.40    0.90
   2  11   0    1.80    1.40
  -2  11   0   -0.80    1.30
   2  11   0    2.10   13.60
   2  11   0    2.30    0.80
  -2  11   0   -2.70   14.60
  -2  11   0    4.20   12.90
  -3 -11   0  127.39    4.30
  -3 -11   0  128.49    4.30
   3 -11   0   90.29   17.10
   3 -11   0  130.59    4.60
   3 -11   0  127.69    5.00
   3 -11   0  134.29   19.50
  -3 -11   0  133.69    4.60
   3  11   0  126.99    3.80
  -3  11   0  126.79    4.00
   3  11   0  124.09   18.40
   3  11   0  130.69    4.80
  -3  11   0  135.39    4.80
   3  11   0  117.39   16.50
  -4 -11   0   27.50    2.30
  -4 -11   0   30.00    2.10
   4 -11   0   31.30    3.80
   4 -11   0   34.90   16.10
  -4 -11   0   30.50    2.10
   4 -11   0   22.60   16.30
   4 -11   0   35.90    2.90
   4  11   0   39.40   13.60
   4  11   0   31.00    1.70
   4  11   0   28.40    2.70
  -4  11   0   31.90    2.10
  -4  11   0   33.40    2.80
   4  11   0   55.79   13.10
   5 -11   0   85.89   28.80
  -5 -11   0   82.39    3.40
   5 -11   0   86.29    3.80
   5 -11   0  102.39   26.60
  -5 -11   0   80.79    3.20
   5 -11   0   82.29    4.10
  -5 -11   0   76.59    3.20
   5  11   0   75.89   12.70
   5  11   0   84.09    3.80
  -5  11   0   82.49    3.80
  -5  11   0   86.19    3.20
   5  11   0   97.39   13.90
   6 -11   0   21.00    2.90
  -6 -11   0   16.00    2.00
   6 -11   0   18.80    2.60
  -6 -11   0   19.40    1.80
  -6 -11   0   17.80    1.90
   6  11   0   20.70    2.60
   6  11   0   21.20    1.60
  -6  11   0   18.20    2.00
  -6  11   0   17.80    2.20
  -7 -11   0    4.80    1.20
  -7 -11   0    5.40    1.00
   7 -11   0    4.10    1.60
  -7 -11   0    4.50    1.40
   7  11   0    4.50    1.00
   7  11   0    4.30    1.60
  -7  11   0    5.10    1.40
  -7  11   0    4.30    1.60
   8 -11   0   10.50    2.00
   8 -11   0   11.00    2.50
  -8 -11   0   10.20    1.40
  -8  11   0   14.30    1.70
  -8  11   0   12.00    1.90
   0 -12   0   78.09    3.80
   0 -12   0   82.39    3.40
   0  12   0   81.99    3.90
  -1 -12   0   47.80    2.70
  -1 -12   0   46.40    3.00
   1 -12   0   47.10    2.80
   1 -12   0   49.40    3.20
  -1  12   0   46.90    2.20
   1  12   0   52.29    3.30
  -1  12   0   50.09    3.30
   2 -12   0   75.59    3.90
   2 -12   0   80.19    4.00
  -2 -12   0   75.99    3.30
  -2 -12   0   82.99    3.70
  -2  12   0   78.09    2.90
  -2  12   0   80.39    4.00
   2  12   0   83.89    3.90
   3 -12   0   60.19    3.60
  -3 -12   0   61.19    2.90
  -3 -12   0   62.19    3.20
   3 -12   0   62.79    3.20
  -3  12   0   58.49    2.60
  -3  12   0   59.19    3.60
   3  12   0   61.79    3.50
  -4 -12   0  100.19    3.90
   4 -12   0  105.39    4.30
   4 -12   0  102.59    4.70
  -4  12   0  106.59    4.50
  -4  12   0  103.79    3.60
   5 -12   0    2.90    1.50
  -5 -12   0    4.20    1.40
   5 -12   0    4.40    1.60
  -5 -12   0    4.70    1.30
  -5  12   0    5.50    1.30
   5  12   0    7.60    1.80
  -5  12   0    5.20    1.70
  -6  12   0  173.68    7.20
   6  12   0  177.78    6.30
  -6  12   0  191.78    6.30
 -16   0   1   -0.60    1.40
 -16   0   1   -1.00    1.60
  16   0  -1   -0.60    1.60
  16   0  -1   -0.40    1.40
 -15   0   1    1.30    1.50
 -15   0   1   -3.10    8.40
 -15   0   1    8.10    9.60
 -15   0   1   -1.50    1.30
  15   0  -1    1.60    1.50
  15   0  -1    0.60    1.40
 -14   0   1   -4.60    7.10
  14   0  -1    1.10    1.30
  14   0  -1    0.70    1.30
 -14   0   1   -0.70    1.30
 -14   0   1   -6.60    7.50
 -14   0   1   -0.40    1.30
 -13   0   1    1.00    0.90
 -13   0   1   -0.30    1.10
 -13   0   1    1.20    1.30
 -13   0   1    7.30    5.80
  13   0  -1    1.10    1.30
 -13   0   1   -3.50    6.20
 -13   0   1    0.90    0.60
  13   0  -1    0.60    1.10
  12   0  -1   -1.30    1.10
 -12   0   1   -1.10    1.10
 -12   0   1   -7.90    8.00
 -12   0   1   -0.60    0.90
 -12   0   1    0.50    1.00
 -12   0   1   -0.10    0.50
  12   0  -1   -0.10    0.60
  12   0  -1    1.80    1.10
 -12   0   1  -12.20    8.90
 -11   0   1    0.40    0.50
  11   0  -1    0.90    0.90
 -11   0   1    1.00    0.90
 -11   0   1    0.80    0.80
  11   0  -1    0.30    1.00
 -11   0   1    0.90    6.10
  11   0  -1    0.40    0.50
 -11   0   1    0.00    1.00
 -11   0   1    2.00    6.40
  10   0  -1    2.70    0.90
 -10   0   1    1.90    1.50
  10   0  -1    0.20    0.90
 -10   0   1   -0.20    0.90
 -10   0   1   -0.40    0.50
  10   0  -1   -0.50    0.50
 -10   0   1    0.50    0.80
 -10   0   1    2.10    5.10
  10   0  -1   -4.00    4.40
  10   0  -1    0.80    4.30
 -10   0   1    0.60    5.70
   9   0  -1    4.50    4.30
  -9   0   1    4.20    4.90
   9   0  -1    1.90    0.90
   9   0  -1   -2.90    3.50
  -9   0   1    0.70    0.70
   9   0  -1    1.10    0.50
  -9   0   1    1.50    0.80
  -9   0   1    0.40    0.80
   9   0  -1    0.50    0.70
  -9   0   1    5.70    5.00
  -8   0   1    1.60    0.40
  -8   0   1    0.60    3.90
  -8   0   1   -0.10    0.70
  -8   0   1    2.10    4.40
   8   0  -1    2.30    3.10
   8   0  -1    0.50    0.70
   8   0  -1    2.50    3.30
   8   0  -1    1.20    0.50
  -8   0   1    0.60    0.70
   7   0  -1    0.20    0.40
   7   0  -1    0.00    0.50
   7   0  -1    0.50    2.90
  -7   0   1    1.40    0.50
  -7   0   1   -4.00    3.40
   7   0  -1    0.40    2.80
  -7   0   1    0.40    0.60
   7   0  -1    0.50    0.60
  -7   0   1    1.80    3.40
  -7   0   1    0.90    0.70
   7   0  -1    0.30    0.40
   6   0  -1    1.00    0.30
  -6   0   1    2.00    0.50
   6   0  -1    0.10    2.40
  -6   0   1    1.30    0.50
  -6   0   1    0.50    2.80
   6   0  -1   -0.40    2.50
   6   0  -1    1.20    0.40
  -6   0   1   -0.90    3.00
   6   0  -1    2.50    0.50
   6   0  -1    2.40    0.50
   6   0  -1    0.40    0.30
  -6   0   1    0.00    0.40
  -6   0   1    0.50    0.50
  -6   0   1    1.10    0.30
   5   0  -1    1.20    0.30
  -5   0   1    1.80    2.30
   5   0  -1    0.00    0.40
  -5   0   1   -0.10    0.40
  -5   0   1    2.10    0.30
  -5   0   1    2.90    2.70
   5   0  -1    0.60    2.20
   5   0  -1    0.90    0.30
   5   0  -1    1.10    2.10
   5   0  -1    1.20    0.40
  -5   0   1    1.20    0.40
   4   0  -1    0.60    0.20
   4   0  -1    0.80    0.30
   4   0  -1    1.50    1.80
   4   0  -1    0.30    0.30
  -4   0   1    0.70    0.30
   4   0  -1    0.60    0.40
   4   0  -1    0.60    0.20
  -4   0   1    2.00    2.10
   4   0  -1    0.50    1.80
  -4   0   1    1.00    0.30
  -4   0   1    0.30    0.20
  -4   0   1    1.00    1.80
   4   0  -1    0.30    0.30
  -3   0   1    0.30    1.50
   3   0  -1    0.90    0.20
   3   0  -1    0.80    0.30
  -3   0   1    0.70    0.30
   3   0  -1    1.40    0.30
   3   0  -1    0.40    1.60
   3   0  -1    0.90    0.30
   3   0  -1   -1.50    1.30
   3   0  -1    0.40    0.20
  -3   0   1    1.10    1.40
  -3   0   1    0.80    0.40
  -3   0   1    0.40    0.20
  -2   0   1    2.10    1.00
  -2   0   1    4.10    0.30
   2   0  -1    5.00    0.30
   2   0  -1    4.60    0.40
  -2   0   1    2.30    1.10
   2   0  -1    5.00    1.50
  -1   0  -1    0.70    0.10
  -1   0  -1    0.40    0.10
   2   0   1    0.80    0.20
  -2   0  -1    1.00    0.30
  -2   0  -1    0.20    0.80
  -2   0  -1    1.00    0.20
  -2   0  -1   -0.50    0.90
  -2   0  -1    1.10    0.30
   3   0   1    0.70    0.30
   3   0   1    0.80    0.30
   3   0   1    0.50    0.20
  -3   0  -1   -1.20    1.30
  -3   0  -1    1.00    0.30
  -3   0  -1    1.00    0.30
  -3   0  -1    0.90    1.30
   3   0   1    1.70    0.30
   3   0   1    0.60    0.30
   3   0   1    1.10    0.30
  -4   0  -1    0.10    0.30
   4   0   1    0.40    0.40
  -4   0  -1    1.60    1.90
   4   0   1   -0.10    0.30
  -4   0  -1    0.10    1.60
   4   0   1    0.40    0.40
   4   0   1    0.30    0.30
  -4   0  -1    0.60    0.40
  -5   0  -1    0.30    0.50
   5   0   1    0.60    0.40
  -5   0  -1    2.00    0.40
  -5   0  -1    5.20    2.50
   5   0   1    1.00    0.40
  -5   0  -1    1.60    0.40
  -5   0  -1    2.70    2.50
  -6   0  -1    1.00    0.40
  -6   0  -1    1.90    0.70
   6   0   1    0.30    0.60
  -6   0  -1    1.80    3.20
  -6   0  -1    1.80    0.60
   6   0   1    1.20    0.60
  -6   0  -1    0.90    0.50
   6   0   1    1.10    0.40
   6   0   1    1.60    0.50
  -6   0  -1    0.00    3.00
  -7   0  -1    1.10    0.70
   7   0   1    0.70    0.60
  -7   0  -1    1.80    0.60
  -7   0  -1    2.00    3.80
  -7   0  -1    0.80    0.70
  -7   0  -1    6.40    3.70
  -7   0  -1    1.20    0.50
  -8   0  -1    6.20    4.70
  -8   0  -1    1.00    0.60
  -8   0  -1   -1.30    3.10
  -8   0  -1    0.80    0.80
  -8   0  -1   -1.70    3.80
  -8   0  -1    0.50    0.60
   8   0   1   -0.10    0.70
  -8   0  -1    2.00    3.40
  -8   0  -1    1.60    0.80
  -9   0  -1    4.80    3.90
  -9   0  -1    0.50    0.90
  -9   0  -1    1.80    5.20
   9   0   1    1.80    0.80
  -9   0  -1    1.00    0.70
  -9   0  -1    0.70    4.00
  -9   0  -1    4.10    4.90
  -9   0  -1    1.20    0.80
 -10   0  -1    2.30    7.90
 -10   0  -1   -0.50    4.40
 -10   0  -1   -0.10    0.70
 -10   0  -1   -0.50    0.90
 -10   0  -1    0.90    8.80
  10   0   1   -0.30    0.90
 -10   0  -1    9.00    4.50
 -10   0  -1   -0.80    0.90
 -11   0  -1   -0.30    0.80
  11   0   1    1.40    1.00
 -11   0  -1   -0.70    5.20
 -11   0  -1    1.20    0.80
 -11   0  -1    0.30    1.00
 -11   0  -1    3.00    4.90
 -11   0  -1    2.10    7.00
 -11   0  -1    5.70    7.70
 -11   0  -1    0.50    1.10
 -12   0  -1   -1.60    5.60
 -12   0  -1    0.90    5.90
  12   0   1    0.20    1.10
 -12   0  -1   -0.30    1.00
 -12   0  -1    0.70    1.20
 -12   0  -1    0.00    0.80
  12   0   1    0.00    1.10
  13   0   1    2.50    1.40
 -13   0  -1    1.40    1.40
 -13   0  -1    0.30    1.10
 -13   0  -1    0.80    1.00
  13   0   1    1.90    1.30
 -14   0  -1  -12.10    8.70
 -14   0  -1    1.40    1.30
 -14   0  -1    3.00    1.50
  14   0   1    2.50    1.50
 -14   0  -1    1.80    8.10
 -14   0  -1    0.70    1.00
 -15   0  -1    0.70    1.50
  15   0   1   -0.10    1.50
  15   0   1    2.20    1.70
 -16  -1   1    1.60    1.60
  16  -1  -1    1.40    1.70
  16  -1  -1    3.00    1.60
 -16  -1   1    2.10    1.50
  16   1  -1    3.00    1.50
 -16   1   1    1.90    1.70
 -16   1   1   -0.10    1.60
  16   1  -1   -0.30    1.70
 -15  -1   1   90.59    4.10
 -15  -1   1   87.49    3.80
 -15  -1   1   88.19   16.60
  15  -1  -1   91.79    4.10
 -15  -1   1   84.39    3.40
  15  -1  -1   86.19    4.40
 -15  -1   1   88.89   16.20
  15   1  -1   92.49    4.00
 -15   1   1   89.69    4.10
  15   1  -1   87.59    4.50
 -15   1   1   85.79    4.10
 -14  -1   1    7.40    6.00
  14  -1  -1    5.70    1.50
  14  -1  -1    5.80    1.60
 -14  -1   1    8.20    1.60
 -14  -1   1    6.20    1.30
 -14  -1   1    5.90    6.40
 -14   1   1    5.40    1.30
  14   1  -1    9.00    1.50
 -14   1   1   -1.00    8.00
 -14   1   1    4.50    1.50
 -14   1   1    3.70    1.50
 -14   1   1   15.40    9.40
  14   1  -1    6.10    1.60
 -13  -1   1   88.49    3.80
 -13  -1   1   94.19   10.10
 -13  -1   1   74.39    8.20
 -13  -1   1   86.29    3.20
  13  -1  -1   92.19    4.00
  13  -1  -1   85.79    3.70
 -13  -1   1   86.69    2.70
 -13  -1   1   93.09    3.50
 -13   1   1   89.89    3.70
  13   1  -1   93.29    3.60
 -13   1   1   92.19    3.80
  13   1  -1   88.19    4.00
 -13   1   1   82.89    3.50
  13   1  -1   81.89    2.70
  12  -1  -1   22.60    2.10
 -12  -1   1   19.90    1.20
  12  -1  -1   16.50    1.20
  12  -1  -1   17.30    2.30
 -12  -1   1   21.50    1.90
 -12  -1   1   14.80    7.30
 -12  -1   1   20.20    1.70
 -12  -1   1   17.30    6.90
 -12  -1   1   16.60    1.70
 -12   1   1   20.60    2.10
  12   1  -1   18.20    2.00
  12   1  -1   19.90    2.50
 -12   1   1   19.80    1.90
  12   1  -1   18.10    1.20
 -12   1   1   17.40    1.80
  11  -1  -1   88.79   11.70
 -11  -1   1  100.09    3.30
 -11  -1   1   99.49    8.10
  11  -1  -1  105.69    3.60
  11  -1  -1  102.99    3.90
 -11  -1   1  102.09    3.70
 -11  -1   1   97.59    2.90
 -11  -1   1  107.39   11.90
  11  -1  -1   99.69   11.40
  11  -1  -1   99.09    2.90
 -11  -1   1   90.89   11.10
 -11  -1   1   99.59    3.30
 -11  -1   1  106.69    9.00
  11   1  -1  100.39    3.50
  11   1  -1   99.29    2.90
  11   1  -1  100.99    3.90
 -11   1   1   75.09   11.50
 -11   1   1   97.69    3.60
 -11   1   1   96.99    2.80
 -11   1   1   98.89    3.70
 -11   1   1  112.99   13.60
 -11   1   1   97.79    3.50
 -10  -1   1  295.47    7.90
  10  -1  -1  307.17    8.40
 -10  -1   1  291.67   15.10
 -10  -1   1  304.67    8.20
  10  -1  -1  294.27   16.60
  10  -1  -1  284.57    7.90
  10  -1  -1  306.07   16.00
 -10  -1   1  298.77    7.60
 -10  -1   1  294.97   14.40
  10  -1  -1  288.87    7.60
 -10  -1   1  292.07    7.90
  10  -1  -1  299.77    8.10
  10   1  -1  274.77    7.80
 -10   1   1  301.07    8.20
  10   1  -1  297.27    8.10
 -10   1   1  315.27   18.30
 -10   1   1  296.87    7.50
 -10   1   1  289.97   18.60
  10   1  -1  317.57    8.40
 -10   1   1  297.57    8.20
 -10   1   1  301.77    8.10
  -9  -1   1   69.79    8.10
   9  -1  -1   49.50    7.60
   9  -1  -1   57.39    1.90
  -9  -1   1   58.79    2.10
  -9  -1   1   55.89    2.20
  -9  -1   1   54.89    1.90
   9  -1  -1   59.99    2.50
   9  -1  -1   62.39    2.40
  -9  -1   1   60.99    2.50
   9  -1  -1   60.79    7.60
  -9  -1   1   61.99    7.60
   9  -1  -1   55.79    2.20
   9   1  -1   59.39    1.90
  -9   1   1   60.29    2.40
  -9   1   1   65.59    9.30
   9   1  -1   60.29    2.60
  -9   1   1   71.99   10.50
  -9   1   1   56.79    2.40
  -9   1   1   55.79    1.80
   9   1  -1   57.49    2.30
  -9   1   1   60.09    2.50
   8  -1  -1  396.46   10.30
  -8  -1   1  378.26   10.00
   8  -1  -1  394.46   10.20
   8  -1  -1  369.26   17.60
  -8  -1   1  397.96    9.90
  -8  -1   1  408.06   16.20
   8  -1  -1  416.46   10.70
  -8  -1   1  394.86   10.20
   8  -1  -1  392.76    9.80
   8  -1  -1  377.56   16.70
  -8  -1   1  371.06   15.10
  -8   1   1  383.96   10.30
  -8   1   1  383.46   19.20
  -8   1   1  397.76   10.30
   8   1  -1  383.86    9.80
   8   1  -1  408.96   10.50
   8   1  -1  403.06   14.00
  -8   1   1  395.16    9.80
   8   1  -1  387.66   10.30
   8   1  -1  393.66   14.60
  -8   1   1  393.26   10.70
  -8   1   1  416.16   18.60
   7  -1  -1 1927.61   54.59
   7  -1  -1 1925.81   47.60
   7  -1  -1 1905.31   55.69
  -7  -1   1 1912.21   47.40
  -7  -1   1 1959.60   52.19
  -7  -1   1 1958.30   47.60
   7  -1  -1 1962.10   47.30
   7  -1  -1 1952.70   47.70
  -7  -1   1 1970.70   53.09
  -7  -1   1 1938.21   47.40
  -7   1   1 1897.71   47.60
   7   1  -1 1994.00   51.79
   7   1  -1 1915.01   47.30
  -7   1   1 1850.71   47.70
  -7   1   1 2015.30   55.89
   7   1  -1 1975.70   51.09
  -7   1   1 1988.70   47.60
   7   1  -1 1914.71   47.80
  -7   1   1 1905.41   56.79
  -6  -1   1  583.44   14.30
   6  -1  -1  578.24   14.50
   6  -1  -1  560.44   21.00
   6  -1  -1  568.04   14.50
  -6  -1   1  569.04   14.40
   6  -1  -1  579.74   14.40
  -6  -1   1  591.84   14.60
   6  -1  -1  586.14   14.60
  -6  -1   1  558.34   18.50
   6  -1  -1  575.64   14.50
   6  -1  -1  587.24   14.50
  -6  -1   1  577.34   14.50
   6  -1  -1  570.84   20.20
  -6  -1   1  592.54   18.10
  -6  -1   1  587.84   14.30
   6  -1  -1  582.74   14.20
   6   1  -1  582.34   14.20
  -6   1   1  578.04   14.50
   6   1  -1  607.24   17.90
  -6   1   1  551.64   21.70
  -6   1   1  559.04   14.50
   6   1  -1  560.74   14.50
   6   1  -1  590.14   17.30
  -6   1   1  578.04   21.00
  -6   1   1  574.84   14.50
   6   1  -1  587.54   14.50
  -6   1   1  580.44   14.20
   6   1  -1  578.14   14.40
  -5  -1   1   86.99    2.30
  -5  -1   1   87.79    2.30
   5  -1  -1   86.99    2.50
   5  -1  -1   81.49    2.50
   5  -1  -1   92.39    2.60
   5  -1  -1   87.29    6.70
  -5  -1   1   87.79    2.60
   5  -1  -1   84.59    2.60
  -5  -1   1   85.59    2.40
  -5  -1   1   85.39    2.50
   5  -1  -1   90.19    2.60
   5  -1  -1   89.49    2.30
  -5  -1   1   72.79    4.80
   5  -1  -1   81.09    7.00
   5  -1  -1   83.09    2.40
  -5  -1   1   81.49    5.20
  -5   1   1   85.19    7.50
  -5   1   1   86.49    2.60
   5   1  -1   84.79    2.40
   5   1  -1   83.89    2.40
   5   1  -1   87.19    4.80
  -5   1   1   87.49    2.30
   5   1  -1   86.59    2.50
   5   1  -1   88.19    2.30
  -5   1   1   86.09    2.50
   5   1  -1   83.99    4.50
   5   1  -1   83.39    2.50
  -5   1   1   76.89    7.00
   4  -1  -1  431.86   10.80
  -4  -1   1  427.16   10.80
  -4  -1   1  431.06   10.70
   4  -1  -1  442.06   10.60
   4  -1  -1  422.06   15.80
  -4  -1   1  429.96   10.80
  -4  -1   1  437.36   10.60
   4  -1  -1  426.86   10.80
  -4  -1   1  437.86   12.70
   4  -1  -1  437.56   10.80
   4  -1  -1  444.26   10.90
   4  -1  -1  418.86   15.10
   4  -1  -1  430.06   10.80
   4  -1  -1  423.36   10.80
  -4  -1   1  431.46   13.00
  -4   1   1  431.96   10.80
   4   1  -1  430.06   12.80
  -4   1   1  451.05   10.60
   4   1  -1  427.76   12.40
   4   1  -1  435.46   10.60
   4   1  -1  421.36   10.80
   4   1  -1  427.26   10.70
   4   1  -1  434.76   10.80
  -4   1   1  418.76   15.50
  -4   1   1  424.86   10.80
  -4   1   1  420.66   16.10
   3  -1  -1  475.05   11.50
  -3  -1   1  471.85   12.60
   3  -1  -1  455.15   15.40
   3  -1  -1  473.45   11.70
  -3  -1   1  463.35   11.70
   3  -1  -1  465.85   11.60
  -3  -1   1  466.15   12.80
   3  -1  -1  454.75   16.00
   3  -1  -1  454.15   11.60
  -3  -1   1  471.45   11.50
   3  -1  -1  459.25   11.60
  -3   1   1  481.45   11.50
  -3   1   1  467.75   15.70
  -3   1   1  493.25   12.10
   3   1  -1  481.95   11.60
   3   1  -1  469.55   11.80
   3   1  -1  463.05   11.60
   3   1  -1  456.95   11.50
   3   1  -1  471.35   12.90
  -3   1   1  474.15   11.70
   3   1  -1  472.45   11.50
  -3   1   1  446.86   16.10
   3   1  -1  472.35   13.10
   2  -1  -1 2061.59   51.29
   2  -1  -1 1978.20   51.79
  -2  -1   1 1951.30   48.10
  -2  -1   1 1939.41   48.20
   2   1  -1 1954.00   48.20
  -2   1   1 1898.61   51.69
   2   1  -1 1941.01   48.40
  -2   1   1 1923.81   51.09
   1  -1  -1  801.82   21.60
   1   1  -1  767.62   19.90
   1   1  -1  754.42   20.00
   1  -1   1 1636.24   39.90
  -1  -1  -1 1499.55   38.60
  -1  -1  -1 1501.65   38.40
   1   1   1 1538.85   38.40
   1   1   1 1532.55   38.60
  -1   1  -1 1514.65   40.00
  -2  -1  -1  374.86    9.20
   2  -1   1  380.46    9.20
  -2  -1  -1  388.36    9.10
   2  -1   1  367.56   14.50
   2  -1   1  382.66    9.20
  -2  -1  -1  377.06    9.20
   2  -1   1  376.76    9.20
   2  -1   1  381.36    9.30
  -2  -1  -1  369.46   10.40
  -2  -1  -1  357.96   10.20
  -2  -1  -1  367.46    9.10
  -2   1  -1  365.26    9.20
  -2   1  -1  362.06    9.20
   2   1   1  372.46    9.20
   2   1   1  373.66    9.10
   2   1   1  369.86   10.50
   2   1   1  365.16    9.20
   2   1   1  379.66    9.20
   2   1   1  368.86   10.30
  -2   1  -1  383.06    9.30
  -2   1  -1  340.67   13.80
  -2   1  -1  376.26    9.20
   2   1   1  367.86    9.20
  -2   1  -1  339.07   13.10
  -3  -1  -1  370.06    9.10
  -3  -1  -1  353.66   10.60
  -3  -1  -1  356.76    9.10
   3  -1   1  374.26    9.20
   3  -1   1  387.56   12.80
   3  -1   1  367.76    9.00
  -3  -1  -1  364.56    8.90
   3  -1   1  358.26    9.10
  -3  -1  -1  345.27   10.30
   3  -1   1  365.86    9.10
  -3  -1  -1  358.76   10.50
   3  -1   1  366.56    9.10
   3  -1   1  367.26   13.10
  -3   1  -1  369.06    9.10
  -3   1  -1  350.26    9.10
   3   1   1  365.86    9.10
   3   1   1  365.46    8.90
  -3   1  -1  353.06   13.00
  -3   1  -1  365.46    9.20
  -3   1  -1  370.26   12.70
  -3   1  -1  362.76    9.10
   3   1   1  360.36    8.90
  -3   1  -1  349.67    9.00
   3   1   1  364.56    9.10
   3   1   1  352.86    9.00
  -4  -1  -1    1.90    0.30
   4  -1   1    1.60    0.40
   4  -1   1    0.70    0.40
   4  -1   1    1.30    0.40
  -4  -1  -1    1.40    0.30
  -4  -1  -1    1.80    1.50
   4  -1   1    1.70    2.00
   4  -1   1    6.00    2.40
  -4  -1  -1    1.10    1.60
  -4  -1  -1    1.30    1.80
  -4  -1  -1    2.20    1.50
  -4  -1  -1    1.30    0.40
  -4  -1  -1    0.50    0.40
   4  -1   1    1.60    0.30
  -4   1  -1    1.30    0.50
   4   1   1    0.80    0.30
   4   1   1    1.60    0.40
   4   1   1    1.20    0.50
   4   1   1    1.20    0.40
  -4   1  -1    1.50    0.40
  -5  -1  -1   56.99    1.70
   5  -1   1   63.09    6.00
  -5  -1  -1   58.49    1.90
  -5  -1  -1   54.59    1.60
  -5  -1  -1   56.99    3.90
  -5  -1  -1   53.09    4.70
   5  -1   1   61.79    2.00
  -5  -1  -1   60.19    4.50
  -5  -1  -1   54.59    1.60
  -5  -1  -1   53.59    1.90
   5  -1   1   60.99    6.20
   5  -1   1   60.89    2.00
  -5  -1  -1   60.69    4.20
   5  -1   1   57.99    1.90
   5  -1   1   57.19    1.90
  -5   1  -1   56.19    1.90
   5   1   1   56.79    1.90
   5   1   1   56.69    2.20
  -5   1  -1   53.49    6.30
  -5   1  -1   56.49    1.80
   5   1   1   57.09    2.20
   5   1   1   55.69    1.60
  -5   1  -1   55.99    2.00
  -5   1  -1   70.39    6.20
  -6  -1  -1 2066.79   53.09
   6  -1   1 1993.30   49.90
  -6  -1  -1 2088.29   53.69
   6  -1   1 2116.29   50.19
   6  -1   1 2115.59   57.49
  -6  -1  -1 2095.99   50.09
   6  -1   1 1996.80   50.19
  -6  -1  -1 2044.10   49.80
  -6  -1  -1 2094.39   50.09
   6  -1   1 2096.99   56.29
  -6  -1  -1 2040.10   49.99
  -6  -1  -1 2079.29   54.89
   6  -1   1 1971.80   50.09
  -6  -1  -1 2054.69   54.09
  -6   1  -1 2045.00   50.09
  -6   1  -1 2069.39   49.99
   6   1   1 1975.20   50.09
   6   1   1 2002.90   49.99
  -6   1  -1 2064.39   56.79
  -6   1  -1 1949.90   49.99
  -6   1  -1 2021.20   57.79
  -6   1  -1 2027.70   50.09
   6   1   1 2045.30   50.09
  -7  -1  -1  344.47   14.10
  -7  -1  -1  346.37    8.50
   7  -1   1  343.47    8.90
   7  -1   1  344.37   15.10
  -7  -1  -1  352.46   13.60
  -7  -1  -1  349.57    8.70
   7  -1   1  376.26   16.30
  -7  -1  -1  350.06    9.00
  -7  -1  -1  342.67   12.30
  -7  -1  -1  330.17   12.70
  -7  -1  -1  341.07    8.80
  -7  -1  -1  338.07    9.20
   7   1   1  340.37    8.50
  -7   1  -1  318.57   16.30
  -7   1  -1  338.97    8.80
  -7   1  -1  326.27    8.90
  -7   1  -1  347.57   16.00
  -7   1  -1  343.97    9.00
  -7   1  -1  331.77    9.30
  -8  -1  -1  299.67    7.80
  -8  -1  -1  304.17   14.20
  -8  -1  -1  307.47   12.60
  -8  -1  -1  305.07    8.20
  -8  -1  -1  308.97    8.10
  -8  -1  -1  297.07   13.40
  -8  -1  -1  293.07   11.70
   8  -1   1  308.87    8.10
   8  -1   1  301.17    8.00
  -8   1  -1  303.47    8.10
  -8   1  -1  294.57   15.60
  -8   1  -1  300.97    8.00
  -8   1  -1  309.77    8.20
   8   1   1  305.17    8.10
  -8   1  -1  300.57    8.10
   8   1   1  296.87    7.60
  -8   1  -1  307.67   16.70
  -9  -1  -1   21.50    1.80
  -9  -1  -1   18.70    1.80
  -9  -1  -1   22.10    1.30
  -9  -1  -1   18.30    5.40
  -9  -1  -1   20.70    4.20
  -9  -1  -1   24.30    6.10
   9  -1   1   21.20    1.60
   9  -1   1   21.70    1.50
  -9  -1  -1   27.10    5.00
  -9   1  -1   31.90    8.10
  -9   1  -1   22.00    1.70
  -9   1  -1   21.30    7.00
  -9   1  -1   25.20    1.60
  -9   1  -1   21.00    1.60
  -9   1  -1   19.50    1.80
   9   1   1   21.60    1.60
   9   1   1   21.60    1.00
   9   1   1   21.40    1.00
 -10  -1  -1   18.10    7.50
  10  -1   1    7.90    1.10
 -10  -1  -1    6.60    0.90
 -10  -1  -1   13.30    4.80
  10  -1   1    8.70    1.30
 -10  -1  -1    8.40    1.20
 -10  -1  -1    5.60    1.10
 -10  -1  -1    7.50    1.20
 -10  -1  -1   11.90    4.40
 -10  -1  -1    6.60    6.40
 -10   1  -1    6.90    1.10
  10   1   1    7.00    1.10
 -10   1  -1    4.20    4.90
 -10   1  -1   11.90    6.30
 -10   1  -1    6.10    1.20
  10   1   1    7.50    0.80
  10   1   1    8.30    0.80
 -10   1  -1   14.60   13.30
 -10   1  -1    7.30    1.10
 -10   1  -1    3.80   13.50
  11  -1   1    5.40    1.20
 -11  -1  -1    2.80    4.70
 -11  -1  -1    9.70    6.50
 -11  -1  -1    5.60    1.30
 -11  -1  -1    6.30    1.20
 -11  -1  -1    7.20    1.00
 -11  -1  -1    6.00    0.90
 -11  -1  -1   10.70    4.70
  11  -1   1    4.20    0.90
 -11  -1  -1    4.00    7.00
 -11   1  -1    2.70    1.20
 -11   1  -1    3.40    5.70
 -11   1  -1   11.10    7.10
 -11   1  -1    9.80    8.70
 -11   1  -1    2.90    7.40
 -11   1  -1    5.20    1.10
  11   1   1    6.30    1.10
 -12  -1  -1    1.60    0.80
 -12  -1  -1    4.40    5.00
 -12  -1  -1    2.30    1.30
  12  -1   1    3.20    1.20
  12  -1   1    2.30    1.20
 -12  -1  -1    1.90    5.40
 -12  -1  -1    1.60    1.00
 -12   1  -1    2.60    1.30
 -12   1  -1    4.80    1.10
 -12   1  -1    1.80    6.70
 -12   1  -1    2.80    1.10
 -12   1  -1   -1.50    6.10
  12   1   1    3.00    1.20
 -13  -1  -1   41.70    2.50
 -13  -1  -1   49.40    7.30
  13  -1   1   43.90    2.90
  13  -1   1   46.30    3.20
 -13  -1  -1   43.30    2.90
 -13  -1  -1   44.40    2.30
  13   1   1   47.30    3.20
 -13   1  -1   39.30    2.90
  13   1   1   50.99    2.90
 -13   1  -1   41.30    2.80
 -13   1  -1   54.29   11.70
 -13   1  -1   32.80    9.50
 -13   1  -1   49.60    3.10
 -14  -1  -1  222.28    6.60
  14  -1   1  232.08    7.40
 -14  -1  -1  204.18   15.30
 -14  -1  -1  226.78    7.00
 -14  -1  -1  210.38    6.40
 -14  -1  -1  186.08   13.80
  14  -1   1  228.48    7.10
  14   1   1  224.48    7.40
 -14   1  -1  225.68    6.90
 -14   1  -1  220.68    7.10
 -14   1  -1  237.78   18.90
 -14   1  -1  203.48   19.90
  14   1   1  216.68    7.00
 -15  -1  -1   -0.10    8.80
 -15  -1  -1    7.30    8.00
  15  -1   1    3.10    1.80
 -15  -1  -1    1.70    1.90
 -15  -1  -1    3.00    1.40
  15  -1   1    2.60    1.60
  15   1   1    4.70    2.00
  15   1   1    1.60    1.60
 -15   1  -1    1.00    1.60
 -15   1  -1    2.50    1.80
  16  -2  -1   95.59    4.80
 -16  -2   1   85.39    3.40
 -16  -2   1   98.19    4.40
 -16  -2   1   94.69    3.90
  16  -2  -1   98.19    4.60
 -16   2   1  101.09    4.60
  16   2  -1  100.29    4.30
  16   2  -1   94.59    4.90
 -16   2   1   99.29    4.60
  15  -2  -1   26.00    2.90
 -15  -2   1   29.30    1.90
  15  -2  -1   30.00    3.10
 -15  -2   1   27.70    2.80
 -15  -2   1   27.00    2.40
 -15   2   1   33.90    3.10
 -15   2   1   28.10    3.00
  15   2  -1   31.30    2.60
  15   2  -1   32.50    3.30
 -14  -2   1   44.30    2.50
  14  -2  -1   42.60    3.00
  14  -2  -1   41.40    3.10
 -14  -2   1   41.20    2.30
 -14  -2   1   46.90    6.00
 -14  -2   1   43.30    2.90
  14   2  -1   41.20    3.30
 -14   2   1   49.10    3.20
  14   2  -1   49.60    2.80
 -14   2   1   44.50    3.10
  14   2  -1   39.80    2.70
  13  -2  -1   32.90    2.80
 -13  -2   1   31.40    5.40
 -13  -2   1   29.10    2.10
 -13  -2   1   32.20    2.60
  13  -2  -1   31.00    2.60
 -13  -2   1   36.80    5.00
 -13   2   1   29.20    2.40
 -13   2   1   29.10    2.70
  13   2  -1   26.30    2.80
  13   2  -1   31.10    2.40
 -13   2   1   34.50    2.80
 -12  -2   1   29.20    1.70
 -12  -2   1   31.70    5.70
 -12  -2   1   29.10    5.00
 -12  -2   1   26.20    6.10
  12  -2  -1   31.50    3.60
  12  -2  -1   27.90    1.90
 -12  -2   1   27.70    2.20
 -12  -2   1   31.50    1.60
 -12  -2   1   38.10    4.70
  12  -2  -1   29.50    2.50
 -12  -2   1   29.40    2.30
  12   2  -1   35.60    3.90
 -12   2   1   25.50    2.50
  12   2  -1   29.90    2.20
 -11  -2   1   40.40    2.40
 -11  -2   1   42.70    8.90
  11  -2  -1   40.00    1.60
  11  -2  -1   52.39    9.70
 -11  -2   1   40.20    1.70
  11  -2  -1   41.60    2.50
  11  -2  -1   39.40    2.40
 -11  -2   1   42.10    4.80
 -11  -2   1   39.40    1.90
  11  -2  -1   41.90    9.90
 -11  -2   1   61.39   10.70
 -11  -2   1   38.50    1.80
  11  -2  -1   38.50    2.10
 -11  -2   1   40.90    4.90
 -11   2   1   39.00    1.40
 -11   2   1   39.20    2.50
  11   2  -1   40.20    2.20
 -11   2   1   37.90    2.50
 -11   2   1   37.40    9.60
 -11   2   1   36.30   10.00
  11   2  -1   36.90    1.60
  11   2  -1   43.50    2.70
  10  -2  -1   49.99    1.70
 -10  -2   1   47.80    6.20
 -10  -2   1   48.60    1.80
 -10  -2   1   47.90    6.60
 -10  -2   1   46.60    1.90
  10  -2  -1   54.49    9.20
  10  -2  -1   64.89    9.20
 -10  -2   1   47.70    1.90
 -10  -2   1   49.30    2.40
  10  -2  -1   49.40    2.30
  10  -2  -1   49.60    2.50
  10  -2  -1   48.90    2.40
 -10   2   1   48.40    2.50
  10   2  -1   50.99    2.60
 -10   2   1   70.99   11.80
 -10   2   1   62.69   10.60
 -10   2   1   51.59    2.50
  10   2  -1   45.60    1.70
  10   2  -1   50.99    2.20
 -10   2   1   50.29    1.60
   9  -2  -1 1251.57   31.00
  -9  -2   1 1248.58   34.20
  -9  -2   1 1230.68   33.50
  -9  -2   1 1254.87   30.80
  -9  -2   1 1226.48   34.70
   9  -2  -1 1225.78   40.50
   9  -2  -1 1216.98   30.40
  -9  -2   1 1262.57   30.50
  -9  -2   1 1230.28   33.00
  -9  -2   1 1232.68   30.50
  -9  -2   1 1217.38   30.50
   9  -2  -1 1245.58   42.20
   9  -2  -1 1243.08   30.90
   9   2  -1 1267.57   30.80
  -9   2   1 1232.88   30.90
  -9   2   1 1238.98   30.30
   9   2  -1 1244.68   30.40
   9   2  -1 1275.07   31.10
  -9   2   1 1254.37   42.20
  -9   2   1 1196.78   43.30
  -9   2   1 1249.88   30.90
   8  -2  -1  442.76   11.30
   8  -2  -1  405.16   19.90
   8  -2  -1  437.26   19.30
  -8  -2   1  422.86   10.90
  -8  -2   1  435.66   10.90
  -8  -2   1  413.16   12.90
   8  -2  -1  450.35   11.70
  -8  -2   1  423.16   14.30
  -8  -2   1  424.26   13.90
   8  -2  -1  421.16   10.80
  -8  -2   1  430.76   13.40
   8  -2  -1  431.26   11.30
  -8  -2   1  434.96   10.90
   8   2  -1  453.85   11.40
  -8   2   1  432.56   11.40
   8   2  -1  426.26   11.00
  -8   2   1  430.96   21.50
   8   2  -1  425.16   11.30
  -8   2   1  445.56   12.30
  -8   2   1  438.06   10.80
  -8   2   1  466.55   21.00
  -8   2   1  434.86   11.30
  -7  -2   1  863.01   21.50
   7  -2  -1  872.21   21.60
   7  -2  -1  868.51   21.60
   7  -2  -1  864.51   31.70
   7  -2  -1  836.42   21.20
   7  -2  -1  858.61   21.60
   7  -2  -1  893.71   30.60
  -7  -2   1  857.01   21.50
  -7  -2   1  866.01   21.20
  -7  -2   1  864.71   23.40
  -7   2   1  885.21   21.20
  -7   2   1  858.51   21.50
  -7   2   1  880.61   30.60
   7   2  -1  839.92   21.30
   7   2  -1  864.21   21.40
  -7   2   1  850.21   21.70
  -7   2   1  862.51   21.60
   7   2  -1  865.31   21.20
  -7   2   1  849.32   31.60
  -6  -2   1  275.07    8.30
   6  -2  -1  283.87    7.30
   6  -2  -1  257.87   14.20
  -6  -2   1  275.67    7.00
   6  -2  -1  269.17    7.20
   6  -2  -1  274.07   13.80
   6  -2  -1  272.37    7.20
  -6  -2   1  279.97    7.20
   6  -2  -1  274.97    7.00
   6  -2  -1  282.07    7.40
   6  -2  -1  282.17    7.30
   6  -2  -1  272.47    7.20
  -6  -2   1  276.17    7.20
  -6   2   1  263.67    7.20
   6   2  -1  280.47    7.20
  -6   2   1  283.97    6.90
  -6   2   1  268.67   15.00
   6   2  -1  274.57    7.00
  -6   2   1  274.37   14.50
  -6   2   1  281.87    7.40
   6   2  -1  276.07    7.10
  -6   2   1  272.67    7.20
  -6   2   1  273.87    7.30
   6   2  -1  271.57    7.20
   5  -2  -1    5.10    0.60
   5  -2  -1    6.90    0.90
   5  -2  -1    5.30    0.60
  -5  -2   1    5.40    0.60
   5  -2  -1    4.20    0.60
   5  -2  -1    2.00    3.20
   5  -2  -1    6.00    3.20
  -5  -2   1    4.90    0.60
   5  -2  -1    4.40    0.60
   5  -2  -1    5.00    0.60
   5   2  -1    3.90    0.60
  -5   2   1    6.50    0.80
  -5   2   1    4.50    0.60
  -5   2   1    4.50    0.50
   5   2  -1    4.30    0.50
  -5   2   1    4.80    0.70
  -5   2   1    5.20    3.90
   5   2  -1    5.20    0.60
  -5   2   1    5.80    3.60
   5   2  -1    5.60    0.60
  -5   2   1    4.30    0.60
  -4  -2   1   13.50    0.90
  -4  -2   1   14.90    0.90
   4  -2  -1   17.30    5.00
  -4  -2   1   14.60    0.70
   4  -2  -1   14.30    1.00
  -4  -2   1   14.30    0.70
   4  -2  -1   16.90    1.00
   4  -2  -1   14.80    0.80
   4  -2  -1   13.30    1.00
   4  -2  -1   15.10    0.90
   4  -2  -1   17.20    0.80
   4  -2  -1    7.20    3.10
   4  -2  -1   14.40    0.90
   4   2  -1   17.40    0.80
  -4   2   1   12.80    3.60
  -4   2   1   12.70    1.10
  -4   2   1   13.50    0.90
  -4   2   1    7.30    3.30
  -4   2   1   13.60    1.00
   4   2  -1   17.60    0.90
   4   2  -1   16.30    0.70
   4   2  -1   16.10    0.70
  -4   2   1   13.40    0.90
   3  -2  -1  895.61   21.30
   3  -2  -1  854.41   21.10
   3  -2  -1  911.31   21.30
   3  -2  -1  871.81   21.10
   3  -2  -1  881.51   21.10
   3  -2  -1  859.21   26.50
   3  -2  -1  838.02   21.20
   3  -2  -1  849.32   21.20
  -3   2   1  822.72   26.70
   3   2  -1  870.91   21.00
   3   2  -1  854.21   21.10
  -3   2   1  847.82   21.50
  -3   2   1  862.71   21.50
   3   2  -1  844.02   21.30
  -3   2   1  812.82   27.50
   3   2  -1  898.71   21.10
   3   2  -1  848.62   21.10
   3   2  -1  861.01   21.10
  -3   2   1  843.42   21.10
  -2  -2   1   47.20    1.40
   2  -2  -1   48.40    1.60
   2  -2  -1   45.80    1.40
  -2  -2   1   51.39    1.40
   2  -2  -1   46.90    1.40
  -2  -2   1   48.60    1.30
  -2  -2   1   48.70    1.30
   2  -2  -1   49.60    4.80
   2  -2  -1   51.89    1.60
   2  -2  -1   49.60    5.90
   2  -2  -1   42.10    1.70
   2  -2  -1   45.80    1.40
   2   2  -1   45.70    2.50
   2   2  -1   45.70    1.40
  -2   2   1   44.50    1.60
   2   2  -1   49.20    2.70
   2   2  -1   49.30    1.40
   2   2  -1   43.60    2.60
  -2   2   1   45.90    1.50
  -2   2   1   50.99    1.40
   2   2  -1   49.10    1.40
  -2   2   1   41.90    1.60
  -2   2   1   44.80    1.60
   2   2  -1   49.10    2.50
  -1  -2   1 1068.99   30.10
   1  -2  -1 1145.79   32.70
  -1  -2   1 1102.09   29.90
   1   2  -1 1187.98   30.10
   1   2  -1 1230.38   30.60
  -1   2   1 1185.58   32.40
  -1   2   1 1127.09   28.20
  -1   2   1 1150.28   32.90
   0  -2   1  244.78    9.10
   0  -2  -1  246.68    6.40
   0  -2   1  246.68    6.30
   0  -2  -1  245.78    6.30
   0  -2   1  247.48    6.30
   0  -2  -1  264.67    6.40
   0  -2  -1  251.87    6.20
   0  -2   1  246.08    9.50
   0  -2   1  255.27    6.30
   0   2   1  255.67    6.30
   0   2   1  252.97    6.30
   0   2  -1  248.78    6.30
   0   2   1  259.17    9.90
   0   2  -1  258.57    6.30
   0   2  -1  249.68    9.20
   0   2   1  250.27    6.40
   0   2  -1  248.08    6.30
   0   2   1  256.67    9.40
   0   2   1  243.58    6.20
   0   2  -1  245.18    8.80
   0   2   1  262.57    6.40
   0   2  -1  243.98    6.30
   0   2  -1  249.88    6.30
  -1  -2  -1  363.46    8.90
   1  -2   1  348.77    8.80
   1  -2   1  364.36   12.20
   1  -2   1  367.96    8.90
  -1  -2  -1  358.76   11.50
   1  -2   1  358.26    8.70
  -1  -2  -1  360.26   11.10
  -1  -2  -1  350.26    8.80
  -1  -2  -1  357.76    8.80
   1  -2   1  361.06   12.60
  -1  -2  -1  371.26    8.80
   1  -2   1  360.46    8.80
  -1  -2  -1  356.56    8.80
   1  -2   1  358.46    8.90
  -1   2  -1  350.86   12.00
  -1   2  -1  345.97   12.50
  -1   2  -1  348.97    8.80
  -1   2  -1  352.76    8.70
   1   2   1  352.46    8.70
   1   2   1  344.27   11.10
  -1   2  -1  357.96    8.90
   1   2   1  335.67   11.40
  -1   2  -1  343.77    8.80
   1   2   1  355.16    8.70
   1   2   1  351.16    8.80
  -1   2  -1  349.47    8.80
   1   2   1  370.66    8.80
  -2  -2  -1   70.09    2.10
   2  -2   1   75.59    2.10
  -2  -2  -1   79.09    3.60
  -2  -2  -1   69.09    3.70
   2  -2   1   74.09    2.00
   2  -2   1   71.79    1.90
   2  -2   1   74.59    2.20
   2  -2   1   74.89    2.10
   2  -2   1   75.09    2.10
  -2  -2  -1   71.59    2.00
  -2  -2  -1   72.39    2.00
   2  -2   1   95.59    8.50
   2  -2   1   71.69    6.20
   2   2   1   75.49    3.50
   2   2   1   72.29    2.00
  -2   2  -1   69.49    2.00
  -2   2  -1   76.29    2.40
  -2   2  -1   71.29    5.80
  -2   2  -1   74.79    5.70
  -2   2  -1   72.09    2.00
  -2   2  -1   72.29    2.00
   2   2   1   74.39    2.00
  -2   2  -1   76.49    2.10
   2   2   1   72.09    2.00
   2   2   1   72.59    2.00
  -2   2  -1   71.19    2.10
   2   2   1   71.49    3.30
   2   2   1   72.59    2.00
  -3  -2  -1 1606.94   41.30
  -3  -2  -1 1607.84   41.10
   3  -2   1 1650.03   40.00
  -3  -2  -1 1652.63   40.00
   3  -2   1 1580.14   45.90
   3  -2   1 1615.24   45.20
   3   2   1 1642.54   39.90
   3   2   1 1635.84   40.00
   3   2   1 1641.84   41.10
   3   2   1 1673.23   40.90
  -3   2  -1 1636.54   46.10
  -3   2  -1 1689.33   45.40
   3   2   1 1659.63   40.00
  -4  -2  -1  349.27    8.90
   4  -2   1  336.37   14.10
   4  -2   1  364.56    8.80
  -4  -2  -1  353.76   10.00
   4  -2   1  363.56   15.00
  -4  -2  -1  359.36    9.00
  -4  -2  -1  348.17    9.90
   4  -2   1  358.36    9.00
  -4  -2  -1  344.27   10.20
   4  -2   1  352.56    9.00
  -4  -2  -1  354.56    8.90
   4  -2   1  351.66    8.90
   4  -2   1  366.26    9.10
   4  -2   1  360.76    9.00
  -4  -2  -1  350.56   10.10
  -4   2  -1  354.56    9.00
   4   2   1  354.86    8.80
  -4   2  -1  358.66    9.10
  -4   2  -1  342.97    9.00
  -4   2  -1  341.07   14.20
   4   2   1  357.06    8.90
  -4   2  -1  328.87   14.70
  -4   2  -1  353.96    8.70
  -4   2  -1  349.37    8.90
   4   2   1  352.36    8.80
  -4   2  -1  341.97    8.90
   4   2   1  351.06    8.90
   4   2   1  356.66    8.90
  -5  -2  -1 2068.09   49.70
   5  -2   1 2064.69   56.69
  -5  -2  -1 2069.79   51.79
   5  -2   1 2077.59   50.39
  -5  -2  -1 2038.20   51.39
   5  -2   1 2063.09   49.80
   5  -2   1 2054.09   49.70
  -5  -2  -1 1985.10   50.89
   5  -2   1 2059.79   49.90
   5  -2   1 2050.49   57.79
  -5  -2  -1 2019.50   51.19
  -5  -2  -1 2025.40   49.80
  -5   2  -1 1999.80   49.70
  -5   2  -1 1955.30   56.49
  -5   2  -1 1988.20   49.80
   5   2   1 2021.20   49.70
  -5   2  -1 2030.00   57.89
   5   2   1 2017.20   49.50
   5   2   1 2018.80   49.70
   5   2   1 2026.20   49.60
  -5   2  -1 2064.09   49.90
   5   2   1 2031.60   49.80
  -6  -2  -1    0.10    0.60
  -6  -2  -1   -0.10    2.10
  -6  -2  -1    3.50    1.70
  -6  -2  -1   -0.50    2.30
  -6  -2  -1    3.50    1.80
   6  -2   1    2.00    0.60
   6  -2   1    1.10    0.60
   6  -2   1    4.50    4.00
   6  -2   1    1.20    0.60
  -6  -2  -1    1.20    0.30
   6  -2   1    0.70    0.60
   6  -2   1    3.10    3.60
  -6  -2  -1    1.90    0.70
  -6   2  -1    1.30    0.60
  -6   2  -1    2.10    4.20
   6   2   1    1.10    0.40
  -6   2  -1   -5.20    3.90
  -6   2  -1    1.90    0.60
  -6   2  -1    2.70    0.70
  -6   2  -1    1.50    0.60
   6   2   1    1.20    0.50
   6   2   1    2.90    0.60
   6   2   1    1.40    0.40
   6   2   1    2.50    0.70
   6   2   1    0.00    0.50
  -7  -2  -1  116.49    6.70
  -7  -2  -1  118.59    5.60
  -7  -2  -1  118.29    6.00
   7  -2   1  121.99    3.80
   7  -2   1  105.59    9.70
   7  -2   1  113.79   10.60
  -7  -2  -1  121.59    7.20
  -7  -2  -1  123.59    3.60
   7  -2   1  116.19    3.70
  -7   2  -1  119.79    3.70
  -7   2  -1  119.79    3.60
  -7   2  -1  120.69    3.80
  -7   2  -1  122.79    3.60
  -7   2  -1  113.79   10.90
  -7   2  -1  111.29   10.30
   7   2   1  120.49    3.20
   8  -2   1  112.29   11.40
   8  -2   1  122.19    3.90
  -8  -2  -1  118.19    7.70
   8  -2   1  127.89    3.90
  -8  -2  -1  120.99    6.30
  -8  -2  -1  114.99    8.10
  -8  -2  -1  120.49    3.30
  -8  -2  -1  119.49    6.70
  -8  -2  -1  123.99    3.90
  -8  -2  -1  121.29    3.40
   8  -2   1  120.09   11.00
  -8  -2  -1  119.59    3.80
  -8   2  -1  120.69    3.80
   8   2   1  126.99    3.80
  -8   2  -1  121.69    3.90
  -8   2  -1  120.09    3.90
   8   2   1  123.99    3.30
  -8   2  -1  122.09    3.80
  -8   2  -1  139.59   12.00
   8   2   1  119.29    3.40
  -8   2  -1  124.09   12.40
  -9  -2  -1  237.68    6.30
  -9  -2  -1  241.48    6.80
  -9  -2  -1  243.78   11.40
  -9  -2  -1  246.28   12.10
   9  -2   1  241.68    6.80
  -9  -2  -1  245.48   10.10
   9  -2   1  240.88    6.80
  -9  -2  -1  241.18    6.30
  -9  -2  -1  228.18    9.50
  -9  -2  -1  243.98    6.70
   9   2   1  244.88    6.70
  -9   2  -1  232.58    6.80
  -9   2  -1  248.78    6.80
   9   2   1  238.98    6.30
  -9   2  -1  246.48   16.40
   9   2   1  241.38    6.20
  -9   2  -1  243.28    6.80
  -9   2  -1  229.88   16.80
 -10  -2  -1   52.89    2.00
 -10  -2  -1   54.19    2.60
 -10  -2  -1   59.39    6.60
 -10  -2  -1   52.29    2.00
 -10  -2  -1   55.89    2.60
 -10  -2  -1   54.59    7.40
 -10  -2  -1   53.59    6.20
  10  -2   1   52.19    2.60
 -10  -2  -1   60.69    7.90
  10  -2   1   56.49    2.50
  10   2   1   51.99    1.80
 -10   2  -1   53.19    2.70
 -10   2  -1   56.29    2.60
 -10   2  -1   54.19    2.60
 -10   2  -1   88.59   21.00
  10   2   1   55.19    2.50
 -10   2  -1   44.30   15.00
  10   2   1   50.99    1.90
  11  -2   1  236.48    7.00
 -11  -2  -1  230.78   11.10
 -11  -2  -1  219.98   13.20
  11  -2   1  217.88    6.60
 -11  -2  -1  232.08    6.80
 -11  -2  -1  233.98    6.90
 -11  -2  -1  222.28    6.20
 -11  -2  -1  241.08   12.70
 -11  -2  -1  228.18    6.20
 -11  -2  -1  229.28   10.30
  11  -2   1  234.98    6.90
 -11   2  -1  227.38    6.90
  11   2   1  237.98    6.70
 -11   2  -1  240.48   19.50
 -11   2  -1  234.78    6.80
  11   2   1  220.98    6.00
 -11   2  -1  231.28   18.90
 -12  -2  -1   34.40    2.60
  12  -2   1   34.60    2.60
 -12  -2  -1   32.60    2.00
  12  -2   1   32.10    2.20
 -12  -2  -1   39.50    5.30
 -12  -2  -1   42.10    5.90
  12  -2   1   35.20    2.70
 -12  -2  -1   32.90    1.80
 -12   2  -1   33.80    2.60
 -12   2  -1   30.40    8.90
 -12   2  -1   35.60    2.70
 -12   2  -1   35.20    9.90
  12   2   1   39.00    2.40
 -13  -2  -1   30.40    1.80
  13  -2   1   31.30    2.90
 -13  -2  -1   30.30    2.60
 -13  -2  -1   27.40    2.00
 -13  -2  -1   32.00    6.40
  13  -2   1   28.50    2.70
 -13  -2  -1   31.70    6.80
 -13   2  -1   29.80    2.70
 -13   2  -1   22.30    9.70
  13   2   1   29.20    2.50
 -13   2  -1   27.60   10.80
  13   2   1   31.50    3.00
 -13   2  -1   30.80    2.80
 -13   2  -1   28.00    2.30
 -14  -2  -1   37.20    2.10
  14  -2   1   40.30    3.20
 -14  -2  -1   42.40    2.50
 -14  -2  -1   36.60    9.30
 -14  -2  -1   43.20    3.00
  14  -2   1   41.80    3.10
  14   2   1   41.60    3.40
 -14   2  -1   42.50    3.20
  14   2   1   40.70    2.80
 -14   2  -1   47.20    3.20
  15  -2   1   65.09    4.10
 -15  -2  -1   69.09    4.40
 -15  -2  -1   65.29    3.20
  15  -2   1   63.99    3.70
 -15  -2  -1   60.99    2.70
 -15   2  -1   64.29    3.80
  15   2   1   66.39    4.10
  15   2   1   69.29    4.00
 -15   2  -1   64.59    3.80
  15  -3  -1   15.00    2.30
  15  -3  -1   11.70    1.90
 -15  -3   1   13.90    1.90
 -15  -3   1   13.80    1.50
  15   3  -1   12.80    1.70
 -15   3   1   17.20    2.20
  15   3  -1   11.70    2.00
 -15   3   1   16.30    2.30
  15   3  -1   16.00    1.50
  14  -3  -1   98.19    4.20
  14  -3  -1   92.29    4.30
 -14  -3   1   98.59    3.50
 -14  -3   1   94.19    3.10
 -14  -3   1  100.79    4.00
  14   3  -1  103.89    4.60
 -14   3   1   98.29    4.20
  14   3  -1   99.59    4.00
 -14   3   1  100.19    4.40
  14   3  -1   91.29    3.20
 -13  -3   1  103.89    3.30
  13  -3  -1  108.19    4.40
 -13  -3   1  106.79    4.10
 -13  -3   1  106.19    3.50
  13  -3  -1  107.19    4.30
 -13   3   1  101.19    4.20
  13   3  -1  103.69    3.40
 -13   3   1  112.79    4.50
 -13   3   1  107.29    4.30
  13   3  -1  112.49    4.60
  13   3  -1  106.69    4.00
  12  -3  -1   57.29    2.90
 -12  -3   1   62.19    3.00
  12  -3  -1   67.89    3.40
  12  -3  -1   61.69    3.20
 -12   3   1   61.59    3.20
 -12   3   1   67.59    3.50
 -12   3   1   64.29    3.20
  12   3  -1   60.59    2.40
  12   3  -1   63.59    2.80
  12   3  -1   65.19    5.20
  11  -3  -1  371.56   10.30
 -11  -3   1  382.26   10.20
  11  -3  -1  393.36   23.10
  11  -3  -1  378.86   10.40
 -11  -3   1  377.26   10.10
  11  -3  -1  367.06   23.30
  11  -3  -1  380.96   10.40
  11  -3  -1  366.26    9.60
 -11   3   1  378.96   10.50
 -11   3   1  372.06    9.50
  11   3  -1  398.26   10.60
 -11   3   1  380.46   10.30
  11   3  -1  390.36   10.10
 -11   3   1  364.56   10.50
 -11   3   1  375.56   25.00
 -11   3   1  364.36   23.50
 -10  -3   1    3.40    0.70
  10  -3  -1    5.60    1.10
  10  -3  -1    3.60    1.00
  10  -3  -1   -0.40    6.60
  10  -3  -1    4.40    1.00
  10  -3  -1    4.80    0.70
 -10  -3   1    4.80    1.00
  10  -3  -1    5.00    6.90
 -10   3   1    2.90    7.70
 -10   3   1    4.60    0.60
 -10   3   1    4.70    1.20
 -10   3   1    2.00    8.00
  10   3  -1    4.20    0.90
 -10   3   1    3.20    1.10
 -10   3   1    4.40    1.10
  10   3  -1    3.80    1.10
   9  -3  -1   98.19    3.60
   9  -3  -1   98.59    2.90
   9  -3  -1   90.99   12.20
  -9  -3   1  100.99    3.00
  -9  -3   1  102.99    3.40
   9  -3  -1  105.09    3.50
   9  -3  -1   99.19    3.50
   9  -3  -1   91.39   12.60
  -9   3   1   95.69    3.60
   9   3  -1  105.89    3.60
   9   3  -1  103.79    3.20
  -9   3   1   81.79   11.10
  -9   3   1  104.49   14.10
  -9   3   1  102.29    2.80
  -9   3   1  103.69    3.50
   8  -3  -1   52.09    2.30
  -8  -3   1   51.59    1.90
   8  -3  -1   52.09    1.80
  -8  -3   1   58.09    2.40
   8  -3  -1   52.89    2.30
   8  -3  -1   33.20    7.40
   8  -3  -1   42.30    7.60
   8  -3  -1   50.19    2.30
  -8   3   1   56.39    1.70
  -8   3   1   50.99    2.30
   8   3  -1   56.09    2.40
  -8   3   1   54.39    2.90
  -8   3   1   47.80    3.00
  -8   3   1   38.90    8.90
   8   3  -1   49.10    1.70
  -8   3   1   56.19    9.30
   7  -3  -1  262.67   17.30
   7  -3  -1  283.27    7.60
   7  -3  -1  288.17   16.90
  -7  -3   1  289.27    7.50
   7  -3  -1  281.87    7.20
  -7  -3   1  278.87    7.30
   7  -3  -1  292.47    7.80
   7   3  -1  275.57    7.20
  -7   3   1  281.07    7.80
  -7   3   1  295.47   17.10
  -7   3   1  276.47   17.60
   7   3  -1  283.77    7.40
  -7   3   1  275.87    7.50
  -7   3   1  281.67    7.70
  -7   3   1  286.87    7.20
   7   3  -1  279.67    7.30
   6  -3  -1 2215.08   65.59
   6  -3  -1 2266.47   54.69
   6  -3  -1 2250.07   54.49
   6  -3  -1 2165.18   54.69
  -6  -3   1 2251.77   54.59
  -6  -3   1 2269.37   54.69
   6  -3  -1 2246.48   64.19
   6  -3  -1 2199.88   54.59
   6  -3  -1 2197.48   54.59
   6  -3  -1 2310.57   54.89
   6   3  -1 2267.17   54.59
   6   3  -1 2184.78   54.59
  -6   3   1 2191.38   54.59
  -6   3   1 2220.98   54.79
   6   3  -1 2240.68   54.49
  -6   3   1 2231.38   64.69
  -6   3   1 2183.58   54.89
   6   3  -1 2235.28   54.69
  -6   3   1 2203.78   66.19
  -6   3   1 2242.38   54.89
  -6   3   1 2300.57   54.49
   5  -3  -1  356.36    9.00
   5  -3  -1  363.66    9.20
  -5  -3   1  357.66    8.80
   5  -3  -1  320.37   16.80
   5  -3  -1  353.16    8.80
   5  -3  -1  336.27    9.10
  -5  -3   1  354.66    8.90
   5  -3  -1  352.46    9.10
  -5  -3   1  357.16    8.90
   5  -3  -1  336.97    9.10
   5  -3  -1  349.27    8.90
   5  -3  -1  364.96   16.60
  -5   3   1  353.26    8.80
   5   3  -1  351.16    8.80
   5   3  -1  342.77    8.90
  -5   3   1  349.17    9.10
  -5   3   1  343.77    9.20
  -5   3   1  329.27    9.00
  -5   3   1  354.66   17.70
  -5   3   1  329.07   16.40
   5   3  -1  346.47    8.80
  -5   3   1  349.57    8.90
   5   3  -1  357.26    8.90
   4  -3  -1  556.74   13.90
   4  -3  -1  560.94   13.80
  -4  -3   1  556.04   13.80
   4  -3  -1  559.44   13.80
   4  -3  -1  561.94   14.00
   4  -3  -1  571.64   14.10
   4  -3  -1  558.64   13.80
   4  -3  -1  559.04   20.90
   4  -3  -1  568.44   22.10
   4  -3  -1  543.75   14.00
  -4  -3   1  550.24   13.70
  -4   3   1  541.55   13.80
   4   3  -1  552.34   13.80
  -4   3   1  553.44   14.10
  -4   3   1  556.34   14.10
   4   3  -1  552.54   13.70
   4   3  -1  566.54   13.80
   4   3  -1  549.45   13.80
  -4   3   1  550.34   13.80
  -4   3   1  533.25   14.00
   4   3  -1  564.34   13.90
   3  -3  -1  772.42   26.70
   3  -3  -1  773.82   19.40
  -3  -3   1  778.02   19.10
   3  -3  -1  784.02   19.30
   3  -3  -1  757.22   19.30
  -3  -3   1  774.42   19.10
   3  -3  -1  781.82   19.20
   3  -3  -1  785.72   19.10
   3  -3  -1  813.92   26.00
   3  -3  -1  779.72   19.10
   3   3  -1  780.32   19.20
   3   3  -1  771.62   19.10
  -3   3   1  724.73   19.30
  -3   3   1  773.72   27.30
   3   3  -1  773.52   20.50
  -3   3   1  795.12   26.40
  -3   3   1  772.32   19.20
   3   3  -1  770.32   19.20
   3   3  -1  781.32   19.10
   3   3  -1  759.42   20.70
   3   3  -1  802.32   19.10
   3   3  -1  789.12   21.00
  -3   3   1  785.12   19.40
  -3   3   1  763.32   19.10
   3   3  -1  779.92   19.30
  -3   3   1  777.22   19.40
   3   3  -1  798.92   21.40
   2  -3  -1  311.57   13.10
   2  -3  -1  301.87    7.70
   2  -3  -1  312.37   13.80
  -2  -3   1  307.57    7.70
  -2  -3   1  301.67    7.70
   2  -3  -1  305.07    8.10
   2  -3  -1  316.87    7.70
  -2  -3   1  307.37    7.70
   2  -3  -1  297.77    7.90
   2  -3  -1  308.87    7.80
   2  -3  -1  319.27    8.00
  -2  -3   1  313.27    7.60
   2   3  -1  305.37    7.60
  -2   3   1  304.77    7.80
  -2   3   1  300.17   13.40
   2   3  -1  310.47    7.70
   2   3  -1  298.87    7.70
  -2   3   1  320.37    7.70
  -2   3   1  288.47   13.80
   2   3  -1  310.77    7.70
  -2   3   1  309.07    8.00
   2   3  -1  314.87    7.60
   2   3  -1  322.97   10.80
  -2   3   1  291.57    7.70
  -2   3   1  302.37    7.90
  -2   3   1  292.37    7.90
   2   3  -1  302.27   10.20
  -1  -3   1  873.81   25.00
  -1  -3   1  875.21   21.40
  -1  -3   1  856.51   24.50
   1  -3  -1  911.71   21.60
  -1  -3   1  887.51   21.40
   1  -3  -1  864.91   21.40
   1  -3  -1  833.52   21.30
   1  -3  -1  894.61   26.70
   1  -3  -1  875.81   21.60
   1  -3  -1  836.12   21.60
   1  -3  -1  883.71   27.40
   1   3  -1  876.71   21.40
  -1   3   1  836.32   21.60
  -1   3   1  886.51   27.90
  -1   3   1  876.81   27.00
  -1   3   1  839.92   21.60
   1   3  -1  867.21   21.40
  -1   3   1  853.61   21.50
  -1   3   1  873.01   21.60
   1   3  -1  875.61   21.40
  -1   3   1  874.71   21.30
   1   3  -1  883.91   21.40
   1   3  -1  911.91   25.00
   1   3  -1  857.51   21.40
   1   3  -1  917.31   25.60
   0  -3   1  774.12   19.60
   0  -3   1  792.82   19.50
   0  -3   1  832.62   19.60
   0  -3  -1  772.82   19.40
   0  -3  -1  768.12   19.50
   0  -3  -1  785.42   19.60
   0  -3  -1  828.42   19.60
   0  -3   1  799.72   19.60
   0   3  -1  785.02   19.50
   0   3  -1  808.62   19.60
   0   3  -1  763.82   19.60
   0   3  -1  793.92   19.50
   0   3   1  789.02   19.70
   0   3   1  783.62   19.60
   0   3   1  777.22   19.40
   0   3   1  800.22   25.10
   0   3  -1  795.92   24.30
   0   3   1  795.02   19.60
   0   3  -1  801.72   23.70
   0   3   1  821.52   19.60
   0   3   1  808.72   24.40
  -1  -3  -1    5.20    0.60
  -1  -3  -1    6.10    0.70
  -1  -3  -1    4.70    0.50
   1  -3   1    6.40    0.70
  -1  -3  -1    8.30    2.30
   1  -3   1    8.10    2.60
   1  -3   1    5.80    0.60
  -1  -3  -1    5.10    2.10
   1  -3   1    5.30    2.40
   1  -3   1    6.70    0.80
  -1  -3  -1    5.40    0.60
   1  -3   1    5.50    0.60
  -1  -3  -1    5.90    0.70
  -1   3  -1   11.50    3.30
   1   3   1    4.60    0.50
   1   3   1    5.40    0.70
  -1   3  -1    5.80    0.60
  -1   3  -1    5.60    0.70
  -1   3  -1    5.40    0.70
   1   3   1    7.00    2.60
   1   3   1    6.40    0.70
  -1   3  -1   12.40    3.10
   1   3   1    7.00    0.50
   1   3   1    5.50    0.50
   1   3   1    4.00    2.70
  -2  -3  -1 3885.81   95.69
   2  -3   1 3812.02   99.29
  -2  -3  -1 3805.32   96.09
   2   3   1 3915.81   97.29
  -2   3  -1 3713.93   98.29
  -2   3  -1 3667.33   99.29
   2   3   1 3792.72   97.99
   3  -3   1  439.46   11.00
   3  -3   1  447.46   11.20
   3  -3   1  440.06   11.20
  -3  -3  -1  448.66   13.00
   3  -3   1  454.45   11.10
   3  -3   1  439.76   17.80
  -3  -3  -1  446.86   11.10
  -3  -3  -1  442.46   11.00
  -3  -3  -1  455.45   13.30
  -3  -3  -1  440.36   11.10
   3  -3   1  444.76   11.00
   3  -3   1  445.96   17.10
  -3   3  -1  421.06   17.60
   3   3   1  443.26   11.10
   3   3   1  440.06   11.00
  -3   3  -1  439.06   11.10
  -3   3  -1  444.46   11.00
   3   3   1  442.26   11.10
  -3   3  -1  451.05   11.20
   3   3   1  445.26   11.00
   3   3   1  443.36   11.00
  -3   3  -1  451.25   11.00
   3   3   1  436.36   12.80
  -3   3  -1  431.26   16.90
  -3   3  -1  453.75   11.30
   3   3   1  431.26   12.50
  -3   3  -1  429.26   11.10
   4  -3   1 1599.14   47.60
   4  -3   1 1593.64   39.10
  -4  -3  -1 1634.54   39.00
   4  -3   1 1556.64   38.80
   4  -3   1 1650.83   39.20
  -4  -3  -1 1607.74   38.90
   4  -3   1 1556.94   46.20
   4  -3   1 1610.54   38.90
   4   3   1 1607.14   38.90
  -4   3  -1 1563.84   47.50
  -4   3  -1 1600.24   39.20
   4   3   1 1597.34   38.90
  -4   3  -1 1557.44   38.80
   4   3   1 1602.54   38.90
  -4   3  -1 1540.05   39.00
  -4   3  -1 1599.14   46.40
   4   3   1 1584.44   38.90
   4   3   1 1581.74   38.90
  -4   3  -1 1578.34   39.00
   5  -3   1  569.74   14.50
  -5  -3  -1  578.24   14.50
  -5  -3  -1  576.14   14.40
   5  -3   1  596.74   14.80
  -5  -3  -1  575.94   14.40
   5  -3   1  578.44   14.60
   5  -3   1  576.64   14.50
   5  -3   1  564.44   22.90
   5  -3   1  573.84   14.20
   5  -3   1  581.04   22.20
   5   3   1  580.24   14.40
  -5   3  -1  581.94   14.70
  -5   3  -1  582.54   14.40
  -5   3  -1  558.74   14.50
  -5   3  -1  562.64   14.30
  -5   3  -1  587.44   14.60
   5   3   1  576.94   14.40
  -5   3  -1  563.94   23.20
   5   3   1  582.24   14.30
  -5   3  -1  572.14   14.50
   5   3   1  582.14   14.30
   5   3   1  576.14   14.40
  -5   3  -1  560.74   22.10
   6  -3   1   42.60    1.30
   6  -3   1   40.00    2.00
   6  -3   1   44.70    7.20
   6  -3   1   29.00    6.80
  -6  -3  -1   41.40    1.60
  -6  -3  -1   43.80    1.70
   6  -3   1   40.20    1.70
   6  -3   1   43.00    1.90
   6   3   1   41.50    1.50
  -6   3  -1   42.10    1.40
  -6   3  -1   40.20    7.50
  -6   3  -1   35.50    7.10
  -6   3  -1   40.40    1.90
   6   3   1   41.00    1.70
   6   3   1   41.30    1.40
  -6   3  -1   42.20    1.90
  -6   3  -1   41.70    1.70
   7  -3   1  231.08   15.40
  -7  -3  -1  248.78    7.50
   7  -3   1  219.58   14.40
   7  -3   1  233.58    6.40
   7  -3   1  225.58    5.90
   7  -3   1  233.18    6.60
  -7  -3  -1  230.78    6.20
  -7   3  -1  223.58   14.70
  -7   3  -1  209.98   15.20
   7   3   1  230.28    6.10
   7   3   1  230.08    6.50
  -7   3  -1  226.88    6.40
  -7   3  -1  231.88    6.50
  -7   3  -1  227.38    6.30
  -7   3  -1  236.98    6.00
   7   3   1  236.58    6.30
  -7   3  -1  232.68    6.40
   8  -3   1  742.23   18.60
  -8  -3  -1  723.73   18.40
   8  -3   1  737.23   28.60
  -8  -3  -1  729.33   18.30
   8  -3   1  740.73   18.50
   8  -3   1  738.43   30.00
  -8   3  -1  703.43   18.50
  -8   3  -1  727.03   18.40
  -8   3  -1  718.33   18.50
   8   3   1  734.73   18.00
   8   3   1  733.33   18.10
  -8   3  -1  691.13   30.00
   8   3   1  734.93   18.30
  -8   3  -1  732.93   29.10
  -8   3  -1  716.53   19.10
   9  -3   1   97.99   13.00
  -9  -3  -1   73.29    2.90
   9  -3   1   90.59   11.70
   9  -3   1   72.69    3.00
   9  -3   1   76.39    3.00
  -9  -3  -1   75.99    2.80
   9   3   1   71.89    2.80
  -9   3  -1   73.29    3.00
  -9   3  -1   71.99    3.00
  -9   3  -1   80.49   11.60
  -9   3  -1   72.49    4.50
   9   3   1   73.79    2.40
  -9   3  -1   85.39   13.00
   9   3   1   70.59    2.30
 -10  -3  -1  681.73   17.10
  10  -3   1  706.33   17.80
  10  -3   1  681.93   17.80
  10  -3   1  641.74   18.00
 -10  -3  -1  693.93   17.60
 -10  -3  -1  703.13   17.80
 -10  -3  -1  679.13   17.00
 -10   3  -1  713.73   35.40
  10   3   1  713.13   17.60
 -10   3  -1  712.83   33.70
 -10   3  -1  688.83   17.70
  10   3   1  681.93   17.20
 -10   3  -1  687.43   17.80
  10   3   1  661.23   17.10
 -11  -3  -1    3.70    1.20
  11  -3   1    1.20    1.10
  11  -3   1    2.70    1.10
 -11  -3  -1    1.70    0.70
 -11   3  -1   -1.90   10.20
 -11   3  -1    1.20    1.20
 -11   3  -1   15.30   11.60
  11   3   1    1.80    0.80
  11   3   1    2.10    1.10
 -12  -3  -1  385.26    9.80
  12  -3   1  384.36   10.70
 -12  -3  -1  374.36    9.70
  12  -3   1  381.36   10.60
 -12  -3  -1  374.46   10.70
  12   3   1  385.06   10.40
  12   3   1  359.56    9.70
 -12   3  -1  386.26   10.60
 -12   3  -1  373.86   10.50
 -12   3  -1  357.26   10.40
 -13  -3  -1   12.60    1.60
 -13  -3  -1   15.70    1.70
  13  -3   1   11.30    1.80
 -13  -3  -1   14.20    1.40
  13  -3   1   13.10    1.80
  13   3   1   14.10    1.90
 -13   3  -1   15.00    1.90
 -13   3  -1    8.70   10.20
  13   3   1   16.60    2.20
 -13   3  -1   20.20   12.40
  13   3   1   16.70    1.50
 -13   3  -1   13.10    1.80
 -14  -3  -1   17.10    1.80
  14  -3   1   15.00    2.00
 -14  -3  -1   19.70    1.90
 -14  -3  -1   14.80    1.50
  14  -3   1   15.30    2.00
  14   3   1   19.70    2.40
 -14   3  -1   19.70    2.80
  14   3   1   16.20    2.10
 -14   3  -1   15.90    2.00
  15  -3   1   28.60    3.20
 -15  -3  -1   37.20    4.60
  15  -3   1   32.10    3.20
 -15  -3  -1   29.00    1.90
 -15  -3  -1   30.70    2.40
 -15   3  -1   34.10    3.30
 -15   3  -1   33.00    3.30
  15   3   1   34.30    3.50
  15   3   1   34.10    2.90
  15  -4  -1    5.40    1.80
 -15  -4   1    5.70    1.50
 -15   4   1    2.70    1.80
  15   4  -1    2.30    2.00
  15   4  -1    4.20    1.40
 -15   4   1    5.80    2.30
  15   4  -1    6.00    1.10
  14  -4  -1  106.69    4.60
 -14  -4   1  100.89    4.00
  14  -4  -1  101.89    4.50
  14   4  -1   97.89    3.50
  14   4  -1   95.79    4.70
 -14   4   1  104.09    4.40
  14   4  -1  101.39    4.00
 -14   4   1  102.59    4.60
  13  -4  -1  125.49    4.80
 -13  -4   1  119.39    4.40
  13  -4  -1  122.49    4.80
 -13   4   1  126.29    4.80
 -13   4   1  129.29    5.00
  13   4  -1  124.19    4.40
  13   4  -1  121.49    3.90
  13   4  -1  121.89    5.00
  12  -4  -1  118.09    5.00
  12  -4  -1  134.19    4.90
 -12  -4   1  124.49    4.40
  12   4  -1  131.19    5.00
  12   4  -1  134.19    4.40
 -12   4   1  121.49    4.80
 -12   4   1  134.09    4.70
  12   4  -1  128.29    4.00
 -12   4   1  124.19    3.50
 -12   4   1  129.99    6.00
  11  -4  -1  544.05   14.70
  11  -4  -1  569.84   29.10
  11  -4  -1  492.95   28.90
  11  -4  -1  535.25   14.40
 -11  -4   1  529.25   14.10
  11  -4  -1  531.75   14.30
 -11   4   1  555.94   14.50
  11   4  -1  517.95   14.00
 -11   4   1  585.04   29.90
 -11   4   1  526.55   13.50
  11   4  -1  539.35   13.80
 -11   4   1  542.65   14.30
 -11   4   1  522.05   14.50
  11   4  -1  559.34   14.60
 -11   4   1  571.74   31.20
  10  -4  -1  202.88    6.20
  10  -4  -1  218.48   18.00
  10  -4  -1  210.68    6.30
 -10  -4   1  196.28    5.90
  10  -4  -1  208.98    6.20
  10  -4  -1  196.18   18.30
 -10   4   1  205.78    6.10
 -10   4   1  191.28   19.20
 -10   4   1  198.48    6.30
  10   4  -1  201.68    5.80
 -10   4   1  207.18    5.40
 -10   4   1  205.28    6.40
 -10   4   1  208.58   18.80
  10   4  -1  214.08    6.40
  10   4  -1  210.08    5.70
   9  -4  -1   11.90    1.60
   9  -4  -1   12.40    1.30
   9  -4  -1    5.90    7.10
   9  -4  -1    7.40    1.20
  -9  -4   1   11.80    1.50
   9  -4  -1    9.60    1.20
   9  -4  -1    6.50    6.80
  -9   4   1    7.00    1.40
   9   4  -1    9.40    1.10
  -9   4   1   10.90    1.20
  -9   4   1   19.10    7.90
   9   4  -1   10.10    1.30
  -9   4   1    8.90    1.00
  -9   4   1    6.70    8.50
   8  -4  -1    5.90    0.90
   8  -4  -1    8.30    7.10
   8  -4  -1    5.30    1.00
  -8  -4   1    5.70    0.90
  -8  -4   1    6.10    0.80
   8  -4  -1    4.50    1.10
   8  -4  -1    3.20    6.60
  -8   4   1   -4.30    6.90
  -8   4   1    6.20    0.70
  -8   4   1    6.00    1.00
  -8   4   1    5.90    1.10
  -8   4   1    5.90    1.30
  -8   4   1    5.30    7.40
   8   4  -1    6.40    0.80
   7  -4  -1  412.86   26.70
   7  -4  -1  414.96   11.00
   7  -4  -1  437.66   11.30
  -7  -4   1  421.06   10.80
   7  -4  -1  418.46   10.70
   7  -4  -1  429.86   25.70
   7  -4  -1  431.96   11.20
  -7   4   1  409.16   11.20
  -7   4   1  416.76   25.60
  -7   4   1  432.66   11.30
   7   4  -1  435.66   11.10
  -7   4   1  423.96   10.70
   7   4  -1  419.76   10.80
  -7   4   1  383.96   23.40
   6  -4  -1  179.58   13.80
   6  -4  -1  172.78    4.60
   6  -4  -1  172.88    4.80
  -6  -4   1  165.28    4.60
   6  -4  -1  166.68   12.80
   6  -4  -1  169.38    4.90
   6  -4  -1  175.78    5.00
  -6  -4   1  171.58    4.60
   6  -4  -1  161.48    4.90
   6  -4  -1  169.78    4.70
  -6   4   1  173.18    5.10
   6   4  -1  169.38    4.80
   6   4  -1  165.68    4.70
   6   4  -1  168.58    4.60
  -6   4   1  166.48   13.80
  -6   4   1  168.28    4.80
   6   4  -1  177.48    4.80
  -6   4   1  170.28    4.60
  -6   4   1  171.48   14.40
   6   4  -1  158.88    4.50
   6   4  -1  168.28    4.60
  -6   4   1  167.58    5.00
   5  -4  -1 2177.88   52.79
   5  -4  -1 2136.99   64.59
   5  -4  -1 2165.28   52.89
   5  -4  -1 2188.18   63.09
   5  -4  -1 2159.38   52.79
   5  -4  -1 2234.68   52.89
   5  -4  -1 2210.18   53.09
   5  -4  -1 2097.79   53.09
  -5   4   1 2146.99   52.89
   5   4  -1 2195.48   52.79
  -5   4   1 1992.00   52.99
   5   4  -1 2190.18   52.89
  -5   4   1 2139.69   52.89
  -5   4   1 2169.08   53.29
  -5   4   1 2198.18   63.69
   5   4  -1 2130.29   52.79
  -5   4   1 2176.08   53.19
   5   4  -1 2289.87   53.29
  -5   4   1 2170.48   65.19
   5   4  -1 2148.89   52.79
   5   4  -1 2084.29   53.09
   4  -4  -1  905.01   22.60
   4  -4  -1  884.71   32.10
   4  -4  -1  864.61   30.80
  -4  -4   1  893.81   22.20
   4  -4  -1  909.51   22.30
   4  -4  -1  919.01   22.30
   4  -4  -1  940.51   22.70
   4  -4  -1  881.91   22.50
   4  -4  -1  910.21   22.30
   4  -4  -1  914.81   22.20
   4   4  -1  910.31   25.10
   4   4  -1  908.21   24.60
   4   4  -1  899.11   22.30
   4   4  -1  911.41   22.20
   4   4  -1  922.91   24.00
  -4   4   1  877.11   31.20
  -4   4   1  887.61   22.30
   4   4  -1  903.01   22.30
   4   4  -1  901.51   22.30
  -4   4   1  890.31   22.60
   4   4  -1  899.21   22.20
  -4   4   1  900.71   32.70
  -4   4   1  895.61   22.30
   4   4  -1  898.71   23.70
   4   4  -1  901.71   22.30
  -4   4   1  902.71   22.60
  -3  -4   1   44.40    1.40
   3  -4  -1   47.10    1.50
   3  -4  -1   40.40    6.20
   3  -4  -1   44.20    1.70
   3  -4  -1   43.80    1.80
   3  -4  -1   44.10    1.40
   3  -4  -1   40.00    1.80
   3  -4  -1   44.90    1.90
   3  -4  -1   46.60    1.60
   3  -4  -1   44.00    6.90
  -3   4   1   45.20    1.70
   3   4  -1   45.00    1.60
  -3   4   1   42.90    6.90
   3   4  -1   46.30    1.40
  -3   4   1   44.60    1.90
  -3   4   1   44.40    1.50
   3   4  -1   45.00    1.70
   3   4  -1   42.60    4.40
   3   4  -1   44.30    1.50
   3   4  -1   45.40    1.60
  -3   4   1   47.30    1.90
   3   4  -1   45.50    4.70
  -3   4   1   45.70    1.90
   3   4  -1   45.40    1.50
   3   4  -1   43.40    1.70
  -3   4   1   37.20    6.30
   2  -4  -1    6.40    3.50
   2  -4  -1    0.80    3.20
  -2  -4   1   -0.10    2.00
   2  -4  -1    1.00    0.40
   2  -4  -1    2.90    0.40
  -2  -4   1    2.40    2.00
   2  -4  -1    0.80    0.60
   2  -4  -1    1.30    0.60
  -2  -4   1    1.30    0.40
  -2  -4   1    1.80    0.40
   2  -4  -1    0.90    0.50
  -2   4   1   -3.00    4.70
   2   4  -1    2.60    0.40
   2   4  -1    1.50    0.40
  -2   4   1    2.40    0.60
   2   4  -1    2.60    2.70
  -2   4   1    0.80    0.60
   2   4  -1    1.00    0.50
   2   4  -1    1.50    0.40
   2   4  -1   -0.40    2.40
  -2   4   1    5.00    4.20
   2   4  -1    2.20    0.30
   2   4  -1    2.60    0.50
  -1  -4   1  115.09    6.80
   1  -4  -1  117.79    3.40
   1  -4  -1  124.59    3.50
  -1  -4   1  114.69    3.20
   1  -4  -1  113.99    3.20
  -1  -4   1  119.49    7.20
  -1  -4   1  111.99    3.20
   1  -4  -1  119.69    8.20
   1  -4  -1  119.19    3.10
   1  -4  -1  122.49    8.60
   1  -4  -1  112.19    3.50
  -1  -4   1  119.79    3.20
  -1   4   1  113.99    3.30
   1   4  -1  117.09    3.20
  -1   4   1  114.39    3.40
  -1   4   1  115.09    3.50
  -1   4   1  114.29    9.00
   1   4  -1  106.09    7.50
  -1   4   1  119.09    8.60
   1   4  -1  116.39    3.20
  -1   4   1  118.79    3.40
   1   4  -1  111.99    7.20
   1   4  -1  113.69    3.20
   1   4  -1  110.89    3.10
   1   4  -1  126.69    3.20
  -1   4   1  119.69    3.10
   1   4  -1  117.99    3.30
   0  -4  -1  546.45   14.10
   0  -4  -1  589.04   14.20
   0  -4  -1  556.94   14.20
   0  -4   1  564.84   14.10
   0  -4   1  559.94   14.00
   0  -4   1  576.14   14.10
   0  -4  -1  542.85   13.90
   0  -4   1  545.15   14.10
   0   4   1  568.34   14.20
   0   4   1  576.64   14.20
   0   4  -1  569.64   14.00
   0   4   1  560.04   14.10
   0   4   1  596.34   20.30
   0   4  -1  561.74   19.30
   0   4  -1  568.34   14.10
   0   4  -1  559.44   14.00
   0   4  -1  563.74   20.10
   0   4   1  565.24   14.10
   0   4  -1  541.65   14.10
   0   4  -1  556.14   14.00
   0   4   1  583.54   21.10
   0   4   1  566.34   13.80
   1  -4   1 2462.95   66.19
  -1  -4  -1 2426.46   65.39
  -1  -4  -1 2358.36   59.79
   1  -4   1 2459.05   67.29
  -1  -4  -1 2453.55   64.59
  -1   4  -1 2446.56   67.39
  -1   4  -1 2505.35   66.39
   1   4   1 2434.96   59.89
   1   4   1 2498.25   66.59
   1   4   1 2491.15   65.59
  -2  -4  -1  321.17    7.70
  -2  -4  -1  288.57   15.00
   2  -4   1  296.87    7.90
   2  -4   1  309.07    7.70
   2  -4   1  298.67    7.90
   2  -4   1  291.07   14.30
   2  -4   1  299.57    7.70
  -2  -4  -1  313.57    7.70
  -2  -4  -1  310.47    7.80
   2  -4   1  309.57    8.00
  -2  -4  -1  310.87   16.10
  -2  -4  -1  309.17    7.70
   2  -4   1  291.97   15.10
   2  -4   1  302.77    7.50
   2   4   1  292.97    7.80
  -2   4  -1  285.47    7.80
   2   4   1  304.27    7.80
   2   4   1  299.47    7.60
   2   4   1  303.97    7.70
   2   4   1  305.67    7.80
  -2   4  -1  300.37   14.00
   2   4   1  317.47   13.80
   2   4   1  283.17   13.70
  -2   4  -1  303.77    7.70
   2   4   1  306.37    7.60
  -2   4  -1  300.27    7.90
  -2   4  -1  299.37    7.70
  -3  -4  -1 1990.00   51.89
   3  -4   1 2009.70   48.90
   3  -4   1 1997.10   49.30
   3  -4   1 1989.30   49.00
  -3  -4  -1 2058.69   49.00
   3  -4   1 1978.60   57.09
  -3  -4  -1 2010.00   52.49
  -3  -4  -1 1995.10   49.00
   3  -4   1 2033.80   49.10
   3  -4   1 1996.00   58.49
   3   4   1 2045.40   49.00
  -3   4  -1 2003.00   49.10
  -3   4  -1 2000.70   57.09
   3   4   1 1998.30   52.79
  -3   4  -1 2095.49   49.40
  -3   4  -1 2024.10   49.10
   3   4   1 2007.70   52.19
   3   4   1 1967.00   49.30
   3   4   1 2029.30   49.10
  -3   4  -1 1954.70   49.10
   3   4   1 2001.90   49.00
   3   4   1 2002.00   49.00
  -3   4  -1 1980.40   58.29
   3   4   1 2024.90   49.10
   4  -4   1  545.85   22.90
   4  -4   1  534.65   14.10
   4  -4   1  541.15   13.80
   4  -4   1  565.54   14.30
   4  -4   1  565.64   14.10
  -4  -4  -1  573.94   13.90
   4  -4   1  566.04   22.30
   4  -4   1  541.25   13.80
  -4  -4  -1  553.04   13.90
  -4  -4  -1  540.75   15.40
   4  -4   1  567.34   14.00
   4   4   1  554.14   13.90
  -4   4  -1  558.24   14.00
   4   4   1  543.85   13.90
  -4   4  -1  573.94   14.30
   4   4   1  551.14   13.90
  -4   4  -1  557.34   23.20
  -4   4  -1  564.44   14.20
   4   4   1  549.25   13.90
   4   4   1  556.74   13.90
  -4   4  -1  540.55   14.00
  -4   4  -1  561.74   13.90
   4   4   1  547.05   15.30
   4   4   1  557.44   13.90
  -4   4  -1  573.14   22.30
  -4   4  -1  573.94   13.80
   5  -4   1   97.89   10.20
   5  -4   1   85.59    3.00
   5  -4   1   80.19    2.80
   5  -4   1   80.49    2.40
  -5  -4  -1   85.09    2.70
   5  -4   1   84.59    2.80
   5  -4   1  102.59   10.60
  -5  -4  -1   87.29    2.60
   5  -4   1   84.29    2.70
   5   4   1   82.29    2.50
  -5   4  -1   79.89    2.80
  -5   4  -1   75.89    9.60
  -5   4  -1   84.99    2.60
   5   4   1   84.39    2.60
  -5   4  -1   72.79    9.80
  -5   4  -1   83.69    2.90
  -5   4  -1   82.29    2.50
  -5   4  -1   84.09    3.00
   5   4   1   88.19    2.60
   5   4   1   80.29    2.60
  -5   4  -1   79.29    2.70
   5   4   1   84.99    2.60
   6  -4   1   10.20    1.50
  -6  -4  -1   13.10    1.10
   6  -4   1   11.40    1.10
   6  -4   1    9.50    6.30
  -6  -4  -1   11.90    1.30
  -6  -4  -1   12.20    1.10
   6  -4   1   11.10    0.80
   6  -4   1   21.20    7.10
   6   4   1   11.30    1.10
  -6   4  -1   10.30    1.40
  -6   4  -1    9.80    1.40
  -6   4  -1   27.30    7.40
  -6   4  -1   10.20    1.60
  -6   4  -1   10.40    1.00
   6   4   1   10.80    1.10
  -6   4  -1   13.20    7.00
   6   4   1   10.40    0.90
   7  -4   1  602.54   26.00
   7  -4   1  625.94   16.00
  -7  -4  -1  616.24   15.70
   7  -4   1  623.34   15.80
   7  -4   1  614.74   15.20
   7  -4   1  611.94   27.40
  -7  -4  -1  613.04   15.50
  -7   4  -1  619.34   15.20
  -7   4  -1  610.34   15.70
  -7   4  -1  607.84   15.90
   7   4   1  619.64   15.40
  -7   4  -1  592.74   27.40
  -7   4  -1  626.84   26.60
   7   4   1  599.44   15.50
  -7   4  -1  616.34   15.80
   8  -4   1  100.19    3.60
  -8  -4  -1   99.29    3.20
   8  -4   1   95.49   13.60
   8  -4   1  115.99   13.60
  -8  -4  -1   96.59    3.40
   8  -4   1   99.39    3.60
   8  -4   1   96.69    2.80
   8  -4   1   97.29    3.40
  -8   4  -1  102.99    3.50
   8   4   1  101.89    3.30
  -8   4  -1   77.19   12.70
  -8   4  -1  120.29   14.30
  -8   4  -1  101.29    3.60
   8   4   1   99.59    3.10
  -8   4  -1   95.59    3.60
  -8   4  -1   99.19    2.80
  -9  -4  -1  229.28    6.70
  -9  -4  -1  230.08    6.40
   9  -4   1  227.98   19.30
   9  -4   1  233.88    6.80
   9  -4   1  225.98    6.80
   9  -4   1  229.98    6.60
   9  -4   1  249.08   18.80
  -9   4  -1  219.38   19.20
   9   4   1  237.58    6.30
  -9   4  -1  252.77   19.20
  -9   4  -1  227.18    6.80
  -9   4  -1  223.78    6.90
  -9   4  -1  233.48    6.70
   9   4   1  235.28    6.50
  10  -4   1   27.60    2.20
 -10  -4  -1   28.10    2.00
 -10  -4  -1   23.10    2.20
  10  -4   1   53.09   12.30
  10  -4   1   30.20    2.30
  10  -4   1   26.80    2.20
  10  -4   1   48.80   11.70
 -10   4  -1   27.50   10.00
 -10   4  -1   29.50    9.80
 -10   4  -1   25.20    2.30
  10   4   1   27.10    2.00
 -10   4  -1   28.20    2.40
  10   4   1   26.00    2.00
 -11  -4  -1   15.90    2.00
 -11  -4  -1   15.50    1.90
  11  -4   1   19.30    2.10
  11  -4   1   17.10    2.20
  11  -4   1   18.30    2.40
  11   4   1   17.00    1.60
 -11   4  -1   21.50    2.40
 -11   4  -1   18.70    2.40
  11   4   1   19.60    2.50
  12  -4   1   25.30    2.60
 -12  -4  -1   22.80    2.20
  12  -4   1   20.50    2.50
 -12   4  -1   24.00    2.70
  12   4   1   25.00    1.80
 -12   4  -1   23.10    2.70
  12   4   1   25.40    2.20
  12   4   1   22.40    2.70
 -12   4  -1   24.30    2.40
  13  -4   1   51.79    3.20
  13  -4   1   50.09    3.30
 -13  -4  -1   47.60    2.80
  13   4   1   46.80    3.40
 -13   4  -1   48.40    3.30
  13   4   1   46.80    2.80
 -13   4  -1   51.69    3.30
  13   4   1   47.60    2.30
  14  -4   1    1.20    1.50
 -14  -4  -1    2.30    1.30
 -14   4  -1    4.90    2.90
  14   4   1    3.10    1.70
 -14   4  -1    3.00    1.70
  14   4   1    3.30    1.40
  15   5  -1   64.29    2.90
 -15   5   1   70.89    4.00
  14  -5  -1   -0.30    1.50
  14  -5  -1   -1.90    1.30
  14   5  -1   -1.40    1.40
 -14   5   1   -0.60    1.70
  14   5  -1   -1.10    1.50
 -14   5   1    0.20    1.60
  14   5  -1    0.70    1.00
  14   5  -1    2.00    1.30
  13  -5  -1    3.80    1.60
  13  -5  -1    2.80    1.40
  13   5  -1    1.80    1.50
  13   5  -1    3.50    1.60
  13   5  -1    4.00    1.20
  13   5  -1    2.00    1.00
 -13   5   1    2.60    1.60
 -13   5   1    1.90    1.50
  12  -5  -1    1.00    1.20
  12  -5  -1    0.20    1.40
 -12   5   1    3.70    1.40
  12   5  -1    1.30    1.00
 -12   5   1   -0.20    1.30
  12   5  -1    1.60    1.70
  12   5  -1    1.20    1.30
  11  -5  -1    2.30    1.20
  11  -5  -1   13.80   10.80
  11  -5  -1    0.50    1.10
  11  -5  -1    3.80   10.90
  11  -5  -1    3.60    1.40
 -11   5   1    0.50    0.70
 -11   5   1    1.90    2.20
 -11   5   1   -5.30   11.50
  11   5  -1    0.50    1.00
  11   5  -1   -0.90    1.20
 -11   5   1   -0.10    1.40
  11   5  -1    0.40    0.90
 -11   5   1   16.70   12.80
 -11   5   1   -0.20    1.30
  11   5  -1    1.90    1.30
  10  -5  -1   31.00    9.70
  10  -5  -1   21.80    2.40
  10  -5  -1   21.20    9.10
  10  -5  -1   22.30    2.10
  10  -5  -1   19.90    2.20
  10  -5  -1   20.70    1.30
 -10   5   1   18.70    1.40
  10   5  -1   23.50    2.30
  10   5  -1   18.60    1.80
  10   5  -1   22.80    1.80
 -10   5   1   18.70    2.30
 -10   5   1   34.00   12.30
  10   5  -1   24.50    2.20
 -10   5   1   20.30   10.50
 -10   5   1   22.60    2.20
 -10   5   1   23.50    2.60
   9  -5  -1   80.89    3.40
   9  -5  -1   76.69    2.60
   9  -5  -1  113.99   16.10
   9  -5  -1   87.39    3.20
   9  -5  -1   83.79    3.50
   9  -5  -1   92.29   14.10
   9   5  -1   83.99    3.40
  -9   5   1   97.29   14.30
  -9   5   1   86.79    3.20
  -9   5   1   79.79    3.60
   9   5  -1   83.29    2.90
   9   5  -1   79.69    2.90
  -9   5   1   68.29   13.40
   9   5  -1   78.69    3.10
  -9   5   1   78.29    3.50
  -9   5   1   80.99    2.70
   8  -5  -1   43.20   10.20
   8  -5  -1   29.10    8.10
   8  -5  -1   34.90    1.50
   8  -5  -1   35.80    2.30
   8  -5  -1   36.30    2.40
   8  -5  -1   35.70    2.00
  -8   5   1   36.10    2.80
  -8   5   1   34.30    2.30
  -8   5   1   27.20    8.30
   8   5  -1   36.10    2.00
  -8   5   1   35.90    1.70
   8   5  -1   35.40    1.80
   8   5  -1   35.00    2.10
  -8   5   1   36.30    2.10
   7  -5  -1   25.10    1.60
   7  -5  -1   26.20    2.00
   7  -5  -1   16.10   11.80
   7  -5  -1   26.00    1.30
   7  -5  -1    7.40   11.50
   7  -5  -1   23.80    1.90
  -7  -5   1   25.70    1.40
   7   5  -1   26.60    1.50
  -7   5   1   23.30    1.50
   7   5  -1   24.80    1.60
  -7   5   1   24.30    1.70
  -7   5   1   24.20    2.00
  -7   5   1   22.00    2.00
   7   5  -1   21.70    1.70
   6  -5  -1   47.20    2.20
   6  -5  -1   49.90    2.30
   6  -5  -1   43.60    8.60
   6  -5  -1   51.79    2.40
   6  -5  -1   48.90    1.90
   6  -5  -1   48.70    2.00
   6  -5  -1   30.50    8.00
  -6  -5   1   49.80    1.80
   6  -5  -1   51.39    1.80
   6   5  -1   49.50    1.80
   6   5  -1   49.60    2.10
  -6   5   1   49.99    9.90
  -6   5   1   48.60    2.00
   6   5  -1   50.69    2.00
  -6   5   1   52.39    9.50
  -6   5   1   51.79    2.40
   6   5  -1   49.10    1.80
   6   5  -1   53.09    2.20
   6   5  -1   49.80    2.00
  -6   5   1   50.69    2.10
  -6   5   1   47.00    2.40
   5  -5  -1  100.29    3.40
   5  -5  -1  115.89   12.00
  -5  -5   1  101.09    2.90
   5  -5  -1   92.89   10.90
   5  -5  -1  100.79    3.00
   5  -5  -1   98.19    2.90
   5  -5  -1  103.59    3.50
   5  -5  -1  100.49    3.00
   5  -5  -1  101.39    3.10
   5  -5  -1  102.09    4.20
   5   5  -1   99.49    3.10
  -5   5   1   98.79    3.10
  -5   5   1  104.59    3.50
  -5   5   1  137.19   17.00
   5   5  -1  104.39    5.20
   5   5  -1   98.79    3.10
   5   5  -1  101.19    3.10
   5   5  -1  102.09    3.10
  -5   5   1  100.89    3.10
   5   5  -1   98.29    2.90
  -5   5   1   95.99   12.00
  -5   5   1   99.69    3.50
   5   5  -1   98.39    3.00
   4  -5  -1  228.08   14.40
  -4  -5   1  243.78    6.10
   4  -5  -1  243.68    6.30
   4  -5  -1  234.98    6.60
  -4  -5   1  233.78    6.20
   4  -5  -1  244.28    6.10
   4  -5  -1  235.58    6.30
   4  -5  -1  238.38    6.20
   4  -5  -1  240.68    6.60
  -4  -5   1  233.18    6.10
   4  -5  -1  244.88    6.70
   4  -5  -1  235.98   15.40
  -4   5   1  240.48    6.70
   4   5  -1  237.38    6.20
   4   5  -1  236.58    6.30
   4   5  -1  221.48   11.80
   4   5  -1  232.98   10.20
  -4   5   1  238.48    6.40
   4   5  -1  237.68    6.30
  -4   5   1  221.78    6.50
  -4   5   1  258.57    7.80
   4   5  -1  231.98    6.20
   4   5  -1  234.28   10.70
   4   5  -1  235.48    6.20
   4   5  -1  238.28    6.10
  -4   5   1  238.48    6.20
  -3  -5   1  102.19    2.90
   3  -5  -1   97.19    3.00
   3  -5  -1   92.29   10.20
   3  -5  -1  105.19    2.90
   3  -5  -1   94.09    3.30
   3  -5  -1   94.59    9.70
  -3  -5   1  109.39    2.90
   3  -5  -1  102.79    2.80
  -3  -5   1  100.99    3.50
   3  -5  -1   99.09    3.40
   3  -5  -1   96.29    3.30
   3   5  -1  104.69    3.00
  -3   5   1  104.99    3.20
  -3   5   1   99.29    3.40
   3   5  -1  100.89    3.00
   3   5  -1  101.79    3.10
  -3   5   1  106.09   11.40
   3   5  -1  103.09    2.90
  -3   5   1  102.99    3.40
  -3   5   1  102.99    2.90
   3   5  -1   90.69    7.70
   3   5  -1  103.49    2.70
  -3   5   1  109.19   11.10
  -3   5   1   88.69    3.60
   3   5  -1   94.79    7.30
   2  -5  -1  594.24   15.10
  -2  -5   1  596.54   14.80
   2  -5  -1  588.44   22.70
   2  -5  -1  576.24   14.80
  -2  -5   1  567.94   14.70
   2  -5  -1  594.44   15.00
   2  -5  -1  603.34   14.60
  -2  -5   1  594.44   20.00
  -2  -5   1  576.84   19.20
   2  -5  -1  617.84   15.10
   2  -5  -1  598.94   24.00
  -2  -5   1  607.04   14.70
  -2  -5   1  591.44   14.80
  -2   5   1  594.04   23.50
  -2   5   1  616.04   25.00
   2   5  -1  598.34   14.80
   2   5  -1  575.54   14.80
   2   5  -1  569.84   14.80
   2   5  -1  594.94   21.20
  -2   5   1  592.94   15.10
   2   5  -1  564.64   20.20
  -2   5   1  585.04   15.00
   2   5  -1  580.54   14.70
  -2   5   1  594.64   14.60
   2   5  -1  595.94   14.70
  -2   5   1  597.24   14.90
   2   5  -1  583.34   14.60
   1  -5  -1  169.28    4.50
   1  -5  -1  176.08    4.90
   1  -5  -1  167.18    4.80
   1  -5  -1  169.08    4.70
  -1  -5   1  166.28    4.60
   1  -5  -1  170.48   10.60
   1  -5  -1  174.98   11.50
  -1  -5   1  172.88    9.40
  -1  -5   1  179.88    4.70
  -1  -5   1  174.48    4.70
   1  -5  -1  169.08    4.90
  -1  -5   1  186.18   10.10
   1   5  -1  171.48    4.60
   1   5  -1  178.38    4.70
  -1   5   1  171.58    4.80
  -1   5   1  154.58   11.30
   1   5  -1  187.28   11.00
   1   5  -1  172.48    4.80
   1   5  -1  163.78    4.80
   1   5  -1  178.58    4.70
   1   5  -1  166.78    4.60
  -1   5   1  174.78    4.80
  -1   5   1  166.78    5.00
   1   5  -1  181.38   10.40
  -1   5   1  162.38    4.90
  -1   5   1  175.68    4.40
  -1   5   1  162.38   12.10
   0  -5  -1  928.51   23.10
   0  -5   1  926.41   23.00
   0  -5   1  968.80   23.10
   0  -5   1  908.91   22.80
   0  -5   1  920.01   23.00
   0  -5  -1  966.70   23.10
   0  -5  -1  892.71   22.90
   0  -5  -1  909.01   22.70
   0   5   1  934.51   23.10
   0   5  -1  924.01   23.00
   0   5   1  939.11   23.00
   0   5   1  917.31   31.70
   0   5  -1  925.31   22.90
   0   5   1  926.31   22.80
   0   5  -1  941.91   31.10
   0   5   1  936.71   23.00
   0   5  -1  902.21   29.80
   0   5  -1  940.11   22.80
   0   5  -1  887.91   23.00
   0   5   1  917.81   30.60
   0   5   1  932.31   23.20
   0   5  -1  924.11   22.90
  -1  -5  -1 1537.65   38.20
   1  -5   1 1531.45   45.80
  -1  -5  -1 1561.34   45.40
  -1  -5  -1 1589.24   38.50
   1  -5   1 1562.34   38.50
  -1  -5  -1 1612.44   38.50
   1  -5   1 1565.34   38.70
  -1  -5  -1 1495.25   38.40
   1  -5   1 1575.24   38.30
  -1  -5  -1 1577.64   44.40
   1  -5   1 1602.94   38.60
  -1  -5  -1 1643.44   38.50
   1  -5   1 1492.75   46.80
   1   5   1 1561.64   46.80
  -1   5  -1 1594.04   46.40
  -1   5  -1 1574.94   38.60
   1   5   1 1550.14   45.50
  -1   5  -1 1600.74   47.70
  -1   5  -1 1506.75   38.50
  -1   5  -1 1580.44   38.40
  -1   5  -1 1557.54   38.40
   1   5   1 1567.14   38.50
   1   5   1 1557.54   38.40
   1   5   1 1610.44   38.40
  -1   5  -1 1572.24   38.30
   1   5   1 1506.35   38.30
  -2  -5  -1  184.18   10.00
   2  -5   1  196.38    5.60
   2  -5   1  208.38    5.80
   2  -5   1  189.48   12.90
  -2  -5  -1  207.78    5.40
  -2  -5  -1  202.98    5.40
  -2  -5  -1  199.08    9.70
  -2  -5  -1  203.58    5.30
   2  -5   1  206.08    5.60
   2  -5   1  183.38   12.50
   2  -5   1  206.18    5.40
  -2  -5  -1  210.68    5.40
  -2   5  -1  203.38    5.40
   2   5   1  198.48    5.70
  -2   5  -1  204.18    5.60
   2   5   1  193.48    5.40
  -2   5  -1  203.78   13.00
   2   5   1  200.08   11.80
  -2   5  -1  200.68    5.30
   2   5   1  198.78    5.40
  -2   5  -1  210.38   12.60
   2   5   1  195.68    5.20
   2   5   1  196.08    5.10
   2   5   1  193.78    5.10
   2   5   1  206.78    5.20
  -2   5  -1  195.88    5.50
   2   5   1  204.48    5.20
   2   5   1  208.48   11.20
   3  -5   1  420.86   10.60
   3  -5   1  410.26   10.20
  -3  -5  -1  398.96   14.60
   3  -5   1  418.06   10.80
  -3  -5  -1  410.16   10.40
  -3  -5  -1  425.46   10.40
  -3  -5  -1  410.66   10.30
  -3  -5  -1  404.96   14.10
   3  -5   1  408.96   18.60
   3  -5   1  391.16   10.50
   3  -5   1  420.36   10.40
  -3  -5  -1  422.46   10.30
   3  -5   1  418.26   10.20
   3  -5   1  422.26   19.70
   3  -5   1  408.06   10.70
   3   5   1  402.56   10.30
   3   5   1  405.06   15.30
   3   5   1  405.76   10.20
  -3   5  -1  381.46   18.50
  -3   5  -1  417.26   10.40
  -3   5  -1  389.26   19.40
  -3   5  -1  395.56   10.50
  -3   5  -1  418.26   10.70
  -3   5  -1  424.76   10.50
   3   5   1  394.46   15.90
   3   5   1  401.16   10.40
   3   5   1  410.06   10.50
   3   5   1  402.66   10.20
   4  -5   1   41.50    1.70
  -4  -5  -1   42.90    1.70
  -4  -5  -1   44.30    1.50
  -4  -5  -1   44.70    1.60
  -4  -5  -1   46.10    4.30
   4  -5   1   42.20    1.50
   4  -5   1   50.19    9.80
  -4  -5  -1   49.20    4.20
   4  -5   1   41.40    1.90
   4  -5   1   40.10    2.10
   4  -5   1   60.09   12.60
   4  -5   1   40.20    1.90
   4  -5   1   43.00    1.60
  -4  -5  -1   43.70    1.50
   4   5   1   40.90    4.50
  -4   5  -1   40.50    2.30
  -4   5  -1   38.60    1.70
  -4   5  -1   41.00    1.70
  -4   5  -1   26.60    6.00
   4   5   1   43.00    1.60
   4   5   1   41.40    1.70
  -4   5  -1   43.80    1.80
  -4   5  -1   42.00    2.00
   4   5   1   43.10    1.50
   4   5   1   41.70    1.60
   4   5   1   41.10    4.90
  -4   5  -1   33.80    6.50
   4   5   1   41.90    1.80
   5  -5   1  600.94   15.20
   5  -5   1  537.15   25.30
   5  -5   1  583.74   24.80
   5  -5   1  564.24   14.80
   5  -5   1  602.94   15.00
   5  -5   1  583.24   14.70
   5  -5   1  572.74   15.10
  -5  -5  -1  579.24   14.70
  -5  -5  -1  596.74   14.80
   5  -5   1  589.94   14.70
   5   5   1  553.14   14.90
   5   5   1  602.64   14.70
  -5   5  -1  604.14   15.20
  -5   5  -1  590.14   14.70
   5   5   1  599.64   14.80
  -5   5  -1  605.84   25.40
  -5   5  -1  586.84   14.90
  -5   5  -1  572.04   26.20
   5   5   1  584.24   14.70
  -5   5  -1  597.04   15.10
   6  -5   1  376.46    9.90
   6  -5   1  369.16   20.10
   6  -5   1  378.26    9.70
  -6  -5  -1  369.16    9.70
   6  -5   1  366.26    9.50
  -6  -5  -1  378.36    9.70
   6  -5   1  364.36    9.60
   6  -5   1  336.07   20.40
   6  -5   1  378.26   10.10
   6   5   1  357.66    9.60
   6   5   1  386.76    9.60
  -6   5  -1  366.36    9.60
  -6   5  -1  380.46    9.80
  -6   5  -1  378.96   10.00
  -6   5  -1  361.66   20.20
  -6   5  -1  382.36   10.10
   7  -5   1    1.30    1.00
  -7  -5  -1    4.90    0.80
   7  -5   1   -0.60   11.90
  -7  -5  -1    3.10    0.80
   7  -5   1   -6.20    5.40
   7  -5   1    2.60    1.00
  -7   5  -1    3.30    0.80
  -7   5  -1    3.90    1.00
  -7   5  -1    2.60    1.00
  -7   5  -1   -2.30    6.20
  -7   5  -1    1.50    1.00
   7   5   1    3.60    0.80
  -7   5  -1    2.80    6.80
   8  -5   1  128.29    4.90
   8  -5   1  119.09    3.50
  -8  -5  -1  130.19    3.90
   8  -5   1  134.09   15.00
   8  -5   1  128.39    4.40
  -8  -5  -1  124.29    3.90
   8  -5   1  123.69    4.10
  -8  -5  -1  125.49    4.10
   8  -5   1  106.29   14.40
  -8   5  -1  162.18   17.00
  -8   5  -1  187.68   24.70
  -8   5  -1  125.19    3.60
  -8   5  -1  127.59    4.40
   8   5   1  130.69    3.90
  -8   5  -1  129.19    4.20
   9  -5   1   52.69    2.90
  -9  -5  -1   51.79    2.30
   9  -5   1   55.39   12.20
   9  -5   1   43.20   11.60
   9  -5   1   50.99    2.50
  -9  -5  -1   53.39    2.60
   9  -5   1   49.20    2.70
  -9   5  -1   36.20   10.80
   9   5   1   52.09    2.40
  -9   5  -1   51.19    2.70
  -9   5  -1   50.79    1.80
  -9   5  -1   44.90   11.00
  -9   5  -1   50.99    2.80
   9   5   1   49.40    2.30
  10  -5   1  132.69   17.40
  10  -5   1  160.18    5.20
  10  -5   1  157.18    5.40
 -10  -5  -1  160.38    5.20
  10  -5   1  155.68   19.90
  10  -5   1  161.28    6.00
 -10  -5  -1  158.48    4.90
 -10   5  -1  168.98    5.80
 -10   5  -1  190.18   21.70
 -10   5  -1  162.28   20.60
  10   5   1  162.78    4.80
 -10   5  -1  155.78    5.50
  10   5   1  166.58    5.10
  11  -5   1   24.80    2.30
 -11  -5  -1   25.90    2.10
  11  -5   1   25.40    2.60
  11  -5   1   23.30    2.40
 -11   5  -1   28.90    2.50
  11   5   1   26.10    2.20
 -11   5  -1   25.70    2.70
  11   5   1   22.90    1.90
 -11   5  -1   24.00    2.60
  12  -5   1   66.29    3.60
 -12  -5  -1   62.49    2.90
  12  -5   1   58.69    3.30
  12   5   1   60.39    2.60
  12   5   1   57.99    3.50
 -12   5  -1   63.39    3.60
  12   5   1   62.49    3.00
 -12   5  -1   62.89    3.50
  13  -5   1   89.79    4.20
  13  -5   1  101.89    4.50
 -13  -5  -1   91.79    3.80
  13   5   1  100.09    3.90
 -13   5  -1   97.39    4.30
 -13   5  -1   95.69    4.50
  13   5   1   95.39    4.50
  13   5   1   91.19    3.50
  14  -5   1   47.20    3.40
  14  -5   1   49.60    3.70
 -14  -5  -1   47.80    2.90
  14   5   1   54.99    4.60
  14   5   1   46.70    2.60
  14   5   1   54.79    3.20
 -14   5  -1   56.49    3.90
 -14   5  -1   56.19    3.60
  14  -6  -1    1.10    1.80
  14  -6  -1    2.40    1.40
  14   6  -1    3.40    1.70
 -14   6   1    1.20    1.80
  14   6  -1    0.10    1.20
  14   6  -1    2.10    1.30
 -14   6   1   -1.40    1.90
  14   6  -1    0.50    1.60
  13  -6  -1   11.60    2.10
  13  -6  -1   12.90    1.80
 -13   6   1   16.70    2.20
  13   6  -1   11.70    1.80
  13   6  -1   15.70    2.00
  13   6  -1   15.90    1.70
 -13   6   1   15.90    1.90
  13   6  -1   11.10    1.80
  12  -6  -1    3.70    1.60
  12  -6  -1    1.80    1.50
 -12   6   1    2.90    0.80
 -12   6   1    5.70    1.50
  12   6  -1    3.10    1.10
  12   6  -1    3.60    1.10
  12   6  -1    2.30    1.40
  12   6  -1    2.80    1.40
 -12   6   1    3.50    1.70
  11  -6  -1   12.40    1.80
  11  -6  -1    7.30   11.90
  11  -6  -1   13.00    1.90
  11  -6  -1   13.40    1.60
  11  -6  -1   13.80   11.80
  11   6  -1   13.30    1.80
 -11   6   1   15.00    1.50
 -11   6   1   13.20    1.90
  11   6  -1   15.60    1.90
  11   6  -1   13.20    1.70
  11   6  -1   12.00    1.60
 -11   6   1   15.40    1.80
 -11   6   1   31.00   12.40
 -11   6   1   10.50   12.00
 -11   6   1   13.40    2.00
  10  -6  -1    0.90    1.20
  10  -6  -1  -13.20   15.00
  10  -6  -1   -7.40   14.30
  10  -6  -1    2.00    1.10
  10   6  -1    3.00    1.20
 -10   6   1    1.50    1.50
  10   6  -1    3.10    1.00
 -10   6   1    3.10    1.30
 -10   6   1   28.30   18.90
 -10   6   1    3.30    1.40
  10   6  -1    2.10    1.20
 -10   6   1    1.80    0.90
 -10   6   1   32.30   18.40
  10   6  -1    1.00    0.90
   9  -6  -1  619.64   31.20
   9  -6  -1  601.34   15.70
   9  -6  -1  606.34   15.30
   9  -6  -1  582.64   15.70
   9  -6  -1  554.84   31.80
  -9   6   1  593.14   15.30
   9   6  -1  604.54   15.10
  -9   6   1  578.94   15.00
   9   6  -1  591.64   15.20
   9   6  -1  592.14   15.50
  -9   6   1  546.95   30.90
  -9   6   1  576.74   15.80
   9   6  -1  604.74   15.20
  -9   6   1  564.44   32.60
  -9   6   1  596.14   15.80
   8  -6  -1  346.87    9.60
   8  -6  -1  425.66   30.30
   8  -6  -1  337.37    9.20
   8  -6  -1  341.17   22.50
  -8  -6   1  334.77    8.90
   8  -6  -1  332.17    9.60
   8   6  -1  333.87    9.00
   8   6  -1  342.67    9.30
  -8   6   1  345.77   10.30
  -8   6   1  345.87   25.10
  -8   6   1  328.87    9.70
   8   6  -1  334.87    9.10
  -8   6   1  334.17   23.20
  -8   6   1  334.37    9.00
  -8   6   1  352.96    9.20
   7  -6  -1   11.50    1.50
  -7  -6   1   14.00    1.50
   7  -6  -1   11.30    1.40
   7  -6  -1   19.50   10.00
   7  -6  -1    7.00   11.10
   7  -6  -1   13.70    1.50
  -7   6   1   12.30    1.20
  -7   6   1   12.70    1.20
  -7   6   1   -3.30    8.60
  -7   6   1   11.80    1.50
   7   6  -1   12.40    1.60
  -7   6   1   12.70    1.50
  -7   6   1   12.40   10.50
   7   6  -1   11.90    1.40
   7   6  -1   15.10    1.90
   6  -6  -1   21.30    1.30
  -6  -6   1   22.10    1.30
   6  -6  -1   35.40    9.00
   6  -6  -1   19.90    1.90
   6  -6  -1   24.90    1.40
   6  -6  -1   24.80    8.70
   6  -6  -1   22.10    1.90
  -6   6   1   22.40    1.70
  -6   6   1   21.00    2.00
  -6   6   1   26.90    2.10
   6   6  -1   21.90    1.50
   6   6  -1   21.50    1.20
   6   6  -1   21.10    1.50
  -6   6   1   42.20    9.90
  -6   6   1   30.40    9.10
  -6   6   1   22.10    2.50
   6   6  -1   18.70    1.50
   5  -6  -1  237.38    7.10
   5  -6  -1  228.38   16.20
   5  -6  -1  247.38    7.10
   5  -6  -1  236.08   17.10
  -5  -6   1  245.38    6.30
   5  -6  -1  246.68    6.50
  -5  -6   1  245.98    6.30
   5  -6  -1  245.48    7.00
   5  -6  -1  242.98    6.30
  -5  -6   1  244.98    6.40
   5  -6  -1  249.48    6.70
   5   6  -1  250.37   11.40
   5   6  -1  230.98    8.90
   5   6  -1  241.08    6.50
  -5   6   1  229.38   18.10
   5   6  -1  238.28    6.50
   5   6  -1  244.38    6.50
  -5   6   1  247.58    6.50
   5   6  -1  241.38   10.70
  -5   6   1  239.18    7.10
   5   6  -1  248.48    6.60
   5   6  -1  248.98    6.30
  -5   6   1  239.38    6.70
   5   6  -1  243.88    9.50
  -5   6   1  250.37    7.10
  -5   6   1  243.88   17.80
   5   6  -1  246.98    6.50
  -4  -6   1  465.25   11.80
   4  -6  -1  474.15   11.90
  -4  -6   1  467.65   11.90
  -4  -6   1  486.45   11.90
   4  -6  -1  479.25   12.50
   4  -6  -1  465.05   11.80
   4  -6  -1  463.25   12.30
   4  -6  -1  474.65   22.20
   4  -6  -1  472.65   11.70
   4  -6  -1  480.65   12.40
  -4   6   1  468.25   12.10
  -4   6   1  494.65   13.10
   4   6  -1  464.35   11.70
   4   6  -1  478.45   18.40
  -4   6   1  427.26   22.50
   4   6  -1  469.55   11.90
   4   6  -1  457.55   12.00
   4   6  -1  475.05   15.80
   4   6  -1  468.45   12.00
   4   6  -1  468.55   11.90
  -4   6   1  468.75   11.90
   4   6  -1  480.35   17.60
  -4   6   1  468.55   12.40
   4   6  -1  463.65   12.20
  -3  -6   1    8.60    0.80
  -3  -6   1    9.50    0.90
   3  -6  -1   10.00    0.90
   3  -6  -1    8.40    1.10
   3  -6  -1    5.10    5.00
   3  -6  -1    7.80    4.90
   3  -6  -1    6.60    1.00
   3  -6  -1    9.40    1.30
  -3   6   1    9.60    1.00
  -3   6   1    3.30    6.30
  -3   6   1    6.80    1.00
   3   6  -1    6.20    0.80
   3   6  -1    8.00    0.90
   3   6  -1   18.50    5.00
  -3   6   1   11.80    6.40
   3   6  -1    7.80    1.00
   3   6  -1    6.80    4.50
   2  -6  -1   44.50    1.50
   2  -6  -1   47.40    8.30
  -2  -6   1   43.10    1.70
   2  -6  -1   38.30    6.70
   2  -6  -1   43.60    2.00
  -2  -6   1   45.80    6.10
  -2  -6   1   41.30    1.80
  -2  -6   1   44.80    6.30
   2  -6  -1   46.80    2.10
  -2  -6   1   41.10    1.70
   2  -6  -1   44.30    2.10
   2   6  -1   34.50    6.90
  -2   6   1   43.30    2.10
   2   6  -1   37.60    1.80
  -2   6   1   43.70    2.20
   2   6  -1   43.00    1.90
  -2   6   1   42.10    1.90
   2   6  -1   36.70    7.10
  -2   6   1   42.70    1.60
  -2   6   1   39.20    9.00
   2   6  -1   42.70    1.60
   1  -6  -1  103.89    3.30
   1  -6  -1  104.39   10.20
   1  -6  -1  104.19    3.40
   1  -6  -1  106.89    3.40
  -1  -6   1   98.49    3.30
   1  -6  -1  101.09    2.90
  -1  -6   1  102.09    8.60
  -1  -6   1  105.59    3.10
  -1  -6   1   95.29    8.90
   1  -6  -1   99.99    9.60
  -1  -6   1  102.59    3.10
  -1   6   1  101.19    2.90
  -1   6   1  110.59   11.40
   1   6  -1   87.99    9.40
  -1   6   1  108.69    3.30
  -1   6   1   98.79    3.40
   1   6  -1  105.99    3.00
   1   6  -1   94.99    3.20
   1   6  -1  102.89    3.30
  -1   6   1  108.09   11.60
   1   6  -1   98.59    3.20
   1   6  -1   97.49   10.00
  -1   6   1  110.49    3.60
   0  -6   1    6.20    0.70
   0  -6  -1    4.30    0.80
   0  -6   1    5.00    0.90
   0  -6  -1    0.20    3.60
   0  -6  -1    5.70    0.60
   0  -6   1    4.30    0.80
   0  -6  -1    1.80    4.10
   0  -6   1    5.60    0.80
   0  -6  -1    6.20    0.90
   0   6   1    5.40    0.90
   0   6   1    7.10    1.00
   0   6  -1    4.10    0.80
   0   6   1    5.20    0.90
   0   6  -1    8.20    4.70
   0   6  -1    4.20    0.80
   0   6  -1    6.80    0.70
   0   6   1    3.10    5.00
   0   6   1    5.20    0.60
   0   6   1   13.40    6.40
   0   6  -1    0.60    4.10
   0   6  -1    7.30    0.90
   1  -6   1  156.08    4.20
  -1  -6  -1  138.49   10.20
   1  -6   1  155.58    4.60
  -1  -6  -1  150.98    4.10
   1  -6   1  158.78    4.50
  -1  -6  -1  130.79    9.60
   1  -6   1  144.49   11.60
  -1  -6  -1  154.78    4.40
  -1  -6  -1  158.68    4.40
   1  -6   1  163.48   11.50
  -1  -6  -1  161.88    4.80
  -1   6  -1  141.79    4.70
  -1   6  -1  137.29   11.50
  -1   6  -1  153.58    4.50
   1   6   1  147.49   11.40
  -1   6  -1  149.29    4.30
   1   6   1  139.19   12.00
   1   6   1  155.38    4.40
  -1   6  -1  153.48    4.20
   1   6   1  151.48    4.50
  -1   6  -1  146.09   12.30
   1   6   1  151.18    4.00
  -2  -6  -1   -1.10    3.20
  -2  -6  -1    1.70    0.60
   2  -6   1   -0.90    0.70
  -2  -6  -1    0.70    0.60
   2  -6   1   -0.40    0.60
  -2  -6  -1    0.20    3.20
   2  -6   1    3.70    4.20
   2  -6   1    0.60    4.20
   2  -6   1    0.90    0.60
   2  -6   1   -0.10    0.70
  -2  -6  -1    0.00    0.60
  -2   6  -1    0.20    0.60
   2   6   1    0.40    0.70
  -2   6  -1   -0.30    0.70
   2   6   1    0.00    0.50
  -2   6  -1    0.00    5.20
   2   6   1    0.80    0.70
  -2   6  -1    0.10    0.60
   2   6   1    1.50    4.40
  -2   6  -1    1.50    0.70
   2   6   1    0.30    0.50
  -2   6  -1   -4.80    5.10
   2   6   1   -0.30    0.50
   2   6   1    3.20    4.90
  -3  -6  -1   74.59    2.40
   3  -6   1   66.79    2.30
  -3  -6  -1   70.79    2.40
   3  -6   1   68.29    2.60
   3  -6   1   73.59    9.80
  -3  -6  -1   67.09    6.20
  -3  -6  -1   70.59    2.30
   3  -6   1   68.79    2.80
   3  -6   1   75.19   10.60
  -3  -6  -1   72.79    6.70
   3  -6   1   66.29    2.60
  -3  -6  -1   71.79    2.20
   3   6   1   66.59    8.40
  -3   6  -1   86.09   11.90
  -3   6  -1   72.99    2.50
   3   6   1   69.29    2.10
   3   6   1   68.79    2.20
   3   6   1   65.09    2.40
   3   6   1   70.29    2.50
   3   6   1   67.89    8.10
  -3   6  -1   70.79    2.40
  -3   6  -1   86.89   11.00
  -3   6  -1   63.59    2.40
   3   6   1   65.89    2.10
  -3   6  -1   68.59    3.10
  -4  -6  -1  790.92   19.80
   4  -6   1  753.32   31.60
   4  -6   1  800.12   20.10
  -4  -6  -1  773.52   24.00
   4  -6   1  769.42   20.10
  -4  -6  -1  815.02   19.70
   4  -6   1  792.02   19.60
   4  -6   1  773.22   30.60
   4  -6   1  810.42   20.30
  -4  -6  -1  797.02   19.70
   4  -6   1  792.72   19.60
  -4  -6  -1  818.82   19.70
  -4  -6  -1  804.62   23.50
   4   6   1  832.92   25.70
   4   6   1  786.62   19.60
   4   6   1  786.42   24.60
  -4   6  -1  754.62   30.60
   4   6   1  778.32   19.60
  -4   6  -1  806.52   20.20
   4   6   1  803.62   19.90
  -4   6  -1  793.42   19.80
   4   6   1  785.02   19.60
  -4   6  -1  785.92   19.80
   5  -6   1  127.49   13.60
  -5  -6  -1  126.69    3.60
   5  -6   1  121.69   13.30
   5  -6   1  121.89    4.00
   5  -6   1  124.19    3.60
  -5  -6  -1  125.69    3.50
   5  -6   1  121.99    3.50
   5  -6   1  114.99    4.00
  -5  -6  -1  121.49    4.00
   5  -6   1  116.19    3.50
   5  -6   1  123.69    4.20
   5   6   1  122.79    3.50
  -5   6  -1  118.49    3.70
   5   6   1  125.59    3.80
   5   6   1  125.79    3.80
  -5   6  -1  122.29    4.10
   5   6   1  119.99    7.40
  -5   6  -1  124.69    3.80
  -5   6  -1  131.89   13.60
  -5   6  -1   98.29   13.30
   5   6   1  123.49    3.50
   6  -6   1   14.40    1.80
   6  -6   1   12.90    1.20
   6  -6   1   12.90    1.90
  -6  -6  -1   13.20    1.40
   6  -6   1   15.10    1.30
   6  -6   1   13.60    1.10
   6  -6   1    6.60    6.70
  -6  -6  -1   13.40    1.30
   6  -6   1   14.90   13.40
  -6   6  -1   15.40    1.60
   6   6   1   14.80    1.50
  -6   6  -1   11.50    1.50
  -6   6  -1   21.10   11.40
   6   6   1   16.80    1.40
  -6   6  -1    5.70    6.70
   7  -6   1   17.40   11.20
   7  -6   1    6.70    1.30
   7  -6   1    7.10    0.90
  -7  -6  -1    6.90    1.10
   7  -6   1    6.70    1.30
   7  -6   1   -0.90    8.40
  -7   6  -1   17.00    9.80
  -7   6  -1    4.60    1.00
  -7   6  -1    6.60    1.30
  -7   6  -1    6.50    1.20
   7   6   1    7.90    1.10
   7   6   1    7.00    1.20
  -7   6  -1    6.10    8.40
   8  -6   1   91.09    3.40
   8  -6   1   95.59    3.90
   8  -6   1   95.09    3.80
  -8  -6  -1   98.19    3.30
  -8  -6  -1  100.59    3.50
   8  -6   1   86.39   13.60
   8  -6   1   86.89   12.70
   8   6   1   93.39    3.40
  -8   6  -1   97.39   15.20
  -8   6  -1   95.09    3.10
  -8   6  -1  108.79   16.70
   8   6   1   93.09    3.30
  -8   6  -1   98.89    3.90
  -8   6  -1  101.79    3.60
   9  -6   1   73.89    3.40
  -9  -6  -1   72.89    3.10
   9  -6   1   71.29    3.10
   9  -6   1   81.59   14.20
   9  -6   1   58.29   13.10
   9  -6   1   73.39    3.50
  -9   6  -1   75.09    3.50
  -9   6  -1   70.89    2.50
   9   6   1   68.09    3.00
  -9   6  -1   76.79   15.40
  -9   6  -1   71.59    3.30
   9   6   1   66.79    2.90
  -9   6  -1   69.39   15.60
   9   6   1   70.69    2.90
  10  -6   1   26.20    2.60
  10  -6   1   32.40   20.00
  10  -6   1   26.00    2.30
  10  -6   1   14.00   12.70
  10  -6   1   33.60    2.80
 -10   6  -1   31.90    2.60
 -10   6  -1   30.90    1.50
  10   6   1   30.70    2.10
  10   6   1   27.60    2.30
 -10   6  -1   20.50   13.80
 -10   6  -1   30.50    2.90
 -10   6  -1   31.00    2.60
 -10   6  -1   29.40    1.50
 -10   6  -1    6.60   12.80
  10   6   1   29.50    2.20
  11  -6   1   60.49    3.50
  11  -6   1   56.59    3.00
  11  -6   1   56.19    3.70
  11   6   1   58.59    2.70
  11   6   1   57.59    3.10
  11   6   1   58.79    3.40
 -11   6  -1   57.69    3.70
  11   6   1   60.49    2.80
 -11   6  -1   58.79    3.20
  12  -6   1   11.80    1.60
  12  -6   1   11.70    1.90
  12   6   1   14.30    1.50
 -12   6  -1    9.50    1.90
  12   6   1   12.60    1.70
  12   6   1   11.80    1.50
  12   6   1   11.90    1.80
 -12   6  -1   14.10    1.90
  13  -6   1    1.20    1.70
  13  -6   1    0.70    1.30
 -13   6  -1    2.20    1.70
  13   6   1    2.10    1.30
  13   6   1    1.00    1.50
 -13   6  -1   -0.30    1.60
  13   6   1   -0.10    1.20
  13   6   1   -1.00    1.40
  13  -7  -1    5.10    2.00
  13  -7  -1    1.40    1.40
 -13   7   1    2.40    0.90
  13   7  -1    3.50    1.30
  13   7  -1    3.80    1.30
  13   7  -1    4.40    1.60
 -13   7   1    3.40    1.60
  13   7  -1    0.70    1.60
 -13   7   1    3.90    1.90
  12  -7  -1    9.60    1.50
  12  -7  -1   10.70    2.00
 -12   7   1    8.20    1.00
 -12   7   1   10.80    1.70
  12   7  -1    9.80    1.70
  12   7  -1   11.00    1.50
  12   7  -1   11.50    1.40
 -12   7   1   12.50    2.10
  12   7  -1    8.90    1.70
  11  -7  -1   20.60    2.50
  11  -7  -1   20.20    2.30
  11  -7  -1   17.60    2.30
 -11   7   1   23.80    1.80
  11   7  -1   22.90    2.10
  11   7  -1   19.70    1.90
 -11   7   1   16.70    2.10
  11   7  -1   19.80    2.60
 -11   7   1   22.40    2.60
  10  -7  -1  145.89   21.00
  10  -7  -1  115.49    4.60
  10  -7  -1  116.79    4.80
  10  -7  -1  121.59   20.30
  10  -7  -1  118.39    4.30
  10   7  -1  118.79    4.50
 -10   7   1  118.89   20.00
 -10   7   1  128.29   21.60
 -10   7   1  118.89    4.90
 -10   7   1  113.39    3.90
  10   7  -1  117.99    4.10
 -10   7   1  132.39    4.90
  10   7  -1  123.89    4.30
  10   7  -1  116.89    4.00
   9  -7  -1  182.88    6.10
   9  -7  -1  151.38   21.60
   9  -7  -1  186.58    6.30
   9  -7  -1  183.28    5.60
   9  -7  -1  169.58   21.50
  -9   7   1  168.08   23.30
   9   7  -1  182.18    5.40
  -9   7   1  189.28    6.30
  -9   7   1  205.88   23.80
  -9   7   1  189.18    5.70
   9   7  -1  178.08    5.50
   9   7  -1  187.48    5.60
  -9   7   1  179.78    5.40
   9   7  -1  185.68    5.80
   8  -7  -1  210.78   22.70
  -8  -7   1  244.48    6.80
   8  -7  -1  252.57    7.10
   8  -7  -1  247.88   22.10
   8  -7  -1  243.48    7.60
   8  -7  -1  252.07    7.70
  -8   7   1  250.67    7.10
   8   7  -1  254.57    7.20
   8   7  -1  253.07    7.00
  -8   7   1  250.27    7.10
  -8   7   1  280.67   24.60
  -8   7   1  254.87   23.10
   8   7  -1  258.87    7.10
  -8   7   1  261.47    8.40
  -7  -7   1   58.89    2.30
   7  -7  -1   61.59    3.10
   7  -7  -1   55.89    2.90
   7  -7  -1   55.19   11.00
   7  -7  -1   59.39    3.10
   7  -7  -1   55.39   12.40
   7  -7  -1   62.19    2.50
  -7   7   1   48.80   12.70
  -7   7   1   60.29    3.30
  -7   7   1   54.29   12.00
   7   7  -1   63.29    2.60
   7   7  -1   63.79    2.50
   7   7  -1   60.49    2.60
  -7   7   1   58.19    2.70
  -7   7   1   62.29    2.60
   6  -7  -1   90.09    3.70
   6  -7  -1   90.59    3.60
   6  -7  -1   92.39    3.10
   6  -7  -1  113.69   16.30
  -6  -7   1   94.99    2.90
  -6  -7   1   92.69    2.80
   6  -7  -1  105.29   14.70
   6  -7  -1   99.59    3.10
  -6   7   1   94.49    3.20
  -6   7   1   93.39    3.40
   6   7  -1   94.59    3.30
  -6   7   1  136.39   21.80
   6   7  -1   92.49    3.20
  -6   7   1  100.29   14.90
  -6   7   1   92.69    3.80
   6   7  -1   92.29    2.80
   6   7  -1   92.19    3.10
   5  -7  -1   29.50    1.40
   5  -7  -1   30.20    2.10
   5  -7  -1   14.10    7.50
  -5  -7   1   25.60    1.30
  -5  -7   1   27.20    1.40
   5  -7  -1   19.10    7.10
   5  -7  -1   24.80    2.10
   5  -7  -1   25.10    1.90
  -5  -7   1   26.80    1.50
   5  -7  -1   25.20    1.30
   5   7  -1   28.40    4.60
   5   7  -1   24.40    1.60
   5   7  -1   27.60    1.60
   5   7  -1   30.70    4.30
   5   7  -1   26.20    1.50
   5   7  -1   34.00    6.50
   5   7  -1   33.00    6.00
  -5   7   1   30.70    9.30
  -5   7   1   30.60    9.70
  -5   7   1   28.80    1.70
   5   7  -1   28.00    1.20
  -5   7   1   26.50    1.90
  -5   7   1   26.30    2.30
   5   7  -1   26.50    1.80
   4  -7  -1   50.09    2.50
   4  -7  -1   49.99    2.50
  -4  -7   1   50.39    1.90
   4  -7  -1   52.49    1.90
  -4  -7   1   50.09    2.00
   4  -7  -1   51.49    2.40
   4  -7  -1   28.50    7.80
   4  -7  -1   43.20    8.20
  -4  -7   1   49.80    1.90
  -4   7   1   47.80    2.30
  -4   7   1   64.59   13.00
   4   7  -1   50.19    1.90
   4   7  -1   55.59    7.30
  -4   7   1   70.79   12.50
   4   7  -1   52.89    2.20
  -4   7   1   53.69    2.00
   4   7  -1   62.09    8.30
   4   7  -1   45.70    2.10
   4   7  -1   49.50    2.00
  -4   7   1   53.29    2.60
  -3  -7   1   19.20    1.20
   3  -7  -1    8.60    9.40
  -3  -7   1   18.00    1.40
   3  -7  -1   21.70    1.30
   3  -7  -1   17.30    1.80
  -3  -7   1   19.50    1.30
   3  -7  -1   19.80    1.60
   3  -7  -1    7.70    5.40
  -3   7   1   18.40    1.70
  -3   7   1   22.00    1.90
   3   7  -1   18.70    1.50
   3   7  -1   19.60    5.60
  -3   7   1   12.60    7.40
   3   7  -1   18.20    1.20
  -3   7   1   20.40    1.30
  -3   7   1   13.60    6.90
   3   7  -1   17.60    1.50
   3   7  -1   23.80    6.60
   2  -7  -1   26.40    1.70
   2  -7  -1   25.50    1.90
  -2  -7   1   17.30    7.90
   2  -7  -1   26.60    1.80
   2  -7  -1   35.80    8.30
   2  -7  -1   28.40    7.70
  -2  -7   1   24.80    1.50
  -2  -7   1   18.50    7.40
  -2  -7   1   25.00    1.60
   2  -7  -1   26.10    1.30
  -2  -7   1   27.80    1.50
   2   7  -1   26.50    1.60
  -2   7   1   35.80    8.70
   2   7  -1   31.30    7.60
   2   7  -1   26.70    1.40
   2   7  -1   18.60    6.80
   2   7  -1   26.60    1.70
   2   7  -1   30.00    1.80
  -2   7   1   42.50    9.90
  -2   7   1   25.00    1.30
  -2   7   1   22.40    1.90
  -1  -7   1  246.78    6.50
   1  -7  -1  201.68   14.70
   1  -7  -1  217.58   15.60
  -1  -7   1  226.18   13.10
   1  -7  -1  235.78    6.20
  -1  -7   1  255.67   14.30
   1  -7  -1  239.58    6.70
   1  -7  -1  246.18    6.80
  -1  -7   1  244.98    6.60
   1  -7  -1  231.08    6.70
   1   7  -1  238.18   15.50
   1   7  -1  241.48    6.50
   1   7  -1  239.08   14.70
  -1   7   1  237.98    6.10
  -1   7   1  236.28    6.60
   1   7  -1  232.28    6.50
   1   7  -1  238.98    6.20
  -1   7   1  230.78    6.70
  -1   7   1  250.47   17.50
   1   7  -1  239.28    6.60
  -1   7   1  240.78   16.40
   0  -7  -1  130.99    4.10
   0  -7   1  133.69    4.10
   0  -7  -1  138.49    4.20
   0  -7  -1  128.49    3.60
   0  -7   1  132.19    4.00
   0  -7   1  130.99    3.90
   0  -7  -1  106.69   10.30
   0  -7  -1  120.19   11.10
   0  -7   1  134.49    4.00
   0   7   1  139.69   12.70
   0   7   1  129.09    4.10
   0   7   1  123.59    4.20
   0   7   1  131.29    3.50
   0   7  -1  129.79    4.10
   0   7  -1  124.49   12.00
   0   7  -1  128.49    4.10
   0   7  -1  130.59    3.70
   0   7  -1  140.19   12.90
   0   7   1  169.78   14.20
   0   7  -1  127.89    3.90
  -1  -7  -1   38.60    6.70
  -1  -7  -1   28.10    1.20
  -1  -7  -1   22.70    1.70
   1  -7   1   29.40    1.90
  -1  -7  -1   27.90    1.70
   1  -7   1   31.30    1.90
   1  -7   1   31.10    1.40
   1  -7   1   20.70    5.70
  -1  -7  -1   26.10    6.60
   1  -7   1   22.30    6.00
  -1  -7  -1   24.60    1.60
   1  -7   1   27.70    1.70
   1   7   1   26.90    6.90
  -1   7  -1   23.50    7.90
  -1   7  -1   30.70    1.70
  -1   7  -1   27.10    1.80
   1   7   1   28.20    1.20
  -1   7  -1   28.00    1.40
  -1   7  -1   25.90    7.90
   1   7   1   27.10    1.80
   1   7   1   22.70    1.70
  -1   7  -1   27.00    1.70
   1   7   1   30.60    7.60
  -2  -7  -1   82.09    2.80
  -2  -7  -1   69.69    8.10
   2  -7   1   80.39    2.60
   2  -7   1   78.49   11.20
   2  -7   1   97.79   11.80
   2  -7   1   80.89    3.00
  -2  -7  -1   80.49    8.00
  -2  -7  -1   81.69    2.70
   2  -7   1   83.79    3.40
   2  -7   1   75.49    2.90
  -2  -7  -1   80.89    2.80
  -2   7  -1   77.09   10.50
   2   7   1   98.59   11.60
   2   7   1   81.29   10.40
  -2   7  -1   83.29   11.90
   2   7   1   82.39    2.90
  -2   7  -1   78.29    2.60
  -2   7  -1   79.69    2.80
  -2   7  -1   80.59    3.00
   2   7   1   74.39    2.60
   2   7   1   79.89    2.40
   2   7   1   80.09    2.40
   3  -7   1    6.80    1.10
   3  -7   1    5.70    1.10
  -3  -7  -1    6.70    0.90
   3  -7   1    7.40    1.10
  -3  -7  -1    7.40    1.10
  -3  -7  -1    6.10    4.30
  -3  -7  -1    2.30    3.70
   3  -7   1    4.60    6.40
   3  -7   1    4.70    6.20
  -3  -7  -1    7.50    0.90
   3   7   1    7.80    1.00
   3   7   1    8.00    0.80
   3   7   1   11.70    5.80
  -3   7  -1   18.20    8.20
  -3   7  -1    6.60    0.90
   3   7   1   18.80    5.60
  -3   7  -1   16.40    7.80
  -3   7  -1    7.30    1.00
   3   7   1    6.50    0.70
  -3   7  -1    8.30    1.40
   3   7   1    7.30    0.70
  -4  -7  -1   59.19    2.10
  -4  -7  -1   56.59    2.20
   4  -7   1   60.79    2.80
  -4  -7  -1   64.89    6.60
   4  -7   1   48.00    9.90
  -4  -7  -1   56.29    2.20
   4  -7   1   54.89    2.60
  -4  -7  -1   51.59    6.60
  -4  -7  -1   59.09    2.10
   4  -7   1   49.80    9.60
   4   7   1   56.79    2.40
   4   7   1   63.09    8.20
   4   7   1   57.59    7.70
  -4   7  -1   56.59   11.10
  -4   7  -1   81.89   14.90
   4   7   1   58.09    2.00
   4   7   1   56.99    2.00
   4   7   1   56.59    1.90
  -4   7  -1   58.39    2.40
  -4   7  -1   56.99    2.50
  -4   7  -1   58.69    2.70
  -5  -7  -1  241.78    6.30
   5  -7   1  242.68   19.50
  -5  -7  -1  239.78    6.30
   5  -7   1  219.88    7.00
  -5  -7  -1  238.28    6.50
  -5  -7  -1  245.18    6.40
   5  -7   1  232.88    6.90
   5  -7   1  232.38    6.20
   5  -7   1  236.48    7.10
   5  -7   1  222.98   18.80
   5  -7   1  239.68    6.30
   5   7   1  237.38   10.80
   5   7   1  216.68   11.30
   5   7   1  222.58    6.30
  -5   7  -1  234.98   19.40
  -5   7  -1  239.38    7.00
   5   7   1  230.58    6.20
  -5   7  -1  237.28    6.50
  -5   7  -1  258.97   20.40
  -5   7  -1  245.68    6.60
   5   7   1  240.58    6.30
   5   7   1  235.08    6.60
   6  -7   1   82.19    2.80
  -6  -7  -1   81.39    2.90
   6  -7   1   75.89   13.80
  -6  -7  -1   81.49    2.70
   6  -7   1   77.89    2.60
  -6  -7  -1   83.29    2.90
   6  -7   1   79.69    3.60
   6  -7   1   85.49    3.50
   6  -7   1  116.29   24.40
  -6   7  -1   80.59    3.10
  -6   7  -1  153.78   27.90
   6   7   1   73.99    3.60
   6   7   1   81.79    3.10
   6   7   1   84.59    2.80
  -6   7  -1   66.99   13.70
  -6   7  -1   79.59    3.10
  -6   7  -1   82.19    3.60
   7  -7   1   20.40    2.30
   7  -7   1   17.40    1.70
   7  -7   1   15.70   10.60
   7  -7   1   19.70    2.30
  -7  -7  -1   19.20    1.70
  -7  -7  -1   17.20    1.80
   7  -7   1   24.10    9.90
  -7   7  -1   16.80    1.80
  -7   7  -1   19.00    2.40
   7   7   1   16.10    1.90
  -7   7  -1   27.50   11.30
  -7   7  -1   33.70   11.50
  -7   7  -1   17.80    2.10
   8  -7   1    3.60    1.00
   8  -7   1    5.90    1.40
   8  -7   1    9.40   10.60
  -8  -7  -1    2.50    1.00
   8  -7   1    5.50   16.20
   8  -7   1    3.90    1.50
   8   7   1    4.00    1.20
  -8   7  -1    3.40    1.40
  -8   7  -1    2.30   11.70
  -8   7  -1    5.80   11.90
  -8   7  -1    4.30    1.30
   8   7   1    3.40    1.20
   9  -7   1  146.89   22.00
   9  -7   1  187.88   24.30
   9  -7   1  165.88    5.20
  -9  -7  -1  163.98    5.10
   9  -7   1  172.78    6.40
   9  -7   1  160.68    5.70
   9   7   1  167.28    5.10
  -9   7  -1  187.38   25.30
  -9   7  -1  157.58   19.60
  -9   7  -1  172.78    5.90
   9   7   1  162.18    5.50
  -9   7  -1  160.28    4.90
   9   7   1  165.68    5.20
  10  -7   1    1.80    1.10
  10  -7   1    0.40    1.50
  10  -7   1    0.00    1.20
  10  -7   1  -12.00   13.40
  10  -7   1  -20.60   12.90
 -10   7  -1   13.70   14.40
 -10   7  -1   -0.50    1.40
  10   7   1   -0.30    1.10
 -10   7  -1    5.80   13.50
 -10   7  -1    2.20    1.40
 -10   7  -1   -0.90    0.80
  10   7   1   -0.80    1.20
  10   7   1    0.80    1.00
  10   7   1   -0.20    1.10
  11  -7   1    0.70    1.10
  11  -7   1   -1.20    1.50
  11   7   1    1.60    2.10
  11   7   1   -0.90    1.00
  11   7   1   -1.00    1.30
 -11   7  -1   -0.80    0.70
  11   7   1    0.80    1.30
 -11   7  -1    1.00    1.40
  12  -7   1    6.50    1.90
  12  -7   1    6.50    1.40
  12   7   1    6.40    1.40
  12   7   1    6.90    1.40
 -12   7  -1    3.90    1.80
  12   7   1    6.60    1.60
  12   7   1    5.30    1.70
 -12   7  -1    5.50    1.70
  12  -8  -1   13.80    2.20
  12  -8  -1   19.00    2.40
  12   8  -1   18.30    2.30
  12   8  -1   13.30    1.50
  12   8  -1   15.70    1.90
  12   8  -1   11.40    1.90
 -12   8   1   13.50    1.40
 -12   8   1   18.40    2.00
 -12   8   1   15.30    2.30
  11  -8  -1    7.50    1.40
  11  -8  -1   10.30    2.00
 -11   8   1    8.50    1.20
  11   8  -1    8.70    1.80
  11   8  -1   11.00    1.50
  11   8  -1    9.70    1.30
 -11   8   1    7.70    1.90
 -11   8   1    9.50    1.70
  10  -8  -1   -0.60    1.00
  10  -8  -1    0.90    1.50
  10  -8  -1  -12.10   12.50
  10  -8  -1   15.50   13.50
  10  -8  -1    1.10    1.20
  10   8  -1   -0.50    0.90
 -10   8   1    2.90   12.20
 -10   8   1    0.60    1.30
  10   8  -1   -0.70    1.20
 -10   8   1   -0.50    1.00
  10   8  -1   -0.30    1.10
  10   8  -1   -0.90    1.10
 -10   8   1    5.10   11.80
 -10   8   1    1.50    1.50
   9  -8  -1   65.69   16.10
   9  -8  -1   67.59   15.60
   9  -8  -1   81.89    3.80
   9  -8  -1   84.59    4.00
   9  -8  -1   83.79    3.30
  -9   8   1   77.29    3.30
   9   8  -1   80.79    3.20
   9   8  -1   81.39    3.50
  -9   8   1  118.99   32.20
  -9   8   1   76.29    3.40
   9   8  -1   82.89    3.40
  -9   8   1   82.99    4.10
  -9   8   1   62.99   13.30
   8  -8  -1  198.28   23.40
   8  -8  -1  162.98   21.80
   8  -8  -1  172.78    5.80
   8  -8  -1  167.48    5.90
  -8  -8   1  166.48    4.90
  -8   8   1  174.68    5.30
  -8   8   1  124.49   17.70
  -8   8   1  120.99   17.00
   8   8  -1  167.68    5.90
  -8   8   1  166.98    6.50
  -8   8   1  166.98    5.20
   8   8  -1  168.58    5.00
   8   8  -1  158.48    5.20
   7  -8  -1   -2.00    9.10
   7  -8  -1    7.00    1.60
   7  -8  -1    4.40   18.50
   7  -8  -1   11.60    1.50
   7  -8  -1    5.70    1.80
   7  -8  -1    7.40    0.90
  -7  -8   1    9.20    1.10
   7   8  -1   10.20    1.30
  -7   8   1    9.70    1.70
  -7   8   1    9.40    1.40
  -7   8   1   16.30   13.20
  -7   8   1    0.50   12.40
   7   8  -1   10.50    1.20
  -7   8   1   10.80    1.30
   7   8  -1    9.30    1.20
  -6  -8   1   66.09    2.50
  -6  -8   1   67.19    2.30
   6  -8  -1   68.09    3.30
   6  -8  -1  100.89   20.90
   6  -8  -1   66.19    3.30
   6  -8  -1  102.79   15.40
  -6  -8   1   72.89    2.50
   6  -8  -1   69.19    2.40
   6  -8  -1   61.99    2.30
  -6   8   1   71.19    2.70
   6   8  -1   61.29    7.80
   6   8  -1   71.39    6.00
   6   8  -1   64.89    2.90
   6   8  -1   70.69    6.90
   6   8  -1   63.39    2.20
  -6   8   1   64.79    3.40
   6   8  -1   65.99    2.60
  -6   8   1   67.89    3.00
  -6   8   1   63.19   13.80
   6   8  -1   62.89    2.70
  -6   8   1   64.19   13.90
   5  -8  -1    5.80    9.00
  -5  -8   1    9.80    1.30
   5  -8  -1   11.50    1.50
   5  -8  -1   11.90    1.40
   5  -8  -1   13.80    1.60
  -5  -8   1   12.10    1.10
   5  -8  -1   13.70    9.70
  -5  -8   1   12.50    1.50
  -5   8   1   14.50    1.80
   5   8  -1   12.60    1.40
   5   8  -1   17.80    5.10
   5   8  -1   11.20    1.00
  -5   8   1   13.90    9.60
   5   8  -1   11.10    1.00
  -5   8   1   13.30    1.40
   5   8  -1   25.40    5.00
  -5   8   1   18.60   10.00
  -5   8   1   12.30    1.60
   5   8  -1   12.90    1.30
   4  -8  -1    2.80    1.20
   4  -8  -1    3.00    1.10
   4  -8  -1    5.40    8.80
   4  -8  -1    9.20    8.60
  -4  -8   1    4.00    0.80
  -4  -8   1    2.00    0.80
  -4  -8   1    2.70    0.90
   4  -8  -1    3.50    1.00
  -4   8   1    0.60    9.40
  -4   8   1    3.10    1.10
   4   8  -1    3.50    0.80
  -4   8   1    5.20    0.90
   4   8  -1   11.50    6.50
   4   8  -1   12.10    8.80
   4   8  -1    2.60    0.80
   4   8  -1   -0.50    6.80
  -4   8   1   16.00    9.60
   4   8  -1    2.90    1.00
   3  -8  -1  401.46   10.70
   3  -8  -1  373.16   22.50
  -3  -8   1  400.56   10.20
   3  -8  -1  399.26   10.80
  -3  -8   1  403.66   10.40
   3  -8  -1  381.86   10.10
   3  -8  -1  357.26   23.20
   3  -8  -1  392.36   10.70
  -3   8   1  402.86   10.10
  -3   8   1  472.45   29.90
  -3   8   1  401.06   10.60
   3   8  -1  392.46   10.50
   3   8  -1  405.86   21.10
  -3   8   1  394.76   28.80
  -3   8   1  381.26   10.80
   3   8  -1  393.36   10.10
   3   8  -1  370.16   19.50
  -2  -8   1  109.39    3.60
   2  -8  -1   93.29   12.50
   2  -8  -1  105.29    3.80
  -2  -8   1   99.29   11.00
   2  -8  -1   89.19   12.70
   2  -8  -1  101.89    3.70
  -2  -8   1  104.09    3.30
   2  -8  -1  102.39    3.70
  -2  -8   1   98.79   10.40
  -2  -8   1   98.89    3.30
  -2  -8   1  102.99    3.40
  -2   8   1   98.09    3.80
   2   8  -1  112.09    3.20
  -2   8   1  102.09    3.60
  -2   8   1  125.49   15.20
   2   8  -1  114.39    3.60
   2   8  -1  115.99   13.50
   2   8  -1  109.19    3.40
  -2   8   1  102.39    3.10
   2   8  -1  101.39   12.40
  -2   8   1  119.39   16.30
   1  -8  -1  635.94   16.70
   1  -8  -1  637.34   16.20
  -1  -8   1  632.24   26.30
  -1  -8   1  609.84   24.90
   1  -8  -1  678.23   16.90
  -1  -8   1  618.44   16.30
   1  -8  -1  659.23   16.70
  -1  -8   1  662.23   16.70
  -1  -8   1  667.93   16.50
   1   8  -1  688.63   27.80
   1   8  -1  644.34   16.20
  -1   8   1  644.24   16.10
  -1   8   1  631.24   16.70
   1   8  -1  653.53   28.70
  -1   8   1  621.44   30.10
   1   8  -1  653.73   16.60
   1   8  -1  643.64   16.50
  -1   8   1  671.23   29.20
  -1   8   1  658.83   16.60
   0  -8   1  493.25   13.40
   0  -8  -1  545.35   23.20
   0  -8  -1  532.75   24.20
   0  -8  -1  496.35   12.90
   0  -8  -1  532.85   13.50
   0  -8  -1  530.95   13.40
   0  -8   1  501.15   13.10
   0  -8   1  526.55   13.30
   0  -8   1  523.35   13.50
   0   8   1  506.05   24.80
   0   8   1  523.75   13.40
   0   8  -1  511.15   13.00
   0   8  -1  514.75   13.30
   0   8   1  507.95   12.80
   0   8  -1  497.25   14.30
   0   8  -1  513.05   24.30
   0   8   1  541.75   26.70
   0   8   1  491.45   13.40
   0   8  -1  495.25   25.20
  -1  -8  -1  444.36   11.60
   1  -8   1  435.16   11.70
  -1  -8  -1  429.06   11.10
   1  -8   1  432.06   21.90
  -1  -8  -1  421.16   21.50
  -1  -8  -1  448.76   11.60
   1  -8   1  455.75   11.80
  -1  -8  -1  433.96   20.50
   1  -8   1  436.66   11.60
   1  -8   1  478.55   23.60
   1  -8   1  437.36   11.60
  -1  -8  -1  464.35   11.70
   1   8   1  432.46   11.50
  -1   8  -1  430.76   23.00
  -1   8  -1  430.66   11.20
   1   8   1  421.56   28.00
   1   8   1  449.56   27.00
  -1   8  -1  439.66   11.50
  -1   8  -1  437.16   24.20
   1   8   1  448.26   11.60
  -1   8  -1  436.36   11.70
   1   8   1  432.76   11.00
   2  -8   1  584.74   27.60
  -2  -8  -1  558.34   23.60
   2  -8   1  560.24   15.00
   2  -8   1  599.84   15.20
  -2  -8  -1  595.94   14.90
  -2  -8  -1  576.64   14.80
   2  -8   1  591.24   15.40
  -2  -8  -1  533.65   22.20
   2  -8   1  527.85   25.80
  -2  -8  -1  566.24   14.70
  -2   8  -1  581.94   15.00
   2   8   1  629.04   27.60
   2   8   1  573.04   14.30
   2   8   1  582.94   14.90
  -2   8  -1  576.04   14.50
  -2   8  -1  562.84   28.70
  -2   8  -1  582.84   14.80
   2   8   1  551.44   14.40
   2   8   1  557.54   14.70
   2   8   1  605.44   26.00
  -2   8  -1  583.84   27.70
  -3  -8  -1   77.19    2.70
   3  -8   1   81.29   13.40
   3  -8   1   75.89    3.30
   3  -8   1   81.79   12.80
  -3  -8  -1   66.09    8.80
  -3  -8  -1   74.99    2.80
   3  -8   1   71.39    3.10
   3  -8   1   75.19    3.10
  -3  -8  -1   75.49    2.80
  -3  -8  -1   63.09    9.00
   3   8   1  107.89   12.80
  -3   8  -1   69.29   12.90
  -3   8  -1   79.19    3.00
  -3   8  -1   73.39    3.00
   3   8   1   76.69    2.40
  -3   8  -1   71.69   12.30
   3   8   1   93.69   12.20
  -3   8  -1   73.89    3.20
   3   8   1   75.99    2.50
   3   8   1   77.39    3.00
  -4  -8  -1   61.19    2.30
   4  -8   1   62.19   11.80
  -4  -8  -1   59.69    7.50
   4  -8   1   58.89    2.90
  -4  -8  -1   61.59    2.50
  -4  -8  -1   59.89    8.20
   4  -8   1   59.89    3.10
  -4  -8  -1   62.59    2.50
   4  -8   1   59.99   11.90
   4  -8   1   57.09    2.80
  -4   8  -1   56.29    2.70
   4   8   1   75.89   10.60
   4   8   1   61.09    2.20
   4   8   1   60.29    2.70
   4   8   1   61.39    2.00
  -4   8  -1   55.99   12.50
   4   8   1   63.39    2.10
  -4   8  -1   60.69    3.00
  -4   8  -1   42.00   10.80
  -4   8  -1   63.29    2.50
   4   8   1   70.89    9.50
   5  -8   1  339.07   28.20
   5  -8   1  269.17   21.60
  -5  -8  -1  288.07    7.70
   5  -8   1  291.97    8.30
   5  -8   1  292.97    8.50
  -5  -8  -1  285.47    7.80
  -5  -8  -1  294.57    7.60
   5   8   1  265.07    7.50
  -5   8  -1  323.27   24.40
  -5   8  -1  289.37    8.00
   5   8   1  287.07   14.80
   5   8   1  276.97    7.50
   5   8   1  294.97    7.70
   5   8   1  282.47    7.50
  -5   8  -1  293.77    8.40
   5   8   1  292.87    8.00
   5   8   1  278.17   13.80
  -5   8  -1  272.37   22.10
  -5   8  -1  285.87    7.80
  -6  -8  -1    1.10    0.80
   6  -8   1   -2.30   12.60
  -6  -8  -1    0.30    0.80
   6  -8   1    1.00    0.60
   6  -8   1   -7.50   15.90
   6  -8   1    1.10    0.70
  -6  -8  -1    1.50    0.70
   6  -8   1    0.10    1.20
   6  -8   1    0.20    1.20
  -6   8  -1    9.30   17.30
  -6   8  -1   -0.40    1.00
  -6   8  -1    0.70    1.30
  -6   8  -1    0.50    1.10
   6   8   1    1.00    1.10
   6   8   1    0.80    0.90
   6   8   1    2.40    0.80
  -6   8  -1    5.30   15.90
  -7  -8  -1  676.23   17.70
   7  -8   1  702.33   18.30
   7  -8   1  713.93   35.70
   7  -8   1  659.13   36.70
   7  -8   1  683.73   17.60
  -7   8  -1  712.83   17.80
  -7   8  -1  696.53   37.80
  -7   8  -1  697.13   17.90
   7   8   1  694.13   17.90
  -7   8  -1  764.92   36.80
   7   8   1  693.53   18.00
  -7   8  -1  716.23   18.50
   7   8   1  677.63   17.50
  -8  -8  -1   19.70    1.90
   8  -8   1   19.80    2.40
   8  -8   1   16.20    1.80
   8  -8   1   -6.80   19.10
   8  -8   1   22.70   13.50
   8   8   1   16.70    2.20
  -8   8  -1   29.60   13.80
  -8   8  -1   14.80   12.70
   8   8   1   18.70    2.50
   8   8   1   15.60    1.80
  -8   8  -1   20.30    2.30
  -8   8  -1   18.30    2.00
  -8   8  -1   16.20    2.00
   9  -8   1   63.49   27.10
   9  -8   1   74.59    3.70
  -9  -8  -1   82.39    4.10
   9  -8   1   76.09    3.90
   9  -8   1   74.59    3.10
  -9   8  -1   73.49    3.90
   9   8   1   74.39    3.00
  -9   8  -1   72.79    3.40
  -9   8  -1   69.29    3.00
  -9   8  -1   36.70   18.10
   9   8   1   81.09    3.30
   9   8   1   70.79    3.40
  -9   8  -1   68.69   17.90
  10  -8   1    5.70    1.50
  10  -8   1    3.40    1.70
  10  -8   1    6.00    1.20
  10   8   1    9.00    1.30
 -10   8  -1    5.40    1.10
  10   8   1    5.70    1.30
 -10   8  -1    7.20    1.60
  10   8   1    5.10    1.40
  10   8   1    6.20    1.40
 -10   8  -1    6.80    1.80
  11  -8   1   21.90    2.60
  11  -8   1   22.20    3.10
 -11   8  -1   19.30    1.80
  11   8   1   28.40    2.50
  11   8   1   21.40    2.20
  11   8   1   22.20    2.80
 -11   8  -1   25.30    2.70
 -11   8  -1   25.50    3.40
  12  -8   1   30.80    2.70
  12   8   1   28.60    2.50
 -12   8  -1   36.00    4.10
  12   8   1   27.30    3.10
 -12   8  -1   33.20    3.70
  12   8   1   37.40    2.70
  12   8   1   30.80    2.80
  11  -9  -1   38.70    2.70
  11  -9  -1   40.50    3.60
 -11   9   1   33.70    2.60
  11   9  -1   42.40    2.70
  11   9  -1   37.50    2.40
 -11   9   1   39.00    3.00
 -11   9   1   42.00    3.90
  11   9  -1   36.70    2.80
  10  -9  -1  111.49    4.10
  10  -9  -1  109.49    4.80
  10  -9  -1  122.79    5.10
  10  -9  -1  134.59   26.30
  10  -9  -1   77.39   22.00
 -10   9   1  124.99    4.50
 -10   9   1  117.19    4.20
  10   9  -1  112.89    4.50
 -10   9   1  122.49   24.80
  10   9  -1  118.99    4.10
 -10   9   1  120.39    5.30
  10   9  -1  118.59    4.40
 -10   9   1  141.19   31.40
   9  -9  -1   32.90   15.50
   9  -9  -1   35.70   16.00
   9  -9  -1   51.19    3.30
   9  -9  -1   56.49    2.60
   9  -9  -1   55.19    3.50
  -9  -9   1   57.79    2.60
  -9   9   1   59.49    3.00
  -9   9   1   78.29   21.90
  -9   9   1   58.99    3.80
   9   9  -1   53.49    2.60
   9   9  -1   53.89    2.90
  -9   9   1   50.49   17.60
   9   9  -1   60.79    3.10
   8  -9  -1  208.58   24.70
   8  -9  -1  181.78    6.20
   8  -9  -1  238.38   29.80
   8  -9  -1  172.28    6.10
  -8  -9   1  167.68    5.20
   8  -9  -1  176.28    5.20
  -8   9   1  174.58    5.50
  -8   9   1  192.18    5.70
   8   9  -1  176.48    5.50
  -8   9   1  271.27   40.70
   8   9  -1  174.38    5.30
   8   9  -1  179.78    5.70
  -8   9   1  184.68    7.00
  -7  -9   1  204.98    5.70
  -7  -9   1  213.38    6.00
   7  -9  -1  206.48    5.90
   7  -9  -1  180.58   23.80
   7  -9  -1  203.88    5.70
   7  -9  -1  208.28    6.90
  -7  -9   1  215.58    6.00
  -7   9   1  227.28    6.50
   7   9  -1  211.08    6.00
   7   9  -1  204.88    6.10
  -7   9   1  217.88    6.20
   7   9  -1  223.58    6.50
  -7   9   1  218.48    7.00
  -7   9   1  200.18   25.00
  -7   9   1  220.48   26.30
   6  -9  -1  161.38   21.10
  -6  -9   1  180.78    5.10
  -6  -9   1  163.68    4.90
  -6  -9   1  168.98    5.00
   6  -9  -1  170.28   22.00
   6  -9  -1  166.08    5.80
   6  -9  -1  174.18    5.90
   6   9  -1  164.38    4.90
   6   9  -1  188.58   13.40
   6   9  -1  176.08    5.40
  -6   9   1  187.08   22.90
  -6   9   1  172.48    5.10
  -6   9   1  160.58   23.40
  -6   9   1  169.18    5.90
  -6   9   1  167.48    5.50
   6   9  -1  185.18   12.20
  -5  -9   1  134.49    4.10
   5  -9  -1   96.89   15.30
  -5  -9   1  132.89    5.30
  -5  -9   1  135.29    4.10
   5  -9  -1  135.69    4.90
   5  -9  -1  155.28   19.90
   5  -9  -1  145.19    4.90
   5  -9  -1  127.39    4.90
  -5   9   1  131.99    4.60
  -5   9   1  135.69    4.20
   5   9  -1  139.59   15.50
  -5   9   1  141.09    5.10
   5   9  -1  131.09   14.10
  -5   9   1  160.38   20.70
  -5   9   1  139.59   19.50
   4  -9  -1  279.97   21.30
   4  -9  -1  262.67   22.60
   4  -9  -1  280.77    8.30
   4  -9  -1  286.47    8.20
  -4  -9   1  274.47    7.60
   4  -9  -1  256.07    8.80
  -4  -9   1  285.67    7.80
  -4  -9   1  285.37    7.60
  -4   9   1  277.97    7.80
   4   9  -1  277.27    7.90
  -4   9   1  284.57    8.30
   4   9  -1  278.67    7.40
  -4   9   1  290.27   24.60
   4   9  -1  277.57   19.40
   4   9  -1  313.37   18.50
   4   9  -1  277.57   15.60
  -4   9   1  284.97    8.00
   4   9  -1  286.77   17.90
  -4   9   1  293.37   23.40
   3  -9  -1    9.40   10.00
  -3  -9   1    0.50    0.80
  -3  -9   1    0.90    1.40
   3  -9  -1    0.40    1.10
   3  -9  -1    0.60   10.60
  -3  -9   1   -0.60    0.90
   3  -9  -1    0.10    1.00
   3  -9  -1    0.30    1.10
  -3   9   1   14.40   15.60
  -3   9   1    1.40    0.80
  -3   9   1   -0.40    1.20
  -3   9   1   13.20   16.50
   3   9  -1    0.20    8.20
   3   9  -1   -3.40    7.50
  -3   9   1    0.30    1.20
   3   9  -1    2.20    0.80
   3   9  -1    1.40    1.10
   2  -9  -1  398.96   10.20
   2  -9  -1  378.96   22.50
   2  -9  -1  389.36   10.80
  -2  -9   1  399.96   10.80
   2  -9  -1  409.66   10.90
   2  -9  -1  398.96   11.00
  -2  -9   1  411.16   10.50
  -2  -9   1  389.46   10.60
   2  -9  -1  408.16   24.50
  -2   9   1  382.36   10.90
  -2   9   1  427.76   25.50
   2   9  -1  402.16   10.70
   2   9  -1  366.86   10.70
  -2   9   1  427.46   26.90
   2   9  -1  414.66   22.40
  -2   9   1  388.46   10.10
   2   9  -1  403.36   10.20
  -2   9   1  402.96   10.80
   2   9  -1  419.66   23.90
  -1  -9   1   59.49    2.60
   1  -9  -1   64.39    2.90
  -1  -9   1   62.59    2.90
   1  -9  -1   61.39    2.90
  -1  -9   1   55.59   10.10
   1  -9  -1   60.29    2.80
  -1  -9   1   78.89   10.90
   1   9  -1   64.19    2.30
  -1   9   1   65.39   11.70
  -1   9   1   48.90   12.60
   1   9  -1   74.59   11.70
  -1   9   1   66.89    3.00
   1   9  -1   64.39    2.80
   1   9  -1   66.59   11.90
   1   9  -1   62.59    2.70
  -1   9   1   59.39    2.20
   0  -9  -1  241.98   17.10
   0  -9  -1  244.48   18.20
   0  -9  -1  258.47    7.40
   0  -9   1  258.27    7.10
   0  -9   1  260.07    7.40
   0  -9   1  254.47    7.20
   0  -9  -1  262.77    7.20
   0  -9  -1  243.68    6.70
   0   9  -1  256.17    7.30
   0   9   1  266.57   21.20
   0   9   1  245.38    7.20
   0   9   1  253.87    7.30
   0   9   1  247.18    6.60
   0   9  -1  238.08   18.80
   0   9  -1  255.67   19.90
   0   9  -1  258.97    7.20
   0   9  -1  252.27    6.80
   0   9   1  239.98   19.20
   1  -9   1   34.70    2.20
   1  -9   1   33.30    2.40
   1  -9   1   35.70    8.60
  -1  -9  -1   36.90    2.10
  -1  -9  -1   34.80    9.90
   1  -9   1   33.10    2.20
  -1  -9  -1   37.90    2.20
   1  -9   1   28.20    8.20
  -1  -9  -1   37.40    2.30
  -1  -9  -1   25.80    8.60
  -1   9  -1   31.40   10.70
   1   9   1   38.60    2.50
   1   9   1   44.70   10.00
   1   9   1   38.60    1.60
  -1   9  -1   37.70    2.40
  -1   9  -1   22.30    9.20
  -1   9  -1   35.40    1.90
  -1   9  -1   35.50    2.30
   1   9   1   55.99   11.70
   1   9   1   40.50    2.20
   2  -9   1  106.09    4.10
   2  -9   1  109.59   15.70
  -2  -9  -1  110.09    3.70
   2  -9   1  117.29   15.60
   2  -9   1  108.19    3.90
  -2  -9  -1  111.99    3.90
   2  -9   1  111.09    3.90
  -2  -9  -1  115.79    3.70
  -2  -9  -1   87.49   11.00
  -2  -9  -1  117.69   12.30
  -2   9  -1  121.39   16.40
  -2   9  -1  107.09    4.00
   2   9   1  133.19   16.90
  -2   9  -1  109.29   15.10
   2   9   1  106.79    3.90
   2   9   1  111.29   13.70
   2   9   1  107.49    3.20
  -2   9  -1  105.69    3.90
  -2   9  -1  112.19    3.50
  -3  -9  -1   14.30    7.00
   3  -9   1   10.00    1.40
  -3  -9  -1   17.10    6.60
  -3  -9  -1    7.70    1.20
  -3  -9  -1   12.40    1.60
   3  -9   1    1.80    9.30
  -3  -9  -1    8.50    1.10
   3  -9   1   -0.50    9.30
   3  -9   1    9.90    1.40
   3  -9   1    7.60    1.40
  -3   9  -1    7.10    1.40
   3   9   1    8.50    1.40
   3   9   1   24.50    9.40
   3   9   1   15.80    8.60
   3   9   1   10.10    1.10
   3   9   1    7.90    0.90
  -3   9  -1   -4.70    8.50
  -3   9  -1   11.40   10.10
  -3   9  -1   10.30    1.40
  -4  -9  -1  190.38    5.50
   4  -9   1  188.28    6.20
  -4  -9  -1  179.28   16.90
   4  -9   1  166.38   19.50
   4  -9   1  176.28    5.90
   4  -9   1  181.08   20.40
  -4  -9  -1  189.78    5.40
  -4  -9  -1  163.18   16.00
   4  -9   1  193.08    6.00
   4   9   1  188.88    5.30
  -4   9  -1  192.28    5.80
  -4   9  -1  172.68   20.20
   4   9   1  202.28    6.20
  -4   9  -1  194.38    6.10
  -4   9  -1  156.28   20.70
   4   9   1  186.18    5.10
  -4   9  -1  190.18    5.50
  -5  -9  -1    1.10    0.80
   5  -9   1    0.20    1.20
  -5  -9  -1    0.40    0.80
  -5  -9  -1    1.80    0.90
   5  -9   1   -5.00    9.50
   5  -9   1  -28.80   13.90
   5  -9   1    0.40    1.30
   5   9   1    4.30    6.30
  -5   9  -1    3.40   17.20
   5   9   1    1.40    1.30
   5   9   1    2.30    0.80
  -5   9  -1    1.10    1.20
  -5   9  -1    0.10    1.30
   5   9   1    9.00    7.40
  -5   9  -1    3.40    1.10
   5   9   1    1.50    0.80
  -5   9  -1   -2.00    9.50
  -6  -9  -1  187.28    5.60
  -6  -9  -1  191.98    5.40
  -6  -9  -1  189.88    5.50
   6  -9   1  168.08   23.00
   6  -9   1  194.38    6.20
   6  -9   1  197.28   23.30
   6  -9   1  194.88    6.40
   6   9   1  193.38    6.00
  -6   9  -1  182.28   24.40
  -6   9  -1  192.18    5.70
   6   9   1  185.68    5.20
  -6   9  -1  198.78    6.40
   6   9   1  186.68    5.50
  -6   9  -1  194.98    5.80
   6   9   1  156.58   11.30
   7  -9   1    3.90    0.80
  -7  -9  -1    3.00    0.80
   7  -9   1    4.00   12.90
   7  -9   1    3.60    2.30
  -7  -9  -1    3.60    1.10
   7  -9   1    3.70    1.40
   7  -9   1   -5.80   12.40
  -7   9  -1    3.50    1.30
  -7   9  -1    4.00    1.30
   7   9   1    2.90    0.90
   7   9   1    3.10    1.30
  -7   9  -1    5.10   12.30
   7   9   1    2.50    1.10
  -7   9  -1    2.90   12.50
  -7   9  -1    3.40    1.50
   8  -9   1   55.39    3.40
   8  -9   1   55.59    2.60
  -8  -9  -1   56.89    3.00
   8  -9   1   44.50   15.80
   8  -9   1   57.59    3.50
   8  -9   1   52.39   16.20
  -8   9  -1   45.80   15.00
  -8   9  -1   38.70   14.60
  -8   9  -1   59.59    3.00
  -8   9  -1   56.09    2.90
  -8   9  -1   59.69    3.60
   8   9   1   57.89    2.80
   8   9   1   53.79    3.00
   8   9   1   58.79    2.50
   9  -9   1   -1.90   18.90
   9  -9   1    4.30    1.10
  -9  -9  -1    6.10    1.20
   9  -9   1   -0.70   18.40
   9  -9   1    6.00    1.70
   9  -9   1    4.30    1.50
  -9   9  -1    2.90   16.20
   9   9   1    4.40    1.40
  -9   9  -1    6.10    1.40
   9   9   1    4.90    1.40
  -9   9  -1    4.40    1.70
   9   9   1    4.10    1.20
  -9   9  -1    4.60    1.50
  -9   9  -1   42.20   16.30
  10  -9   1    6.00    1.80
  10  -9   1    7.40    1.40
  10   9   1   10.70    1.40
 -10   9  -1   12.20    2.20
  10   9   1   10.30    1.50
  10   9   1    9.60    1.60
 -10   9  -1    8.00    1.40
 -10   9  -1   12.50    1.80
  10   9   1    7.90    2.50
  11  -9   1    7.30    2.20
  11   9   1   10.60    1.80
  11   9   1    5.70    1.40
 -11   9  -1    6.60    1.50
 -11   9  -1    9.40    1.80
 -11   9  -1    9.30    2.20
  10 -10  -1   83.19    4.40
  10 -10  -1   83.09    3.30
 -10  10   1   81.69    3.80
  10  10  -1   90.79    3.80
  10  10  -1   79.19    3.40
 -10  10   1   84.09    4.80
  10  10  -1   84.49    3.90
 -10  10   1   85.99    3.80
  10  10  -1   74.79    3.70
   9 -10  -1    9.10    1.80
  -9 -10   1   11.20    1.50
   9 -10  -1  -23.00   23.80
   9 -10  -1  -21.70   25.30
   9 -10  -1   16.40    1.70
   9 -10  -1   11.20    2.00
   9  10  -1   12.40    1.40
  -9  10   1   13.30    1.80
  -9  10   1   11.40    2.10
  -9  10   1   10.80    1.60
   9  10  -1   11.90    1.70
   9  10  -1   12.10    1.50
   8 -10  -1    2.40    1.60
   8 -10  -1  -37.40   21.20
   8 -10  -1  -26.60   18.60
   8 -10  -1    2.20    1.40
   8  10  -1    2.10    1.40
  -8  10   1    4.20    2.90
  -8  10   1   -6.60   12.80
  -8  10   1  -30.50   27.50
  -7 -10   1   83.79    3.10
   7 -10  -1   77.59    4.00
  -7 -10   1   83.99    3.10
   7 -10  -1   97.99   20.80
   7 -10  -1   88.89    4.10
  -7 -10   1   82.19    2.90
   7 -10  -1  100.49   21.00
  -7  10   1   88.29    4.30
  -7  10   1   90.89   20.40
  -7  10   1   89.59    4.30
  -7  10   1   87.29    3.40
   7  10  -1   83.69    3.70
   7  10  -1   80.39    3.00
  -6 -10   1    2.80    0.90
  -6 -10   1    2.40    1.00
   6 -10  -1    1.20   14.00
  -6 -10   1    1.60    0.80
   6 -10  -1   10.20   14.30
   6 -10  -1    1.90    1.30
   6 -10  -1    3.00    1.40
  -6  10   1    3.10    1.10
   6  10  -1    2.00    0.90
   6  10  -1   10.90    7.40
   6  10  -1    3.90    1.30
   6  10  -1    3.90    8.20
  -6  10   1    1.10    1.70
  -6  10   1   10.30   16.10
  -6  10   1  -10.30   16.40
  -6  10   1    1.00    1.50
   5 -10  -1   95.29    4.30
  -5 -10   1   98.69    3.40
   5 -10  -1  100.69    4.10
   5 -10  -1  125.79   18.90
  -5 -10   1  100.09    3.60
   5 -10  -1   91.49   17.70
  -5 -10   1   97.39    3.40
   5  10  -1   96.39    3.90
  -5  10   1  103.69   20.40
  -5  10   1   99.19    5.80
  -5  10   1  103.29    3.40
  -5  10   1   99.79    4.40
  -5  10   1  115.49   20.20
   5  10  -1  115.99   16.80
   5  10  -1  141.39   15.60
   5  10  -1   96.19    3.20
   4 -10  -1  135.59    5.10
  -4 -10   1  140.79    4.60
  -4 -10   1  138.79    4.30
   4 -10  -1  139.89    4.90
  -4 -10   1  137.59    4.40
   4 -10  -1  124.19   16.20
   4 -10  -1  140.29    5.00
   4 -10  -1  208.58   31.10
   4  10  -1  164.78   23.30
  -4  10   1  113.79   17.30
  -4  10   1  147.89    6.60
  -4  10   1  184.98   25.60
  -4  10   1  139.49    4.20
  -4  10   1  138.89    5.20
   4  10  -1  138.59    4.80
   4  10  -1  125.89    4.70
   4  10  -1  171.38   25.30
   3 -10  -1   54.69    2.90
   3 -10  -1   40.40   18.70
   3 -10  -1   50.29    3.00
  -3 -10   1   52.29    2.70
   3 -10  -1   28.40   17.80
   3 -10  -1   55.79    2.90
  -3 -10   1   53.89    2.40
  -3 -10   1   53.79    2.80
  -3  10   1   54.59    3.90
  -3  10   1   55.69    2.20
   3  10  -1   56.09    2.90
  -3  10   1   48.70   19.50
   3  10  -1   51.99   12.40
   3  10  -1   75.49   12.40
  -3  10   1   34.40   18.10
  -3  10   1   52.19    3.10
   3  10  -1   56.79    2.60
  -2 -10   1   99.59    3.60
   2 -10  -1  101.39    3.30
  -2 -10   1   98.19    3.50
   2 -10  -1  103.89   13.90
   2 -10  -1  101.19    3.90
   2 -10  -1  105.89    3.90
   2 -10  -1   79.19   13.70
  -2 -10   1  103.09    3.90
   2 -10  -1  101.39    4.10
   2  10  -1   99.59    3.20
  -2  10   1  149.09   18.40
  -2  10   1  127.89   18.90
  -2  10   1  101.79    4.20
   2  10  -1   80.79   13.40
   2  10  -1  114.99   16.50
   2  10  -1  104.49    3.90
  -2  10   1  102.09    3.20
  -2  10   1   97.69    4.10
  -1 -10   1   87.49    3.70
   1 -10  -1   83.69    3.40
   1 -10  -1   85.59    4.70
   1 -10  -1   85.09    3.60
  -1 -10   1   74.59   11.70
   1 -10  -1   81.69    2.70
  -1 -10   1   86.89    3.10
  -1  10   1   83.29    3.60
  -1  10   1   78.09    3.50
   1  10  -1   81.79    3.20
   1  10  -1   85.49   19.60
  -1  10   1   89.49   14.50
   1  10  -1   97.69   18.90
  -1  10   1   82.59    2.70
   1  10  -1   82.49    3.40
  -1  10   1   90.49   14.90
   1  10  -1   74.59    3.20
   0 -10   1   86.19   13.30
   0 -10   1   67.39    2.80
   0 -10   1   64.19    2.90
   0 -10  -1   43.20    9.80
   0 -10  -1   63.39    3.30
   0 -10  -1   65.29    2.90
   0 -10   1   63.49   12.90
   0 -10   1   66.39    4.00
   0 -10  -1   51.39   10.10
   0  10   1   60.79    2.90
   0  10   1   76.59   14.50
   0  10   1   66.99    3.20
   0  10  -1   65.99    3.60
   0  10   1   62.89    2.20
   0  10  -1   60.29    3.00
   0  10  -1   49.70   12.40
   0  10  -1   68.49    3.50
   0  10   1   88.89   16.40
   0  10  -1   74.39   12.90
  -1 -10  -1   82.49   12.00
  -1 -10  -1   65.69    3.10
   1 -10   1   65.29    3.00
   1 -10   1   84.79   13.60
   1 -10   1   57.19   12.90
   1 -10   1   66.39    3.20
  -1 -10  -1   61.39    2.80
  -1 -10  -1   68.19   11.80
  -1 -10  -1   68.59    2.90
   1 -10   1   68.29    2.90
  -1  10  -1   72.79   15.40
  -1  10  -1   62.69    2.50
   1  10   1   64.39   12.60
  -1  10  -1   87.79   15.00
   1  10   1   80.49   14.10
   1  10   1   66.79    3.20
   1  10   1   57.39    2.70
  -2 -10  -1   17.20    1.90
   2 -10   1   29.70   10.20
   2 -10   1   27.40   10.30
   2 -10   1   21.80    2.40
  -2 -10  -1   15.70    2.00
  -2 -10  -1   22.60    8.20
   2 -10   1   20.00    2.10
   2 -10   1   19.70    2.10
  -2 -10  -1    3.70    7.50
  -2 -10  -1   20.20    1.80
  -2  10  -1   32.80   12.50
  -2  10  -1   18.00    2.10
  -2  10  -1   16.70    1.80
  -2  10  -1   25.70   13.90
   2  10   1   19.90    2.30
  -2  10  -1   18.40    2.20
   2  10   1   28.20   11.30
   2  10   1   35.20   11.00
   3 -10   1  512.35   30.50
  -3 -10  -1  506.95   24.30
  -3 -10  -1  553.14   14.10
   3 -10   1  508.05   29.30
  -3 -10  -1  536.25   13.90
   3 -10   1  540.15   14.60
   3 -10   1  546.95   14.20
  -3 -10  -1  524.35   23.40
  -3 -10  -1  532.15   13.90
   3 -10   1  494.75   14.50
   3  10   1  540.85   27.20
  -3  10  -1  544.35   14.20
  -3  10  -1  543.35   31.90
  -3  10  -1  521.65   14.40
  -3  10  -1  526.85   13.70
   3  10   1  556.14   14.20
   3  10   1  542.55   28.60
  -3  10  -1  539.75   33.40
   4 -10   1  207.88    6.40
   4 -10   1  270.37   31.20
  -4 -10  -1  204.78    6.00
  -4 -10  -1  211.08    6.20
   4 -10   1  202.48    6.70
   4 -10   1  192.08   22.70
   4 -10   1  193.78    6.70
  -4 -10  -1  203.38    6.00
   4  10   1  203.48    6.40
   4  10   1  205.68   19.00
  -4  10  -1  207.88    6.30
  -4  10  -1  189.48   25.00
  -4  10  -1  200.58   24.40
   4  10   1  218.58   17.50
  -4  10  -1  202.78    5.90
  -5 -10  -1   78.09    3.10
   5 -10   1   62.89   13.90
   5 -10   1   82.09    3.60
  -5 -10  -1   74.89    3.10
   5 -10   1   84.19    3.90
   5 -10   1   54.49   13.90
  -5 -10  -1   77.39    2.90
  -5  10  -1   77.09    3.90
   5  10   1   79.69   10.40
  -5  10  -1   79.89    3.10
   5  10   1   79.99    3.60
  -5  10  -1   92.99   18.50
  -5  10  -1   78.69    3.50
   5  10   1   82.59   11.50
  -5  10  -1   69.09   19.00
   5  10   1   73.09    2.60
  -6 -10  -1    1.90    1.00
  -6 -10  -1   -0.10    0.90
   6 -10   1    1.30    1.30
   6 -10   1  -14.30   15.00
  -6 -10  -1    2.30    0.90
   6 -10   1    1.50   15.70
  -6  10  -1   30.90   12.60
  -6  10  -1    1.00    1.40
  -6  10  -1  -11.70   11.70
   6  10   1    7.00    5.80
  -6  10  -1    1.30    1.30
   6  10   1    1.90    0.80
   6  10   1    2.50    1.30
  -6  10  -1    1.00    1.20
   7 -10   1  -13.80   17.50
  -7 -10  -1    6.20    0.90
   7 -10   1    5.70    1.50
   7 -10   1    6.60   18.20
  -7 -10  -1    5.90    1.10
   7 -10   1    4.90    1.60
   7  10   1    5.50    1.30
   7  10   1    9.00    1.60
  -7  10  -1   32.80   21.80
  -7  10  -1    6.00    1.50
  -7  10  -1    6.50    1.60
   7  10   1    7.20    1.00
  -7  10  -1   30.60   18.80
  -7  10  -1    6.30    1.50
  -8 -10  -1   43.30    2.50
   8 -10   1   38.80    3.20
   8 -10   1   48.90   26.90
   8 -10   1   35.20    3.20
   8 -10   1   59.99   23.80
   8  10   1   43.10    3.00
  -8  10  -1    7.80   21.40
  -8  10  -1   61.79   33.20
  -8  10  -1   40.80    2.90
  -8  10  -1   43.20    3.60
   8  10   1   37.50    2.60
  -8  10  -1   40.60    2.90
   8  10   1   40.90    2.10
   9 -10   1  163.58    6.20
  -9 -10  -1  165.28    5.40
   9 -10   1  164.38   29.60
   9 -10   1  164.48    6.30
   9  10   1  163.08    5.60
   9  10   1  163.88    5.10
  -9  10  -1  181.58    5.80
   9  10   1  175.68    5.90
  -9  10  -1  177.78    6.50
  -9  10  -1  176.18    5.60
   8 -11  -1   41.10    5.10
   8 -11  -1   42.80    3.40
  -8 -11   1   42.50    2.00
  -8 -11   1   34.00    3.80
  -8  11   1   41.30    3.20
  -8  11   1   44.40    2.80
   8  11  -1   40.90    2.30
   7 -11  -1    4.70    1.70
  -7 -11   1    1.80    1.00
  -7 -11   1    2.50    0.90
  -7 -11   1    2.00    1.00
  -7  11   1    4.40    1.30
  -7  11   1    5.10    1.60
   7  11  -1    4.40    1.10
   7  11  -1    4.10    1.60
  -6 -11   1  103.29    3.90
  -6 -11   1  104.09    3.70
   6 -11  -1  108.19    4.50
   6 -11  -1  107.59    4.80
   6  11  -1  120.69   15.60
   6  11  -1  112.99    4.40
  -6  11   1  114.19    4.50
  -6  11   1  107.69    3.80
   6  11  -1  128.49   17.90
   6  11  -1  107.79    3.50
  -5 -11   1   14.60    1.70
  -5 -11   1   15.10    1.80
  -5 -11   1   13.60    2.00
   5 -11  -1   16.50    1.90
   5 -11  -1   17.00    2.60
   5 -11  -1   18.10   16.80
   5 -11  -1   13.60   16.30
   5  11  -1   12.80    1.70
   5  11  -1   14.60    1.60
   5  11  -1   34.10   12.10
  -5  11   1   14.00    1.90
   5  11  -1   12.40   10.90
  -5  11   1   15.10    1.90
   4 -11  -1   36.80    3.00
  -4 -11   1   35.20    2.50
   4 -11  -1   41.40    2.90
  -4 -11   1   41.10    2.20
   4 -11  -1   22.20   14.00
   4 -11  -1   22.00   14.50
  -4 -11   1   33.00    2.30
   4  11  -1   28.70   13.90
   4  11  -1   39.50    2.90
  -4  11   1   37.80    3.00
  -4  11   1   37.20    2.10
   4  11  -1   34.10   12.70
   4  11  -1   40.90    2.00
  -3 -11   1    0.90    1.00
   3 -11  -1    2.10   15.30
  -3 -11   1    1.70    1.20
  -3 -11   1    2.10    1.00
   3 -11  -1    1.00    1.20
   3 -11  -1    0.00   15.00
   3 -11  -1    1.50    1.30
   3  11  -1    2.10    1.40
  -3  11   1    2.10    1.00
  -3  11   1    1.80    1.50
   3  11  -1   -1.20   11.40
   3  11  -1    0.90   12.40
   3  11  -1    2.30    0.90
   2 -11  -1   20.90    2.20
  -2 -11   1   18.80    2.30
   2 -11  -1    6.30   11.70
   2 -11  -1    1.70   10.90
  -2 -11   1   20.00    2.00
   2 -11  -1   22.50    2.50
  -2 -11   1   17.70    1.90
  -2  11   1    4.00   12.20
  -2  11   1   36.20   13.70
   2  11  -1   19.90    1.70
   2  11  -1   20.30    2.50
  -2  11   1   17.90    1.60
  -2  11   1   23.90    2.60
   2  11  -1   18.90   12.30
   2  11  -1   12.40   12.50
   1 -11  -1    2.20    1.20
   1 -11  -1  -13.60   10.10
  -1 -11   1    2.60    1.00
  -1 -11   1    1.80    1.20
   1 -11  -1    1.60    1.20
   1 -11  -1   -5.10   10.70
   1  11  -1  -10.60   12.70
  -1  11   1    3.60    1.50
  -1  11   1   12.80   12.30
   1  11  -1   26.90   12.10
   1  11  -1    2.70    0.90
  -1  11   1   16.30   13.90
   1  11  -1    2.60    1.40
   0 -11   1   27.10    2.70
   0 -11   1   24.90    2.10
   0 -11  -1   15.70   11.90
   0 -11  -1   26.40    2.40
   0 -11  -1   23.70   11.50
   0 -11   1   28.30    2.60
   0 -11  -1   29.90    2.30
   0 -11  -1   31.00    2.30
   0  11  -1   27.50    1.80
   0  11   1   27.80    2.70
   0  11  -1   59.69   14.90
   0  11   1   38.70   16.80
   0  11   1   33.90   15.10
   0  11  -1   28.00    2.60
   0  11  -1   44.60   15.60
  -1 -11  -1   43.90    2.40
  -1 -11  -1   44.10    2.70
   1 -11   1   43.60    2.50
  -1 -11  -1   27.30   11.30
  -1 -11  -1   45.00    2.50
  -1 -11  -1   31.50   10.70
   1 -11   1   44.40    3.00
  -1  11  -1   20.40   13.60
   1  11   1   44.30    3.00
  -1  11  -1   35.90   12.90
  -1  11  -1   41.80    2.90
   1  11   1   60.89   16.10
  -1  11  -1   41.60    2.20
   1  11   1   68.59   15.60
  -2 -11  -1   80.39    3.50
  -2 -11  -1   49.40   13.20
   2 -11   1   88.59   15.30
   2 -11   1   79.09    3.80
  -2 -11  -1   83.19    3.30
   2 -11   1   82.59    3.40
   2 -11   1   56.49   14.50
  -2 -11  -1   83.79    3.30
  -2 -11  -1   83.99   13.50
  -2  11  -1   76.29    3.00
   2  11   1   80.49   15.50
  -2  11  -1   64.89   21.00
   2  11   1   90.19   17.20
   2  11   1   79.29    3.80
  -2  11  -1   78.69    3.70
  -2  11  -1   60.09   20.10
  -3 -11  -1   18.60    1.90
   3 -11   1   19.40    2.20
   3 -11   1   18.50   13.40
  -3 -11  -1   18.50    2.20
   3 -11   1   17.70    2.60
  -3 -11  -1   17.00    2.00
   3 -11   1   -9.60   13.20
  -3  11  -1   20.40    1.90
  -3  11  -1   17.00    1.90
   3  11   1   14.60    1.90
   3  11   1   15.20   21.60
   3  11   1   45.90   20.60
  -4 -11  -1   30.90    2.20
   4 -11   1   36.50    2.60
   4 -11   1    9.90   15.60
  -4 -11  -1   32.60    2.40
   4 -11   1   34.60    3.00
   4 -11   1   34.60   16.40
  -4 -11  -1   32.70    2.10
  -4  11  -1   28.50    2.20
   4  11   1   31.20   12.40
   4  11   1   31.80    2.80
  -4  11  -1   27.60    2.80
   4  11   1   41.40   12.20
   5 -11   1    6.60    1.50
  -5 -11  -1    5.70    1.10
  -5 -11  -1    4.20    1.20
  -5 -11  -1    6.10    1.40
   5 -11   1    7.20    1.70
   5  11   1   25.40   17.00
   5  11   1    5.60    1.60
  -5  11  -1    7.20    1.60
  -5  11  -1    7.70    1.30
   6 -11   1    0.40    1.50
   6 -11   1    0.90    1.50
  -6 -11  -1    1.30    0.90
  -6 -11  -1   -0.90    1.00
  -6  11  -1    1.10    1.40
  -6  11  -1    0.70    1.40
   6  11   1    0.80    1.50
   7 -11   1    4.10    1.60
  -7 -11  -1    5.10    1.30
  -7 -11  -1    6.70    1.00
   7  11   1    5.20    1.70
  -7  11  -1    6.90    1.50
  -7  11  -1    5.00    1.60
  -8  11  -1    2.60    1.50
  -8  11  -1    1.80    1.60
   8  11   1    3.90    2.00
   6 -12  -1    6.50    1.70
   6 -12  -1    7.40    1.80
  -6 -12   1    7.70    1.40
  -6 -12   1    8.00    1.30
  -6  12   1    8.80    1.90
   6  12  -1    7.30    1.80
  -6  12   1    9.00    1.40
   5 -12  -1   36.20    2.90
   5 -12  -1   33.70    3.10
  -5 -12   1   34.50    2.50
  -5 -12   1   32.40    2.20
  -5  12   1   36.40    2.30
  -5  12   1   35.40    3.20
   5  12  -1   39.30    3.10
  -4 -12   1   -0.30    1.00
   4 -12  -1   -0.40    1.40
   4 -12  -1    1.90    1.40
  -4  12   1    0.10    1.60
  -4  12   1    0.00    1.00
   4  12  -1   -1.30    1.40
  -3 -12   1    2.30    1.30
  -3 -12   1    3.30    1.10
   3 -12  -1    1.10    1.30
   3 -12  -1    1.70    1.50
   3  12  -1    2.90    1.00
   3  12  -1    2.70    1.60
  -3  12   1    3.50    1.00
  -3  12   1    1.20    1.60
   2 -12  -1   -0.60    1.30
  -2 -12   1    0.40    1.30
  -2 -12   1    0.50    1.00
   2 -12  -1    0.30    1.20
  -2  12   1   -1.30    1.50
   2  12  -1   -0.10    0.90
   2  12  -1    0.10    1.50
  -1 -12   1   11.00    1.40
   1 -12  -1    9.40    1.50
   1 -12  -1   10.60    1.70
  -1 -12   1   11.80    1.70
   1  12  -1   11.10    1.20
  -1  12   1   12.60    1.90
   1  12  -1   13.20    1.90
   0 -12  -1   30.70    2.80
   0 -12   1   25.40    2.20
   0 -12  -1   27.20    2.60
   0 -12   1   24.70    2.70
   0  12   1   28.90    2.90
   0  12  -1   24.80    2.80
   0  12  -1   26.00    1.90
  -1 -12  -1   -0.40    1.20
   1 -12   1    0.20    1.30
   1 -12   1   -0.60    1.10
  -1  12  -1    0.70    1.00
  -1  12  -1   -1.70    1.50
   1  12   1    0.80    1.50
   2 -12   1   65.49    3.80
  -2 -12  -1   72.99    3.60
   2 -12   1   65.59    3.20
  -2 -12  -1   66.99    3.40
  -2  12  -1   65.49    2.80
  -2  12  -1   70.09    3.70
   2  12   1   74.89    3.80
   3 -12   1   29.70    2.50
  -3 -12  -1   27.40    2.40
   3 -12   1   30.20    3.10
  -3 -12  -1   30.30    2.90
  -3  12  -1   29.20    2.20
   3  12   1   22.90    2.50
  -3  12  -1   24.30    2.90
   4 -12   1   -0.20    1.30
   4 -12   1    0.80    1.50
  -4 -12  -1   -1.00    1.20
  -4 -12  -1   -0.30    1.10
  -4  12  -1    0.20    1.20
  -4  12  -1    2.10    1.60
   4  12   1    0.80    1.90
   5 -12   1   22.00    2.60
  -5 -12  -1   22.00    2.30
   5 -12   1   25.70    3.10
  -5 -12  -1   22.70    2.20
  -5  12  -1   25.90    3.00
   5  12   1   24.50    3.10
  -5  12  -1   22.80    2.60
  16   0  -2   20.80    3.40
  16   0  -2   13.20    2.40
 -16   0   2   17.20    2.60
  15   0  -2  191.48    6.20
 -15   0   2  180.48    5.10
 -15   0   2  169.28   15.80
 -15   0   2  195.28    6.40
  15   0  -2  195.78    6.70
 -15   0   2  157.58   16.90
 -15   0   2  185.58    5.90
 -15   0   2  192.88    6.20
 -14   0   2    0.40    1.30
  14   0  -2    1.50    1.40
 -14   0   2    0.70    1.00
 -14   0   2   -0.30    1.30
  14   0  -2   -0.90    1.20
 -14   0   2    0.90    0.70
 -13   0   2    6.60    1.10
  13   0  -2    7.30    0.80
 -13   0   2    6.90    1.30
 -13   0   2    6.70    1.50
  13   0  -2    6.30    1.30
  13   0  -2    6.90    1.50
 -13   0   2    8.80    1.10
  12   0  -2  605.64   15.50
 -12   0   2  563.54   26.40
  12   0  -2  582.04   24.50
  12   0  -2  568.94   23.10
 -12   0   2  588.94   15.40
  12   0  -2  561.04   14.80
 -12   0   2  599.24   14.80
 -12   0   2  609.24   15.40
 -12   0   2  616.14   15.60
 -12   0   2  581.04   25.30
  12   0  -2  639.64   15.90
 -11   0   2   95.69   13.70
  11   0  -2   90.79   16.90
  11   0  -2   76.79   14.40
 -11   0   2   92.19    2.70
  11   0  -2   90.39    3.30
 -11   0   2   86.89    3.50
  11   0  -2   88.89    2.70
 -11   0   2   91.19    3.30
  11   0  -2   94.39    3.60
 -11   0   2   89.09   14.60
 -11   0   2   91.89    3.30
 -10   0   2  853.71   21.10
 -10   0   2  854.21   30.20
 -10   0   2  897.71   31.90
 -10   0   2  857.11   21.50
  10   0  -2  825.72   29.40
  10   0  -2  866.21   21.60
  10   0  -2  869.21   21.90
 -10   0   2  864.61   21.70
  10   0  -2  825.22   28.30
  -9   0   2  275.27    7.30
   9   0  -2  267.57    7.20
  -9   0   2  259.57    7.20
   9   0  -2  264.47   13.00
   9   0  -2  279.97    7.50
  -9   0   2  259.87   15.00
  -9   0   2  269.67    6.80
   9   0  -2  260.37   13.70
   9   0  -2  267.67    6.80
  -9   0   2  271.17   14.30
   9   0  -2  262.27    6.90
  -9   0   2  261.07    7.20
  -8   0   2  119.59    9.90
  -8   0   2  104.99    3.30
  -8   0   2  114.39    9.10
   8   0  -2   94.99    8.40
   8   0  -2  101.49    2.90
   8   0  -2  101.39    3.20
  -8   0   2   97.49    3.20
   8   0  -2  106.49    8.10
   8   0  -2  105.69    2.90
   8   0  -2  104.09    3.70
  -8   0   2  101.99    3.20
  -8   0   2  102.39    2.90
   7   0  -2  299.07    7.90
   7   0  -2  294.47    7.70
  -7   0   2  299.57    7.70
  -7   0   2  301.57    7.40
  -7   0   2  287.07   14.00
   7   0  -2  288.97    7.40
  -7   0   2  289.97    7.60
  -7   0   2  286.37   13.20
   7   0  -2  294.67   13.50
   7   0  -2  302.97    7.40
   7   0  -2  271.87    7.70
   7   0  -2  296.67   12.80
  -7   0   2  291.37    7.60
  -7   0   2  301.87    7.70
   7   0  -2  283.47    7.70
   7   0  -2  300.77    7.50
   6   0  -2   39.50    1.30
   6   0  -2   38.70    1.70
  -6   0   2   39.00    1.50
   6   0  -2   39.30    1.50
   6   0  -2   40.90    1.40
   6   0  -2   39.10    5.40
   6   0  -2   41.90    1.40
   6   0  -2   39.90    5.10
  -6   0   2   38.50    1.40
  -6   0   2   42.60    1.60
  -6   0   2   49.60    5.70
   6   0  -2   39.60    1.80
   6   0  -2   40.80    1.70
  -6   0   2   41.70    1.30
  -6   0   2   47.80    6.10
  -6   0   2   37.60    1.60
  -5   0   2  757.82   18.60
  -5   0   2  766.52   23.90
   5   0  -2  699.53   18.60
  -5   0   2  743.83   18.50
   5   0  -2  737.73   18.60
   5   0  -2  772.52   18.70
  -5   0   2  756.52   18.60
   5   0  -2  751.82   23.80
   5   0  -2  751.02   23.20
   5   0  -2  729.13   18.50
  -5   0   2  790.62   18.40
   5   0  -2  762.02   18.60
   5   0  -2  723.33   18.60
   5   0  -2  778.12   18.40
  -5   0   2  772.82   23.20
  -5   0   2  743.63   18.60
  -4   0   2 3365.06   85.89
   4   0  -2 3302.17   86.09
  -4   0   2 3322.17   85.19
   4   0  -2 3372.06   85.49
   3   0  -2   99.79    2.70
   3   0  -2  100.89    5.50
   3   0  -2   99.29    2.60
  -3   0   2   98.09    2.50
  -3   0   2   91.69    2.60
   3   0  -2  102.49    2.60
  -3   0   2  104.39    5.30
   3   0  -2   98.89    5.80
   3   0  -2   97.89    2.60
   3   0  -2   96.49    2.60
  -3   0   2   94.49    5.40
   2   0  -2 1120.69   30.00
   2   0  -2 1124.19   30.40
  -2   0   2 1125.89   29.90
   2   0  -2 1165.78   27.70
  -2   0   2 1122.09   30.30
   1   0  -2 1548.84   40.10
   1   0  -2 1573.24   39.80
   0   0  -2  895.71   23.60
  -1   0  -2  412.46   10.40
   1   0   2  422.86   10.50
  -1   0  -2  414.96   10.40
   1   0   2  417.46   10.40
   1   0   2  437.36   10.30
   1   0   2  433.56   10.40
   1   0   2  413.06   10.40
  -1   0  -2  426.36   10.50
  -1   0  -2  420.86   10.40
   1   0   2  421.26   12.80
   1   0   2  429.36   10.40
  -1   0  -2  428.06   10.30
   1   0   2  422.26   12.50
   2   0   2 1014.60   24.30
   2   0   2  984.50   27.40
  -2   0  -2  981.10   24.40
   2   0   2  993.30   26.90
   2   0   2  997.20   24.30
   2   0   2  991.40   24.30
  -3   0  -2  309.37    8.10
   3   0   2  340.07    8.10
   3   0   2  324.07    8.20
   3   0   2  331.87    8.20
   3   0   2  326.07    8.00
  -3   0  -2  319.67   11.40
  -3   0  -2  310.37   10.90
   3   0   2  319.17    8.10
  -3   0  -2  321.37    8.10
  -3   0  -2  315.67   10.80
  -3   0  -2  321.97    8.00
  -3   0  -2  312.97   11.20
  -3   0  -2  331.97    8.20
  -4   0  -2  360.16   12.60
   4   0   2  373.36    9.00
  -4   0  -2  353.76    8.90
   4   0   2  368.46    9.10
  -4   0  -2  361.06    9.10
   4   0   2  355.76    8.90
   4   0   2  341.57    9.00
   4   0   2  346.97    9.10
  -4   0  -2  366.56   13.20
  -4   0  -2  353.86   12.80
  -4   0  -2  356.46   12.30
  -5   0  -2   40.10    4.50
   5   0   2   36.00    1.50
  -5   0  -2   35.80    1.30
  -5   0  -2   34.30    1.50
  -5   0  -2   38.40    5.20
  -5   0  -2   35.10    1.40
   5   0   2   38.90    1.50
   5   0   2   35.60    1.40
   5   0   2   33.70    1.40
  -5   0  -2   35.50    4.50
  -5   0  -2   42.00    4.90
   5   0   2   36.90    1.20
  -5   0  -2   35.10    1.50
   6   0   2  447.66   11.50
  -6   0  -2  457.15   11.50
  -6   0  -2  446.96   16.50
  -6   0  -2  453.25   11.50
  -6   0  -2  434.16   23.10
  -6   0  -2  434.96   21.80
  -6   0  -2  451.55   11.30
  -6   0  -2  458.95   16.00
   6   0   2  460.55   11.40
  -7   0  -2 1431.96   35.80
   7   0   2 1434.76   35.60
   7   0   2 1462.55   35.70
  -7   0  -2 1448.66   43.30
  -7   0  -2 1433.96   35.60
  -7   0  -2 1483.55   42.30
  -8   0  -2    0.10    3.30
  -8   0  -2   -0.20    0.70
  -8   0  -2    1.70    4.60
   8   0   2    0.00    0.70
  -8   0  -2    0.30    0.80
  -8   0  -2    1.00    0.60
  -8   0  -2    4.20    3.60
   8   0   2    1.50    0.60
  -8   0  -2    0.40    0.60
  -8   0  -2   -5.30    3.90
  -9   0  -2  459.75   11.80
  -9   0  -2  444.56   11.50
  -9   0  -2  447.16   11.50
  -9   0  -2  473.55   19.90
  -9   0  -2  456.35   18.70
  -9   0  -2  428.66   20.20
   9   0   2  428.66   11.60
  -9   0  -2  447.16   11.80
  -9   0  -2  437.26   17.60
   9   0   2  456.35   11.70
 -10   0  -2  148.19   13.20
  10   0   2  139.49    4.50
 -10   0  -2  136.29    4.50
 -10   0  -2  145.19   13.70
 -10   0  -2  138.39   10.30
 -10   0  -2  137.99    4.50
 -10   0  -2  140.29    4.20
 -10   0  -2  135.09   11.10
 -11   0  -2    0.50    1.10
 -11   0  -2    1.40    1.40
 -11   0  -2    6.40    5.80
 -11   0  -2    0.50    0.80
 -11   0  -2    1.40    1.40
 -11   0  -2    2.50    5.30
 -12   0  -2  610.54   15.80
  12   0   2  609.74   15.80
 -12   0  -2  602.94   15.50
 -12   0  -2  611.24   15.80
 -12   0  -2  558.54   24.70
 -12   0  -2  591.94   23.80
 -12   0  -2  581.94   15.40
 -13   0  -2   39.80    2.90
 -13   0  -2   28.40   11.10
 -13   0  -2   38.80    2.60
 -13   0  -2   34.00   10.00
 -13   0  -2   36.20    2.30
  13   0   2   41.80    2.90
 -14   0  -2  416.66   11.40
 -14   0  -2  356.46   24.20
  14   0   2  435.56   12.10
 -14   0  -2  425.36   11.70
  14   0   2  426.76   11.70
 -14   0  -2  367.96   22.40
  15   0   2   51.59    3.80
 -15   0  -2   49.10    3.50
  15   0   2   54.09    3.50
 -15   0  -2   56.19    3.30
  16  -1  -2   27.20    3.70
 -16  -1   2   22.30   11.10
 -16  -1   2    7.70    9.70
  16  -1  -2   32.40    3.60
 -16  -1   2   27.20    3.20
  16   1  -2   32.80    3.00
  16   1  -2   28.70    3.50
 -16   1   2   27.20    3.50
 -16   1   2   33.90    3.70
  15  -1  -2   20.90    2.60
 -15  -1   2   17.80    2.00
 -15  -1   2   19.40    7.20
 -15  -1   2   15.80    7.60
 -15  -1   2   17.10    2.00
  15  -1  -2   17.70    2.10
 -15  -1   2   14.90    1.70
  15   1  -2   21.90    2.40
  15   1  -2   14.30    2.00
 -15   1   2   15.60    2.00
 -15   1   2   16.80    2.00
  14  -1  -2  156.38    5.50
 -14  -1   2  159.98   11.60
 -14  -1   2  160.48    5.50
 -14  -1   2  158.08   12.40
 -14  -1   2  165.78    5.30
 -14  -1   2  156.98    4.50
  14  -1  -2  167.08    5.90
 -14  -1   2  153.48    5.00
 -14   1   2  152.28    4.40
 -14   1   2  156.78    6.60
 -14   1   2  164.58    5.60
 -14   1   2  162.28    5.60
  14   1  -2  174.58    6.00
  14   1  -2  169.68    5.40
 -13  -1   2   27.60    6.20
  13  -1  -2   26.80    2.30
  13  -1  -2   23.70    2.60
 -13  -1   2   27.60    2.50
  13  -1  -2   22.90    1.50
 -13  -1   2   27.10    2.20
 -13  -1   2   27.80    1.50
 -13  -1   2   24.20    1.90
 -13  -1   2   33.80    7.00
 -13   1   2   23.60    2.50
  13   1  -2   28.40    2.70
 -13   1   2   23.30    1.30
 -13   1   2   27.00    2.20
 -13   1   2   26.80    2.50
  13   1  -2   28.70    2.40
 -12  -1   2  319.77   17.20
 -12  -1   2  354.36   16.80
  12  -1  -2  342.07    9.50
  12  -1  -2  306.87    8.70
 -12  -1   2  334.57    9.20
  12  -1  -2  315.27    8.50
  12  -1  -2  314.67   18.40
 -12  -1   2  313.17    8.90
  12  -1  -2  344.67    9.20
 -12  -1   2  331.57    8.50
  12  -1  -2  309.17   19.20
 -12  -1   2  334.07    9.00
 -12   1   2  337.37    9.20
 -12   1   2  323.97   20.60
  12   1  -2  346.77    9.60
 -12   1   2  327.97    8.40
 -12   1   2  339.97    9.30
 -12   1   2  347.67    9.20
 -12   1   2  321.47   21.60
  12   1  -2  330.97    9.10
  11  -1  -2   14.90   12.10
  11  -1  -2   21.10    1.90
 -11  -1   2   19.30    1.70
  11  -1  -2   15.90    2.10
 -11  -1   2   16.70    1.20
  11  -1  -2    6.30   11.10
  11  -1  -2   16.00    1.40
 -11  -1   2   16.90    1.90
 -11  -1   2   17.50    5.80
 -11  -1   2   20.20    1.60
 -11  -1   2   13.10    6.50
  11   1  -2   26.10    6.20
  11   1  -2   16.80    1.20
 -11   1   2   19.00    1.90
 -11   1   2   15.80    2.00
  11   1  -2   16.90    6.70
 -11   1   2   18.40    1.10
 -11   1   2   19.30    2.00
  11   1  -2   15.30    2.10
  11   1  -2   20.60    1.80
  10  -1  -2  810.92   31.30
  10  -1  -2  871.71   21.80
  10  -1  -2  845.52   21.10
  10  -1  -2  858.81   30.30
 -10  -1   2  855.11   21.40
  10  -1  -2  865.41   21.60
 -10  -1   2  840.62   27.80
 -10  -1   2  837.92   21.40
  10  -1  -2  848.42   21.40
 -10  -1   2  866.51   21.60
 -10  -1   2  865.41   21.10
 -10  -1   2  849.22   28.90
  10   1  -2  884.81   27.70
 -10   1   2  870.21   21.70
  10   1  -2  873.01   26.80
 -10   1   2  805.22   32.90
 -10   1   2  856.71   21.10
  10   1  -2  854.31   21.10
  10   1  -2  866.91   21.50
 -10   1   2  861.11   21.60
 -10   1   2  849.02   21.70
 -10   1   2  830.02   31.70
  10   1  -2  877.71   21.90
  -9  -1   2    2.80    4.10
   9  -1  -2    7.20    4.90
   9  -1  -2    4.10    0.60
   9  -1  -2    3.70    0.70
   9  -1  -2    4.00    0.90
   9  -1  -2    4.10    0.90
  -9  -1   2    4.50    0.90
  -9  -1   2    4.00    0.80
  -9  -1   2    3.20    0.80
   9  -1  -2    1.80    4.50
  -9  -1   2   -0.50    4.00
  -9   1   2    4.20    5.70
  -9   1   2   -0.50    5.10
  -9   1   2    2.60    0.90
  -9   1   2    3.30    0.50
  -9   1   2    3.00    0.90
   9   1  -2    3.60    3.90
   9   1  -2    2.90    0.80
   9   1  -2    2.40    0.90
  -9   1   2    4.60    0.90
   9   1  -2    8.00    3.70
  -8  -1   2 1758.42   42.30
  -8  -1   2 1752.72   42.70
  -8  -1   2 1757.52   47.90
   8  -1  -2 1735.03   42.30
  -8  -1   2 1741.03   48.70
   8  -1  -2 1732.83   43.00
   8  -1  -2 1746.13   43.10
   8  -1  -2 1688.23   50.49
   8  -1  -2 1706.53   42.60
   8  -1  -2 1753.32   52.09
  -8  -1   2 1718.63   42.50
  -8  -1   2 1716.23   42.70
   8   1  -2 1853.21   43.90
   8   1  -2 1732.73   42.60
  -8   1   2 1701.93   52.99
  -8   1   2 1710.83   43.00
  -8   1   2 1753.52   51.69
  -8   1   2 1693.83   42.80
   8   1  -2 1712.13   47.80
  -8   1   2 1737.13   42.30
  -8   1   2 1702.33   42.70
   8   1  -2 1733.63   42.30
   8   1  -2 1725.03   47.00
   7  -1  -2   79.19    2.60
  -7  -1   2   72.69    6.70
   7  -1  -2   85.79    2.70
  -7  -1   2   77.79    2.50
   7  -1  -2   92.59    2.90
   7  -1  -2   83.69    2.70
   7  -1  -2   91.99    8.30
   7  -1  -2   91.69    2.40
  -7  -1   2   80.19    6.40
   7  -1  -2   75.79    8.40
   7  -1  -2   83.59    2.70
   7  -1  -2   82.89    2.70
  -7  -1   2   88.79    2.40
  -7  -1   2   81.59    2.60
  -7  -1   2   80.89    2.70
   7   1  -2   84.09    2.40
   7   1  -2   92.39    2.90
  -7   1   2   87.99    2.40
   7   1  -2   84.79    6.10
   7   1  -2   84.29    2.60
   7   1  -2   83.79    2.70
  -7   1   2   81.49    2.80
   7   1  -2   89.49    6.70
  -7   1   2   78.39    2.60
   7   1  -2   74.49    2.70
  -7   1   2   79.59    9.30
  -7   1   2   93.49    9.10
  -7   1   2   92.89    2.80
   6  -1  -2 1311.47   33.20
  -6  -1   2 1330.17   33.10
  -6  -1   2 1359.76   36.80
  -6  -1   2 1354.16   33.20
   6  -1  -2 1325.57   33.40
   6  -1  -2 1354.26   41.00
  -6  -1   2 1345.17   33.20
  -6  -1   2 1327.07   37.30
   6  -1  -2 1380.86   40.00
   6  -1  -2 1382.76   33.00
   6  -1  -2 1314.97   33.20
  -6  -1   2 1363.56   33.10
   6  -1  -2 1373.56   33.30
   6  -1  -2 1381.06   33.40
   6  -1  -2 1378.36   33.30
  -6   1   2 1286.97   33.40
  -6   1   2 1391.36   41.70
   6   1  -2 1338.47   33.30
  -6   1   2 1308.37   40.20
   6   1  -2 1377.56   33.00
   6   1  -2 1326.77   37.40
   6   1  -2 1348.37   33.10
   6   1  -2 1350.26   36.80
  -6   1   2 1366.26   33.30
  -6   1   2 1350.56   33.30
   6   1  -2 1377.56   33.40
   6   1  -2 1396.36   33.40
   5  -1  -2  765.52   25.30
   5  -1  -2  755.82   18.20
  -5  -1   2  741.53   18.20
  -5  -1   2  737.93   18.20
  -5  -1   2  747.93   18.30
   5  -1  -2  739.13   24.20
   5  -1  -2  708.03   18.30
   5  -1  -2  755.52   18.40
   5  -1  -2  752.52   18.50
  -5  -1   2  746.73   21.50
  -5  -1   2  731.73   21.00
   5  -1  -2  728.23   18.30
  -5  -1   2  749.33   18.20
   5  -1  -2  738.63   18.40
  -5  -1   2  746.83   18.20
   5   1  -2  749.82   22.10
   5   1  -2  729.93   21.50
   5   1  -2  748.53   18.20
  -5   1   2  736.63   25.30
  -5   1   2  741.03   24.40
   5   1  -2  716.63   18.30
   5   1  -2  744.13   18.40
   5   1  -2  748.43   18.50
  -5   1   2  765.42   18.20
  -5   1   2  701.23   18.30
  -5   1   2  749.13   18.30
   5   1  -2  724.23   18.20
  -5   1   2  731.53   18.40
  -4  -1   2  905.21   22.40
   4  -1  -2  931.41   27.90
  -4  -1   2  925.11   22.50
   4  -1  -2  931.11   22.60
   4  -1  -2  916.71   22.60
  -4  -1   2  911.11   24.80
   4  -1  -2  926.81   28.70
   4  -1  -2  908.31   22.60
   4  -1  -2  911.61   22.60
  -4  -1   2  916.11   24.50
   4  -1  -2  880.11   22.50
  -4  -1   2  959.40   22.40
   4  -1  -2  954.50   22.40
   4   1  -2  904.41   22.50
  -4   1   2  941.71   22.70
  -4   1   2  920.91   22.50
  -4   1   2  909.51   28.70
   4   1  -2  913.71   22.50
  -4   1   2  896.71   27.70
  -4   1   2  887.61   22.60
  -4   1   2  861.31   22.50
   4   1  -2  941.91   25.30
   4   1  -2  940.81   25.80
   4   1  -2  931.41   22.60
  -4   1   2  866.51   22.60
  -3  -1   2 2970.80   73.99
   3  -1  -2 3052.19   77.89
  -3  -1   2 2951.00   74.29
   3  -1  -2 2838.82   78.29
   3   1  -2 3028.40   74.79
  -3   1   2 2967.80   78.99
  -3   1   2 3045.50   78.29
   3   1  -2 2998.80   74.39
  -2  -1   2 2366.26   60.99
  -2  -1   2 2366.16   60.59
   2  -1  -2 2438.06   62.39
   2   1  -2 2427.66   61.39
  -2   1   2 2356.06   62.99
  -2   1   2 2437.96   62.49
   2   1  -2 2438.66   60.99
  -1   1   2 5446.25  135.59
  -1   1   2 5430.06  134.99
   0  -1   2 1143.39   31.20
   0  -1   2 1195.38   30.90
   0   1   2 1189.08   30.80
   0   1   2 1159.28   31.20
  -1   1  -2 5950.00  146.19
  -1   1  -2 5858.31  146.69
  -2  -1  -2  177.08    6.30
   2  -1   2  176.68    4.50
   2  -1   2  174.58    4.50
  -2  -1  -2  177.58    4.50
   2  -1   2  175.58    4.60
   2  -1   2  184.98    4.60
  -2  -1  -2  171.08    6.50
  -2  -1  -2  177.08    4.50
  -2  -1  -2  179.98    4.40
   2  -1   2  176.58    4.50
  -2  -1  -2  174.18    4.40
  -2  -1  -2  173.38    4.50
   2   1   2  173.88    4.50
  -2   1  -2  176.68    4.60
  -2   1  -2  168.68    7.80
  -2   1  -2  172.68    4.60
   2   1   2  174.58    4.50
  -2   1  -2  179.58    7.60
   2   1   2  176.08    4.40
   2   1   2  170.58    6.30
   2   1   2  177.18    4.40
  -2   1  -2  177.28    7.50
  -2   1  -2  173.48    4.50
   2   1   2  183.78    4.50
  -2   1  -2  174.38    4.50
  -2   1  -2  172.68    7.90
   2   1   2  184.98    4.40
  -2   1  -2  173.58    4.60
   2   1   2  181.28    6.70
  -3  -1  -2 2748.32   68.49
  -3  -1  -2 2718.33   68.89
  -3   1  -2 2681.33   70.79
   3   1   2 2762.12   68.69
  -3   1  -2 2716.33   70.49
   3   1   2 2797.82   66.29
  -3   1  -2 2678.63   71.19
   3   1   2 2775.82   69.19
  -3   1  -2 2619.14   71.49
  -4  -1  -2   33.00    3.20
  -4  -1  -2   31.10    3.60
  -4  -1  -2   38.20    1.30
  -4  -1  -2   31.40    1.10
   4  -1   2   33.50    1.40
   4  -1   2   37.20    1.40
  -4  -1  -2   35.10    3.40
   4  -1   2   34.30    1.40
  -4  -1  -2   34.00    1.10
  -4  -1  -2   32.90    3.50
   4  -1   2   34.40    1.20
  -4  -1  -2   33.60    1.30
  -4  -1  -2   33.00    1.20
  -4   1  -2   33.80    1.40
   4   1   2   36.00    1.40
   4   1   2   33.80    1.00
   4   1   2   35.80    1.30
  -4   1  -2   26.60    4.20
  -4   1  -2   32.80    1.30
   4   1   2   35.50    1.10
   4   1   2   33.50    1.10
   4   1   2   33.10    1.10
  -4   1  -2   39.70    5.20
  -4   1  -2   33.10    1.30
   4   1   2   33.60    1.30
   5  -1   2 1621.04   39.20
  -5  -1  -2 1569.24   42.10
   5  -1   2 1621.74   39.20
  -5  -1  -2 1578.94   42.60
   5  -1   2 1587.04   39.10
  -5  -1  -2 1606.74   42.80
  -5  -1  -2 1573.54   43.20
  -5  -1  -2 1605.14   39.20
   5  -1   2 1628.34   39.00
  -5  -1  -2 1624.34   39.10
  -5   1  -2 1638.04   46.10
   5   1   2 1595.34   39.40
  -5   1  -2 1603.14   39.10
   5   1   2 1563.34   39.00
  -5   1  -2 1584.14   39.20
  -5   1  -2 1599.74   39.10
  -5   1  -2 1563.84   44.80
   5   1   2 1567.24   38.80
   5   1   2 1570.44   38.80
   5   1   2 1587.74   39.10
  -6  -1  -2  193.18    8.50
  -6  -1  -2  197.58    5.10
   6  -1   2  200.78    5.40
  -6  -1  -2  191.78   13.90
  -6  -1  -2  204.18    9.10
  -6  -1  -2  204.78    5.40
   6  -1   2  199.18    5.40
  -6  -1  -2  202.68    5.40
  -6  -1  -2  212.38   13.30
  -6  -1  -2  202.98    5.40
  -6   1  -2  182.68   10.40
   6   1   2  192.48    5.40
   6   1   2  194.28    5.00
   6   1   2  197.68    4.90
   6   1   2  195.18    5.40
  -6   1  -2  202.98   13.80
  -6   1  -2  194.68    5.30
  -6   1  -2  196.98    5.40
  -6   1  -2  194.78    5.50
  -6   1  -2  193.98   14.10
  -6   1  -2  173.88   10.90
   7  -1   2 1018.90   25.40
  -7  -1  -2 1032.00   25.50
  -7  -1  -2 1028.80   31.50
  -7  -1  -2 1000.10   29.40
  -7  -1  -2 1056.89   30.30
   7  -1   2 1027.80   25.50
  -7  -1  -2  989.20   30.40
  -7  -1  -2 1037.20   25.70
  -7  -1  -2 1038.40   25.20
  -7   1  -2  974.60   32.60
  -7   1  -2 1001.80   31.90
  -7   1  -2 1013.80   34.10
  -7   1  -2 1047.70   33.40
   7   1   2 1033.40   25.40
  -7   1  -2 1027.10   25.40
  -7   1  -2 1036.10   25.50
  -7   1  -2 1014.60   25.50
   7   1   2 1017.60   25.00
  -8  -1  -2   65.09    2.20
  -8  -1  -2   60.89    6.60
  -8  -1  -2   63.59    2.20
  -8  -1  -2   58.29    7.70
   8  -1   2   64.89    2.40
  -8  -1  -2   62.79    2.50
  -8  -1  -2   71.99    2.60
  -8  -1  -2   54.69    6.00
   8  -1   2   63.59    2.50
  -8  -1  -2   66.69    7.50
  -8   1  -2   70.89    8.00
  -8   1  -2   80.59    9.90
  -8   1  -2   63.89    2.50
  -8   1  -2   71.49    9.10
  -8   1  -2   66.09    2.40
   8   1   2   66.09    2.50
  -8   1  -2   64.89    2.60
  -8   1  -2   67.09    8.60
  -8   1  -2   65.39    2.40
  -9  -1  -2  237.48   11.90
  -9  -1  -2  242.68   11.40
  -9  -1  -2  242.08   13.10
  -9  -1  -2  235.08    6.60
  -9  -1  -2  232.28    6.30
  -9  -1  -2  230.78   13.80
   9  -1   2  237.78    6.60
  -9  -1  -2  229.68    6.30
   9  -1   2  234.78    6.50
  -9  -1  -2  236.48    6.70
  -9   1  -2  233.98    6.50
  -9   1  -2  235.08    6.60
  -9   1  -2  231.88    6.70
   9   1   2  237.78    6.60
  -9   1  -2  228.78   13.40
  -9   1  -2  244.28   15.30
  -9   1  -2  234.28   14.30
  -9   1  -2  230.28   15.80
  -9   1  -2  233.08    6.50
 -10  -1  -2   77.99    9.20
 -10  -1  -2   74.69   10.20
 -10  -1  -2   66.79    2.90
 -10  -1  -2   61.99    2.30
  10  -1   2   62.29    2.80
 -10  -1  -2   63.69    2.40
  10  -1   2   60.89    2.50
 -10  -1  -2   64.89    2.90
 -10  -1  -2   63.19    8.00
 -10  -1  -2   79.59    7.70
  10   1   2   66.29    2.80
 -10   1  -2   62.69    8.30
 -10   1  -2   53.79    8.40
 -10   1  -2   66.99    2.70
 -10   1  -2   65.49    2.60
 -10   1  -2   63.09    2.80
 -10   1  -2   63.49    2.90
 -10   1  -2   47.10    9.90
 -10   1  -2   64.29   10.10
 -11  -1  -2  102.19    3.80
 -11  -1  -2  101.69    9.10
 -11  -1  -2  105.69   10.30
 -11  -1  -2  100.79    3.30
  11  -1   2   91.29    3.40
 -11   1  -2   96.59    3.50
 -11   1  -2  104.19    4.60
 -11   1  -2  109.39   12.80
 -11   1  -2   94.89    4.00
 -11   1  -2  110.09    4.70
 -11   1  -2   97.09   11.50
 -12  -1  -2   39.00    2.30
 -12  -1  -2   41.10    2.90
 -12  -1  -2   48.70    8.10
 -12  -1  -2   42.20    7.00
  12  -1   2   50.79    2.80
 -12  -1  -2   42.00    2.80
 -12  -1  -2   38.30    2.10
  12   1   2   42.10    2.60
 -12   1  -2   40.70    8.20
 -12   1  -2   52.09    9.80
 -12   1  -2   46.90    2.80
 -12   1  -2   46.50    2.50
 -12   1  -2   45.00    2.90
 -12   1  -2   49.30    2.70
  13  -1   2   43.70    3.00
 -13  -1  -2   48.50    3.00
  13  -1   2   43.60    3.10
 -13  -1  -2   48.00    8.10
 -13  -1  -2   42.70    2.60
 -13  -1  -2   41.70    2.30
 -13  -1  -2   48.50    8.80
 -13   1  -2   41.20    3.00
  13   1   2   48.70    2.90
 -13   1  -2   42.00    3.00
 -13   1  -2   44.90   10.50
 -13   1  -2   47.50   11.00
 -13   1  -2   44.20    2.90
 -14  -1  -2    9.60    8.80
 -14  -1  -2    7.00    1.20
 -14  -1  -2   11.80    1.80
 -14  -1  -2    6.90    1.40
  14  -1   2    8.70    1.70
  14  -1   2    8.50    1.80
 -14  -1  -2   12.20    8.00
  14   1   2    7.60    1.80
 -14   1  -2   10.50    1.80
  14   1   2    9.10    1.70
  15  -1   2    8.40    1.80
 -15  -1  -2    5.00    1.40
 -15  -1  -2    5.70    1.80
  15   1   2    5.60    1.70
 -15   1  -2    7.40    1.60
 -15   1  -2    7.20    1.90
 -16  -2   2   30.00    2.60
 -16  -2   2   32.30    2.10
  16  -2  -2   35.30    3.20
  16  -2  -2   38.50    3.50
  16   2  -2   34.80    3.20
 -16   2   2   37.60    3.30
  16   2  -2   32.70    3.50
 -16   2   2   31.50    3.60
  15  -2  -2    1.90    1.50
 -15  -2   2    4.10    1.20
  15  -2  -2    2.80    1.50
 -15  -2   2    4.70    1.60
 -15   2   2    4.40    1.60
  15   2  -2    5.70    1.40
 -15   2   2    5.50    1.70
  15   2  -2    3.20    1.60
  14  -2  -2  315.97    9.30
 -14  -2   2  312.47    8.70
 -14  -2   2  321.17    9.20
  14  -2  -2  324.07    9.50
 -14  -2   2  311.37    8.40
 -14   2   2  332.27    9.40
  14   2  -2  316.47    9.00
  14   2  -2  323.07    9.60
 -14   2   2  297.47    9.20
 -14   2   2  317.57    9.30
 -13  -2   2  209.88   10.60
  13  -2  -2  223.28    6.90
  13  -2  -2  193.58    5.70
 -13  -2   2  220.68    6.20
  13  -2  -2  200.18    6.20
 -13  -2   2  198.28    9.80
  13  -2  -2  220.18    6.70
 -13  -2   2  209.08    6.00
 -13  -2   2  215.88    5.90
 -13  -2   2  224.08    6.60
  13   2  -2  219.28    6.90
 -13   2   2  206.08    6.60
 -13   2   2  211.68    5.60
 -13   2   2  219.48    6.70
  13   2  -2  229.18    7.00
 -13   2   2  229.48    6.80
 -12  -2   2    0.90    0.70
 -12  -2   2   -2.20    4.30
 -12  -2   2    3.20    4.10
  12  -2  -2    0.60    0.90
  12  -2  -2    6.00    7.40
 -12  -2   2    1.40    3.70
 -12  -2   2    0.50    0.80
  12  -2  -2    1.40    1.10
  12  -2  -2    1.10    1.10
  12  -2  -2    0.10    0.70
 -12  -2   2   -1.80    3.30
  12  -2  -2   12.30    8.30
 -12  -2   2    1.00    1.10
 -12  -2   2    1.20    0.90
 -12   2   2    4.10    1.40
 -12   2   2    0.40    0.60
  12   2  -2   -0.60    1.00
 -12   2   2   12.50    9.50
  12   2  -2    2.60    1.20
 -12   2   2   -1.30    1.10
 -12   2   2    1.30    0.50
 -12   2   2   11.70    9.70
 -11  -2   2   38.50    4.60
 -11  -2   2   32.90    5.40
 -11  -2   2   34.30    2.20
 -11  -2   2   43.00    5.40
  11  -2  -2   20.30   10.30
 -11  -2   2   30.60    1.70
  11  -2  -2   34.50   12.60
 -11  -2   2   31.10    1.80
 -11  -2   2   38.60    4.90
 -11  -2   2   32.70    1.60
  11  -2  -2   29.90    2.20
  11  -2  -2   34.00    2.30
  11  -2  -2   32.00    1.90
  11   2  -2   31.20    1.90
 -11   2   2   31.20    2.30
 -11   2   2   28.00   13.20
 -11   2   2   31.70    2.40
  11   2  -2   37.20    2.40
 -11   2   2   27.30   15.30
 -11   2   2   33.40    1.40
 -10  -2   2   36.00    2.10
  10  -2  -2   36.90    2.10
 -10  -2   2   31.90    1.70
 -10  -2   2   42.60    4.90
  10  -2  -2   41.30    2.20
  10  -2  -2   38.40    1.50
 -10  -2   2   41.50    5.40
 -10  -2   2   34.40    1.50
 -10  -2   2   32.90    1.70
  10  -2  -2   45.10    9.20
  10  -2  -2   39.70    8.60
  10  -2  -2   33.10    1.90
  10   2  -2   33.30    1.40
 -10   2   2   38.50    1.40
 -10   2   2   37.20    2.20
  10   2  -2   39.10    1.80
 -10   2   2   26.80    7.80
 -10   2   2   28.20    8.40
 -10   2   2   35.00    2.30
  10   2  -2   34.90    2.20
   9  -2  -2  242.38    6.80
  -9  -2   2  239.48    9.60
  -9  -2   2  237.08    6.30
   9  -2  -2  244.78    6.70
  -9  -2   2  230.08    6.30
   9  -2  -2  239.38    6.20
  -9  -2   2  236.48   10.10
   9  -2  -2  253.47   16.10
  -9  -2   2  241.68    6.30
  -9  -2   2  237.98    6.60
   9  -2  -2  231.28   14.80
   9  -2  -2  231.68    6.70
   9   2  -2  236.58    6.20
  -9   2   2  240.68   16.20
  -9   2   2  240.68    6.10
  -9   2   2  235.48    6.80
  -9   2   2  256.17   17.30
  -9   2   2  228.28    7.30
   9   2  -2  245.48    6.50
   9   2  -2  247.18    6.90
  -9   2   2  235.78    6.70
  -8  -2   2  710.03   20.40
   8  -2  -2  711.63   17.70
   8  -2  -2  696.53   26.70
  -8  -2   2  707.53   20.80
   8  -2  -2  688.43   27.90
   8  -2  -2  736.73   18.70
  -8  -2   2  705.73   17.70
  -8  -2   2  748.23   18.30
   8  -2  -2  715.93   18.10
  -8  -2   2  685.83   18.40
  -8  -2   2  734.03   17.70
   8   2  -2  711.73   17.90
   8   2  -2  733.43   20.20
  -8   2   2  704.33   18.20
  -8   2   2  713.33   27.90
  -8   2   2  717.53   17.70
  -8   2   2  713.23   29.20
   8   2  -2  702.43   17.70
   8   2  -2  744.03   20.70
  -8   2   2  713.73   18.20
   7  -2  -2   99.19    3.20
   7  -2  -2  100.09    3.20
   7  -2  -2   94.69    3.10
  -7  -2   2   98.59    2.80
   7  -2  -2  101.99    3.20
   7  -2  -2   95.49    9.90
  -7  -2   2   97.59    3.10
   7  -2  -2   96.89    3.40
   7  -2  -2  100.19    2.80
  -7  -2   2  100.89    2.80
   7  -2  -2   89.99    9.40
  -7  -2   2   98.79    5.10
  -7  -2   2   99.09    4.90
  -7   2   2  101.19    3.40
   7   2  -2  108.79    5.10
   7   2  -2  100.69    2.80
   7   2  -2   97.69    3.40
  -7   2   2   96.99    3.30
   7   2  -2   95.19    2.90
  -7   2   2  103.49    2.80
  -7   2   2   89.89   10.70
   7   2  -2   98.89    3.30
   7   2  -2  111.69    5.50
  -7   2   2   83.19   10.20
   7   2  -2   98.09    2.90
  -7   2   2  104.39    3.20
   7   2  -2   94.79    3.10
   6  -2  -2 1352.46   34.40
   6  -2  -2 1440.16   34.50
   6  -2  -2 1414.56   43.80
   6  -2  -2 1398.06   34.40
   6  -2  -2 1438.36   34.50
   6  -2  -2 1400.06   34.20
  -6  -2   2 1407.56   34.30
   6  -2  -2 1382.96   34.30
   6  -2  -2 1405.76   34.40
  -6  -2   2 1400.76   35.90
  -6  -2   2 1402.36   35.60
   6  -2  -2 1383.16   42.30
  -6   2   2 1392.86   34.50
   6   2  -2 1421.06   34.40
  -6   2   2 1398.26   34.40
   6   2  -2 1395.66   34.10
  -6   2   2 1389.66   34.60
   6   2  -2 1427.56   34.50
   6   2  -2 1391.36   36.40
   6   2  -2 1364.36   34.40
   6   2  -2 1384.56   36.00
  -6   2   2 1455.45   34.20
  -6   2   2 1352.36   42.70
   6   2  -2 1414.06   34.20
  -6   2   2 1353.16   34.40
  -6   2   2 1328.77   43.80
   5  -2  -2  467.75   12.20
   5  -2  -2  488.55   12.20
  -5  -2   2  479.35   11.90
   5  -2  -2  475.55   12.00
   5  -2  -2  476.95   19.60
   5  -2  -2  484.05   12.30
   5  -2  -2  492.75   19.00
  -5  -2   2  486.45   12.10
   5  -2  -2  471.65   12.00
   5  -2  -2  476.25   12.20
  -5  -2   2  482.65   13.20
   5  -2  -2  473.85   12.10
  -5  -2   2  486.05   13.00
   5   2  -2  483.75   14.20
   5   2  -2  492.25   11.90
   5   2  -2  484.05   13.90
   5   2  -2  490.15   12.10
  -5   2   2  479.05   12.10
   5   2  -2  486.65   11.90
  -5   2   2  449.56   19.80
   5   2  -2  469.35   12.10
  -5   2   2  492.45   12.00
  -5   2   2  475.35   12.30
  -5   2   2  463.65   19.00
   5   2  -2  481.55   11.90
  -5   2   2  472.25   12.20
   5   2  -2  498.75   12.20
   4  -2  -2 1260.97   31.10
   4  -2  -2 1260.67   31.20
   4  -2  -2 1304.97   37.90
   4  -2  -2 1248.08   31.00
   4  -2  -2 1250.87   31.00
  -4  -2   2 1262.07   32.00
  -4  -2   2 1257.37   32.20
   4  -2  -2 1275.07   38.80
   4  -2  -2 1308.07   31.10
  -4   2   2 1306.97   31.00
  -4   2   2 1243.48   37.80
   4   2  -2 1256.77   32.50
  -4   2   2 1269.57   31.00
   4   2  -2 1277.57   31.00
  -4   2   2 1253.57   38.90
   4   2  -2 1281.57   32.90
   4   2  -2 1244.18   31.00
   4   2  -2 1284.27   31.10
  -4   2   2 1229.58   31.20
   4   2  -2 1236.78   31.00
   3  -2  -2  612.54   23.10
  -3  -2   2  647.84   15.20
   3  -2  -2  626.54   15.40
   3  -2  -2  636.54   24.40
  -3  -2   2  624.24   17.00
   3  -2  -2  621.14   15.50
   3  -2  -2  652.83   15.60
   3  -2  -2  628.64   15.40
  -3  -2   2  620.64   15.20
   3  -2  -2  626.14   15.50
  -3  -2   2  618.44   15.40
  -3  -2   2  598.14   16.60
   3  -2  -2  621.94   15.30
   3   2  -2  629.14   15.40
  -3   2   2  633.54   15.40
   3   2  -2  623.54   17.10
   3   2  -2  622.14   15.40
  -3   2   2  630.04   15.60
  -3   2   2  583.14   15.50
   3   2  -2  630.14   16.80
  -3   2   2  620.54   15.40
  -3   2   2  599.94   15.40
   3   2  -2  624.44   15.30
   3   2  -2  623.34   15.20
  -3   2   2  588.84   27.50
   3   2  -2  621.44   15.20
  -3   2   2  620.74   15.60
  -3   2   2  623.14   26.60
   2  -2  -2 1148.79   27.90
   2  -2  -2 1079.19   27.20
   2  -2  -2 1127.49   32.40
  -2  -2   2 1113.19   29.50
   2  -2  -2 1109.99   27.20
  -2  -2   2 1108.19   29.10
  -2  -2   2 1113.29   27.20
   2  -2  -2 1073.29   27.40
  -2   2   2 1071.99   27.20
   2   2  -2 1158.18   29.60
  -2   2   2 1159.98   32.70
  -2   2   2 1119.99   27.40
   2   2  -2 1113.89   29.10
  -2   2   2 1051.69   27.40
  -2   2   2 1106.99   27.20
   2   2  -2 1111.79   27.20
  -2   2   2 1131.59   33.40
   2   2  -2 1128.59   27.20
   1  -2  -2 1909.61   52.19
   1  -2  -2 1972.80   51.49
   1   2  -2 1981.60   49.60
  -1   2   2 1904.51   51.59
   1   2  -2 1916.71   49.99
  -1   2   2 1906.31   52.39
   0  -2   2  832.42   20.50
   0  -2   2  842.12   20.40
   0  -2  -2  854.21   20.50
   0  -2  -2  847.32   20.50
   0  -2  -2  842.32   20.60
   0   2   2  830.92   20.50
   0   2  -2  845.12   23.50
   0   2   2  841.22   20.50
   0   2   2  825.92   24.60
   0   2   2  854.41   20.60
   0   2   2  832.12   20.60
   0   2  -2  830.42   24.00
   0   2   2  817.52   24.00
   0   2   2  813.62   20.60
  -1  -2  -2  640.54   16.10
  -1  -2  -2  654.43   16.10
   1  -2   2  665.93   16.10
  -1  -2  -2  665.43   16.10
  -1  -2  -2  641.04   16.10
   1  -2   2  663.03   16.00
  -1  -2  -2  647.24   19.20
  -1  -2  -2  639.04   18.80
   1  -2   2  663.33   16.00
  -1  -2  -2  646.04   16.00
  -1  -2  -2  648.44   15.90
   1   2   2  653.13   16.10
   1   2   2  653.03   19.10
   1   2   2  659.33   16.00
   1   2   2  662.63   18.70
   1   2   2  657.63   16.10
  -1   2  -2  660.43   19.80
  -1   2  -2  649.93   16.00
  -1   2  -2  647.74   16.10
  -1   2  -2  652.73   16.00
   1   2   2  665.33   16.10
   1   2   2  626.14   16.10
   1   2   2  669.03   16.00
  -2  -2  -2  111.79    5.30
  -2  -2  -2  111.49    5.10
   2  -2   2  117.69    3.10
   2  -2   2  119.09    3.20
  -2  -2  -2  127.49    3.00
   2  -2   2  115.29    3.10
  -2  -2  -2  112.99    3.10
  -2  -2  -2  116.49    3.00
  -2  -2  -2  115.99    3.00
   2  -2   2  116.39    3.20
  -2  -2  -2  116.79    3.10
  -2   2  -2  116.79    7.10
  -2   2  -2  116.89    3.10
   2   2   2  114.19    5.20
  -2   2  -2  114.29    3.10
  -2   2  -2  118.29    3.20
  -2   2  -2  111.99    3.00
  -2   2  -2  121.99    6.90
   2   2   2  116.99    3.00
   2   2   2  115.69    3.10
  -2   2  -2  117.19    3.00
   2   2   2  112.79    3.10
   2   2   2  118.09    3.10
   2   2   2  115.99    5.00
  -2   2  -2  114.99    3.70
  -3  -2  -2  460.15   11.50
   3  -2   2  464.65   11.50
   3  -2   2  465.35   16.70
  -3  -2  -2  483.75   11.30
   3  -2   2  451.15   11.60
  -3  -2  -2  457.95   11.40
   3  -2   2  472.85   11.60
   3  -2   2  461.75   17.30
  -3  -2  -2  466.55   11.50
  -3  -2  -2  466.85   11.30
  -3  -2  -2  456.35   14.20
  -3  -2  -2  481.25   14.00
   3  -2   2  459.85   11.50
   3  -2   2  473.75   11.70
  -3   2  -2  451.95   11.50
  -3   2  -2  456.95   11.60
  -3   2  -2  453.65   16.50
   3   2   2  462.75   11.50
   3   2   2  436.26   13.40
  -3   2  -2  458.25   11.60
  -3   2  -2  457.35   11.30
   3   2   2  454.05   11.50
   3   2   2  456.75   11.50
  -3   2  -2  457.25   11.50
   3   2   2  461.05   14.00
   3   2   2  451.05   11.40
   3   2   2  459.95   11.40
  -3   2  -2  457.05   11.30
  -3   2  -2  456.25   17.20
   4  -2   2  134.59    3.80
   4  -2   2  131.79    3.60
   4  -2   2  131.89    3.60
  -4  -2  -2  128.39    3.40
   4  -2   2  125.49    9.00
  -4  -2  -2  131.19    5.80
  -4  -2  -2  133.19    3.60
   4  -2   2  137.09    3.70
  -4  -2  -2  135.29    3.70
   4  -2   2  128.99    3.60
  -4  -2  -2  133.59    3.40
   4  -2   2  132.69    8.60
  -4  -2  -2  132.39    5.50
  -4  -2  -2  130.99    3.60
  -4   2  -2  130.09    3.60
   4   2   2  128.19    3.60
  -4   2  -2  130.89    3.70
  -4   2  -2  127.79    3.70
  -4   2  -2  129.49    3.70
   4   2   2  129.19    3.50
  -4   2  -2  126.49    3.60
  -4   2  -2  111.69    8.50
   4   2   2  131.59    3.60
   4   2   2  125.79    5.90
   4   2   2  130.89    3.40
   4   2   2  128.19    5.60
  -4   2  -2  133.59    8.50
  -5  -2  -2  715.13   20.70
  -5  -2  -2  719.03   17.90
  -5  -2  -2  736.33   17.80
   5  -2   2  731.03   17.90
  -5  -2  -2  702.33   19.90
  -5  -2  -2  707.63   17.60
   5  -2   2  725.53   18.00
  -5  -2  -2  708.23   20.30
  -5  -2  -2  737.43   17.60
   5  -2   2  716.23   17.90
   5  -2   2  725.43   17.80
  -5  -2  -2  710.33   20.20
   5  -2   2  706.33   17.90
   5   2   2  716.53   17.90
   5   2   2  709.13   17.60
  -5   2  -2  702.83   17.90
   5   2   2  698.13   17.80
  -5   2  -2  713.23   17.90
  -5   2  -2  716.63   17.80
  -5   2  -2  708.83   24.60
   5   2   2  731.33   18.40
   5   2   2  726.73   17.60
  -5   2  -2  708.93   25.60
  -5   2  -2  698.43   17.80
   6  -2   2  191.28    5.40
  -6  -2  -2  193.78    5.20
  -6  -2  -2  186.68    7.50
  -6  -2  -2  188.18    5.30
  -6  -2  -2  191.58    8.50
  -6  -2  -2  192.28    8.10
   6  -2   2  195.68    5.30
  -6  -2  -2  193.58    4.90
  -6  -2  -2  191.88    7.90
  -6  -2  -2  187.58    4.90
  -6   2  -2  188.78    5.20
   6   2   2  194.38    5.20
   6   2   2  186.68    4.90
   6   2   2  187.38    4.90
   6   2   2  180.28    5.20
  -6   2  -2  183.78    5.30
  -6   2  -2  192.98   14.50
  -6   2  -2  190.88    5.20
  -6   2  -2  192.48   15.00
  -7  -2  -2    2.00    3.20
   7  -2   2   -0.60    0.70
  -7  -2  -2    1.50    2.50
  -7  -2  -2    0.60    0.70
  -7  -2  -2    2.10    0.70
  -7  -2  -2   -0.70    2.80
  -7  -2  -2   -2.40    2.20
   7  -2   2    0.90    0.70
  -7  -2  -2   -0.20    0.40
  -7   2  -2    0.30    0.70
  -7   2  -2   -0.30    0.70
   7   2   2    0.30    0.40
  -7   2  -2   -2.10    4.70
  -7   2  -2    4.40    4.70
  -7   2  -2    0.60    0.80
   7   2   2   -0.30    0.60
   7   2   2    0.80    0.50
  -8  -2  -2  298.67    7.50
  -8  -2  -2  276.57   12.10
   8  -2   2  296.47    8.00
  -8  -2  -2  298.77   11.00
  -8  -2  -2  303.37    7.90
  -8  -2  -2  291.87    8.00
  -8  -2  -2  293.97   12.90
  -8  -2  -2  291.87   11.50
   8  -2   2  298.47    8.00
  -8  -2  -2  289.87    7.50
   8   2   2  291.27    7.40
  -8   2  -2  307.07   17.70
   8   2   2  296.57    7.90
   8   2   2  289.87    7.50
  -8   2  -2  286.07    8.00
  -8   2  -2  273.77   16.40
  -8   2  -2  300.17    7.90
  -8   2  -2  294.27    7.90
  -8   2  -2  291.17    8.00
  -9  -2  -2  201.38    9.30
  -9  -2  -2  201.18   11.70
  -9  -2  -2  211.98    6.10
  -9  -2  -2  219.48   10.10
  -9  -2  -2  211.98    6.00
   9  -2   2  206.48    6.00
  -9  -2  -2  199.68   11.00
   9  -2   2  212.48    6.10
  -9  -2  -2  206.58    5.50
  -9  -2  -2  211.18    5.50
   9   2   2  204.08    5.30
  -9   2  -2  205.58   16.10
  -9   2  -2  210.18    6.50
  -9   2  -2  193.88   13.60
  -9   2  -2  183.98   15.20
  -9   2  -2  210.18    6.00
   9   2   2  205.78    5.50
  -9   2  -2  212.58    6.00
   9   2   2  212.48    6.00
  -9   2  -2  192.28   14.70
  -9   2  -2  207.68    6.10
  10  -2   2  198.18    5.90
 -10  -2  -2  201.28    6.00
 -10  -2  -2  197.18   12.70
 -10  -2  -2  196.98    9.70
 -10  -2  -2  196.68    5.40
 -10  -2  -2  195.48    5.80
 -10  -2  -2  195.18    5.30
 -10  -2  -2  205.68   12.00
 -10  -2  -2  196.18   10.30
  10  -2   2  191.68    5.80
 -10   2  -2  195.98    6.00
  10   2   2  188.48    5.20
 -10   2  -2  208.48   15.90
 -10   2  -2  182.68   14.20
 -10   2  -2  206.18   16.90
 -10   2  -2  191.48    5.80
  10   2   2  188.48    5.10
 -10   2  -2  185.98   17.20
 -10   2  -2  199.38    5.80
  10   2   2  205.88    5.80
 -11  -2  -2  330.67   13.90
 -11  -2  -2  318.87    8.80
 -11  -2  -2  337.97   10.70
 -11  -2  -2  327.47   13.00
 -11  -2  -2  321.17    9.00
 -11  -2  -2  316.97    8.50
  11  -2   2  324.37    9.10
  11  -2   2  293.37    8.80
  11   2   2  355.86   10.40
 -11   2  -2  320.17    9.20
 -11   2  -2  297.27   18.30
 -11   2  -2  320.37    9.60
 -11   2  -2  345.17   20.40
 -11   2  -2  321.07    9.80
 -12  -2  -2   40.90    2.70
 -12  -2  -2   40.20    2.10
 -12  -2  -2   45.00    5.80
  12  -2   2   39.50    2.70
 -12  -2  -2   40.10    6.00
 -12  -2  -2   37.50    1.90
 -12  -2  -2   40.60    2.80
  12   2   2   41.10    2.60
 -12   2  -2   44.60    2.90
 -12   2  -2   26.20    9.60
 -12   2  -2   39.30    2.70
 -12   2  -2   40.30   11.00
 -13  -2  -2   29.30    2.10
 -13  -2  -2   32.70    2.60
  13  -2   2   28.30    2.80
  13  -2   2   32.80    2.90
 -13  -2  -2   32.20    2.20
 -13   2  -2   37.20    2.80
  13   2   2   34.80    2.70
 -13   2  -2   41.90   12.10
 -13   2  -2   30.30   10.90
 -13   2  -2   33.60    2.80
 -14  -2  -2   50.89    2.50
  14  -2   2   59.19    3.50
 -14  -2  -2   53.29    2.80
  14  -2   2   53.99    3.60
 -14  -2  -2   53.79    3.30
  14   2   2   60.29    3.40
 -14   2  -2   55.19    3.60
  14   2   2   58.79    3.80
 -14   2  -2   59.39    3.40
 -16  -3   2   17.40    2.40
  16  -3  -2   16.20    2.20
  16  -3  -2   22.90    3.20
 -16  -3   2   22.50    2.20
 -16   3   2   25.30    3.30
 -16   3   2   24.60    3.10
  16   3  -2   25.20    3.30
  16   3  -2   18.00    2.40
  15  -3  -2   -0.80    1.40
 -15  -3   2    1.10    1.00
 -15  -3   2   -0.50    1.40
  15  -3  -2    1.00    1.60
 -15  -3   2    1.30    0.80
  15   3  -2    0.50    0.90
 -15   3   2    0.50    1.60
  15   3  -2    0.40    1.50
  15   3  -2    1.90    1.30
 -15   3   2    1.00    1.60
 -14  -3   2    8.40    1.60
  14  -3  -2    6.80    1.70
  14  -3  -2    7.40    1.60
  14   3  -2    7.70    1.40
 -14   3   2    8.50    1.70
 -14   3   2    7.60    1.80
  14   3  -2    8.50    1.70
 -13  -3   2   31.20    2.50
 -13  -3   2   27.40    1.80
  13  -3  -2   33.10    2.70
 -13  -3   2   28.50    1.60
  13  -3  -2   29.70    2.70
 -13   3   2   23.60    2.60
 -13   3   2   30.40    2.90
 -13   3   2   27.30    2.60
  13   3  -2   27.40    2.50
  13   3  -2   29.50    2.90
 -13   3   2   27.80    1.40
  12  -3  -2  126.19    3.90
  12  -3  -2  164.38   22.10
  12  -3  -2  122.69   20.40
 -12  -3   2  143.89    4.70
 -12  -3   2  134.89    4.60
  12  -3  -2  138.29    5.30
 -12  -3   2  141.29    4.10
  12  -3  -2  145.79    4.90
  12  -3  -2  132.79    4.60
 -12   3   2  139.49    5.30
  12   3  -2  132.79    4.50
 -12   3   2  152.38   22.30
 -12   3   2  132.39    4.80
 -12   3   2  133.69    3.80
 -12   3   2  139.99    5.00
 -12   3   2  154.18   23.70
  12   3  -2  146.99    5.10
  11  -3  -2  365.96   22.60
 -11  -3   2  371.96    9.70
 -11  -3   2  373.56   10.10
  11  -3  -2  384.36   10.30
  11  -3  -2  377.06   10.30
  11  -3  -2  360.86   23.50
  11  -3  -2  347.57    9.60
 -11   3   2  374.16    9.50
 -11   3   2  392.16   29.20
 -11   3   2  381.26   10.40
  11   3  -2  376.36   10.00
  11   3  -2  387.26   10.50
 -11   3   2  370.96   10.40
 -11   3   2  371.76   10.20
 -11   3   2  366.46   26.90
  10  -3  -2    2.20    0.90
 -10  -3   2    1.10    0.70
 -10  -3   2    1.30    0.90
  10  -3  -2   -4.00    6.70
  10  -3  -2    3.50    6.70
  10  -3  -2    0.10    0.90
  10  -3  -2   -0.10    0.90
  10   3  -2    1.00    0.70
 -10   3   2    0.10    1.00
 -10   3   2   -0.10    1.10
 -10   3   2    1.00    0.50
 -10   3   2   -8.00    6.90
 -10   3   2   -0.20    7.70
  10   3  -2    0.30    0.90
 -10   3   2   -0.90    1.00
   9  -3  -2  135.79    4.40
  -9  -3   2  151.28    4.10
   9  -3  -2  143.19    4.60
   9  -3  -2  149.69    4.60
   9  -3  -2  161.68   14.60
   9  -3  -2  175.68   14.30
   9  -3  -2  147.79    4.70
  -9  -3   2  147.19    4.40
  -9   3   2  146.09    4.50
  -9   3   2  148.59    4.00
  -9   3   2  135.59   15.10
  -9   3   2  137.29   14.60
   9   3  -2  145.09    4.30
  -9   3   2  145.29    4.70
   9   3  -2  152.18    4.70
   8  -3  -2   27.10    7.50
   8  -3  -2   20.30    1.70
   8  -3  -2   22.10    1.20
   8  -3  -2   21.30    1.60
   8  -3  -2   22.80    6.50
  -8  -3   2   21.80    1.30
  -8  -3   2   25.30    2.00
  -8   3   2   24.80    1.90
  -8   3   2   26.50    7.70
  -8   3   2   20.20    6.80
   8   3  -2   24.10    1.30
  -8   3   2   23.10    1.90
  -8   3   2   24.90    1.20
  -8   3   2   25.00    1.70
   8   3  -2   23.20    1.10
   7  -3  -2  102.39    3.00
  -7  -3   2  104.29    3.00
   7  -3  -2   85.09   11.10
   7  -3  -2   96.99   10.80
   7  -3  -2   98.59    3.20
   7  -3  -2  106.99    3.70
   7  -3  -2  104.09    3.40
   7  -3  -2  104.59    3.30
  -7  -3   2  103.09    3.20
   7   3  -2  102.99    3.40
   7   3  -2  102.19    3.00
   7   3  -2  100.69    3.00
  -7   3   2  105.99   12.20
  -7   3   2  107.09    3.50
  -7   3   2  106.59    3.00
  -7   3   2  102.69    3.30
   7   3  -2   98.09    3.20
   7   3  -2   97.79    2.90
  -7   3   2  106.49   11.80
  -7   3   2  101.99    3.60
   6  -3  -2 1704.03   41.00
   6  -3  -2 1671.83   40.90
   6  -3  -2 1706.33   50.69
   6  -3  -2 1632.24   51.89
   6  -3  -2 1713.23   41.10
   6  -3  -2 1614.14   41.00
   6  -3  -2 1660.83   40.80
   6  -3  -2 1699.63   41.20
   6  -3  -2 1630.54   40.80
   6   3  -2 1666.93   40.90
   6   3  -2 1643.74   40.90
  -6   3   2 1732.43   40.80
  -6   3   2 1540.05   41.00
  -6   3   2 1658.43   41.10
   6   3  -2 1715.63   41.00
  -6   3   2 1627.94   50.99
   6   3  -2 1678.73   40.70
   6   3  -2 1658.03   40.70
   6   3  -2 1723.33   40.90
  -6   3   2 1662.13   40.90
  -6   3   2 1640.14   41.20
  -6   3   2 1639.94   52.49
   5  -3  -2  311.07   15.20
   5  -3  -2  293.87    7.60
   5  -3  -2  280.57    7.70
   5  -3  -2  297.67    7.80
  -5  -3   2  291.97    7.40
   5  -3  -2  288.07    7.70
   5  -3  -2  291.67    7.40
   5  -3  -2  289.17    7.40
   5  -3  -2  346.67   19.20
   5  -3  -2  290.77    7.50
   5   3  -2  283.87    7.30
   5   3  -2  294.27    7.50
  -5   3   2  280.27    7.80
   5   3  -2  289.67    7.50
  -5   3   2  279.57   15.20
  -5   3   2  280.17    7.70
  -5   3   2  279.27    7.40
   5   3  -2  290.37    7.60
  -5   3   2  296.27    7.40
   5   3  -2  285.77    7.30
   5   3  -2  287.07    7.50
   5   3  -2  292.67    7.40
  -5   3   2  275.47    7.60
   4  -3  -2  873.31   21.30
   4  -3  -2  874.11   21.30
   4  -3  -2  892.11   21.60
   4  -3  -2  876.51   29.10
  -4  -3   2  874.61   21.20
   4  -3  -2  866.61   21.20
   4  -3  -2  860.71   21.50
   4  -3  -2  860.11   30.10
   4  -3  -2  867.11   21.50
  -4   3   2  875.11   21.30
   4   3  -2  860.31   21.30
   4   3  -2  849.52   21.20
  -4   3   2  843.52   21.20
   4   3  -2  865.91   21.30
   4   3  -2  892.11   21.20
  -4   3   2  848.52   21.50
  -4   3   2  830.52   21.30
   4   3  -2  847.72   21.10
   4   3  -2  866.91   22.90
  -4   3   2  867.91   21.60
   4   3  -2  865.81   21.30
   4   3  -2  871.41   22.60
   4   3  -2  882.21   22.70
   4   3  -2  849.91   22.90
  -4   3   2  806.82   21.50
   3  -3  -2   36.40    1.50
  -3  -3   2   36.00    1.10
  -3  -3   2   34.80    1.40
  -3  -3   2   34.50    1.10
   3  -3  -2   39.50    1.20
   3  -3  -2   21.80    6.70
   3  -3  -2   39.20    1.60
   3  -3  -2   41.30    1.60
   3  -3  -2   36.90    1.40
  -3  -3   2   33.50    1.10
   3  -3  -2   38.00    1.30
   3   3  -2   35.20    1.10
   3   3  -2   37.20    3.80
   3   3  -2   38.10    3.10
  -3   3   2   38.10    1.60
   3   3  -2   38.50    1.20
   3   3  -2   34.90    1.20
  -3   3   2   36.40    1.60
  -3   3   2   34.90    1.30
  -3   3   2   35.90    1.20
   3   3  -2   38.40    3.30
  -3   3   2   38.10    1.40
   3   3  -2   38.30    3.70
   3   3  -2   34.50    1.30
   2  -3  -2 1264.27   38.90
   2  -3  -2 1354.06   32.20
   2  -3  -2 1347.77   38.40
   2  -3  -2 1356.96   31.50
   2  -3  -2 1263.07   31.90
  -2  -3   2 1308.57   31.60
   2  -3  -2 1244.78   31.60
   2  -3  -2 1298.67   31.70
  -2  -3   2 1298.27   31.70
   2   3  -2 1289.87   34.90
   2   3  -2 1294.27   31.60
  -2   3   2 1271.47   31.50
  -2   3   2 1270.67   39.40
  -2   3   2 1257.77   31.70
   2   3  -2 1339.47   31.70
  -2   3   2 1306.67   31.90
   2   3  -2 1316.27   35.00
  -2   3   2 1304.97   31.90
   2   3  -2 1323.67   31.50
  -2   3   2 1228.18   31.60
   2   3  -2 1309.87   34.40
  -2   3   2 1283.47   38.40
   2   3  -2 1233.48   31.60
  -2   3   2 1225.18   31.90
   2   3  -2 1343.07   34.60
  -1  -3   2  449.36   11.20
  -1  -3   2  450.75   11.10
   1  -3  -2  466.25   11.40
   1  -3  -2  433.56   11.40
   1  -3  -2  444.26   16.30
   1  -3  -2  457.35   11.40
   1  -3  -2  438.26   11.20
   1  -3  -2  442.76   11.30
  -1  -3   2  442.16   11.30
   1  -3  -2  478.35   17.40
  -1   3   2  457.35   11.40
  -1   3   2  456.15   11.30
  -1   3   2  448.76   11.30
  -1   3   2  456.05   11.40
  -1   3   2  458.65   16.80
  -1   3   2  467.85   17.70
   1   3  -2  473.05   11.20
   1   3  -2  444.46   11.20
  -1   3   2  438.56   11.50
   1   3  -2  468.95   14.70
   1   3  -2  445.36   11.20
   1   3  -2  443.06   11.20
   1   3  -2  441.36   15.00
   1   3  -2  454.95   11.20
   0  -3  -2  810.32   19.40
   0  -3  -2  798.52   19.70
   0  -3   2  776.42   19.50
   0  -3  -2  762.82   19.60
   0  -3   2  789.22   19.50
   0  -3  -2  810.12   19.60
   0  -3   2  806.42   19.60
   0   3  -2  795.12   23.70
   0   3   2  787.72   19.60
   0   3   2  808.52   19.60
   0   3  -2  796.32   19.60
   0   3   2  771.72   19.70
   0   3  -2  785.02   19.50
   0   3  -2  838.62   24.60
   0   3  -2  809.32   19.60
   0   3   2  812.02   24.70
   0   3   2  774.32   19.50
   0   3   2  777.02   19.60
   0   3  -2  792.02   19.50
   0   3  -2  771.72   19.40
   0   3   2  806.72   25.50
   1  -3   2  387.96    9.50
  -1  -3  -2  395.96    9.70
   1  -3   2  388.76    9.70
   1  -3   2  395.26    9.70
  -1  -3  -2  381.76    9.60
   1  -3   2  389.66    9.70
  -1  -3  -2  370.96   13.90
  -1  -3  -2  380.06   13.40
  -1  -3  -2  374.46    9.60
   1  -3   2  378.46   14.30
   1  -3   2  372.16    9.70
  -1  -3  -2  394.76    9.70
  -1   3  -2  381.76    9.50
   1   3   2  381.96    9.70
  -1   3  -2  366.26   14.10
  -1   3  -2  378.96    9.50
  -1   3  -2  390.66    9.70
   1   3   2  381.86    9.70
  -1   3  -2  385.26    9.60
  -1   3  -2  390.46    9.50
   1   3   2  387.86    9.60
   1   3   2  392.06   14.20
   1   3   2  389.46   13.60
   1   3   2  380.86    9.50
  -1   3  -2  359.66   14.70
  -1   3  -2  385.96    9.50
  -2  -3  -2  616.34   15.40
  -2  -3  -2  628.54   15.40
  -2  -3  -2  606.44   19.50
   2  -3   2  636.04   15.60
  -2  -3  -2  622.74   15.50
   2  -3   2  624.04   21.10
   2  -3   2  634.04   15.50
  -2  -3  -2  618.64   15.30
  -2  -3  -2  618.94   19.00
   2  -3   2  629.14   15.50
   2  -3   2  616.54   21.90
   2  -3   2  633.24   15.50
  -2  -3  -2  630.94   15.40
  -2  -3  -2  617.74   15.30
   2  -3   2  626.14   15.30
   2   3   2  612.84   15.50
   2   3   2  612.14   15.30
  -2   3  -2  607.34   15.40
  -2   3  -2  620.24   15.30
  -2   3  -2  650.23   15.70
  -2   3  -2  617.34   20.90
  -2   3  -2  617.74   15.50
   2   3   2  584.94   19.60
   2   3   2  614.24   15.50
  -2   3  -2  649.93   21.90
  -2   3  -2  620.14   15.30
  -2   3  -2  658.73   15.60
   2   3   2  613.34   15.40
   2   3   2  616.64   20.50
   3  -3   2 1102.69   27.00
  -3  -3  -2 1067.99   30.00
  -3  -3  -2 1107.29   26.80
   3  -3   2 1091.59   33.40
   3  -3   2 1092.09   26.90
   3  -3   2 1132.79   26.90
  -3  -3  -2 1102.09   26.80
  -3  -3  -2 1077.99   29.50
  -3  -3  -2 1089.19   26.70
   3  -3   2 1090.89   26.70
  -3  -3  -2 1111.59   26.70
   3  -3   2 1078.09   34.40
  -3  -3  -2 1086.99   26.60
  -3   3  -2 1088.29   26.90
   3   3   2 1096.59   29.30
   3   3   2 1096.89   26.70
  -3   3  -2 1068.09   26.80
   3   3   2 1096.59   26.70
  -3   3  -2 1072.09   26.80
  -3   3  -2 1091.29   26.90
   3   3   2 1075.69   26.70
  -3   3  -2 1083.79   26.60
  -3   3  -2 1101.79   26.70
  -3   3  -2 1061.99   33.10
   3   3   2 1078.79   28.90
   3   3   2 1084.19   26.80
   3   3   2 1083.79   26.80
   4  -3   2  452.05   11.40
   4  -3   2  459.85   11.60
  -4  -3  -2  424.96   13.50
  -4  -3  -2  451.05   11.30
  -4  -3  -2  449.36   11.20
  -4  -3  -2  449.16   11.40
   4  -3   2  450.05   19.30
  -4  -3  -2  471.45   11.10
  -4  -3  -2  445.96   14.00
   4  -3   2  445.36   11.30
   4  -3   2  454.05   18.40
   4  -3   2  451.75   11.50
  -4  -3  -2  452.45   11.10
   4  -3   2  457.65   11.40
  -4   3  -2  442.66   11.30
  -4   3  -2  450.95   18.30
   4   3   2  448.26   13.50
  -4   3  -2  449.95   11.50
   4   3   2  444.96   13.10
  -4   3  -2  426.56   11.20
   4   3   2  435.46   11.20
   4   3   2  443.66   11.50
  -4   3  -2  446.26   11.10
  -4   3  -2  491.35   12.00
  -4   3  -2  452.55   19.10
  -4   3  -2  444.56   11.40
   4   3   2  439.36   11.30
  -4   3  -2  445.96   11.50
   4   3   2  443.26   11.30
   4   3   2  456.25   11.30
  -5  -3  -2  319.67   10.40
   5  -3   2  320.87    8.60
   5  -3   2  331.87   16.10
  -5  -3  -2  335.27    8.50
  -5  -3  -2  337.97    8.60
   5  -3   2  333.37    8.70
   5  -3   2  339.67    8.90
   5  -3   2  348.37   17.20
   5  -3   2  337.47    8.70
  -5  -3  -2  317.37   10.70
  -5  -3  -2  335.77    8.50
   5   3   2  324.87    8.40
   5   3   2  339.07    8.80
   5   3   2  334.87    8.50
  -5   3  -2  326.87    8.70
  -5   3  -2  331.77    8.30
  -5   3  -2  346.97    8.50
  -5   3  -2  331.97    8.70
  -5   3  -2  335.47   16.80
   5   3   2  325.87    8.60
  -5   3  -2  340.07   16.10
  -5   3  -2  314.47    8.50
   5   3   2  330.07    8.60
   6  -3   2  517.35   13.60
   6  -3   2  527.45   13.50
  -6  -3  -2  513.35   13.10
   6  -3   2  515.85   29.10
  -6  -3  -2  510.95   14.80
  -6  -3  -2  510.15   14.90
  -6  -3  -2  516.95   13.20
   6  -3   2  556.24   31.20
   6   3   2  518.55   12.90
  -6   3  -2  501.75   25.40
  -6   3  -2  512.95   13.10
  -6   3  -2  536.95   27.10
  -6   3  -2  532.05   13.30
   6   3   2  526.05   13.00
   6   3   2  512.85   13.20
  -6   3  -2  519.65   13.40
  -7  -3  -2    3.80    0.80
   7  -3   2    1.30    0.80
  -7  -3  -2    1.20    2.30
  -7  -3  -2    3.30    2.00
   7  -3   2    5.70    5.80
  -7  -3  -2    1.60    0.40
  -7  -3  -2    2.40    0.80
   7  -3   2    0.80    0.80
  -7   3  -2    0.40    0.70
   7   3   2    1.70    0.80
  -7   3  -2    1.50    0.90
  -7   3  -2    3.20    5.00
  -7   3  -2    1.70    4.60
  -7   3  -2    1.30    0.80
   7   3   2    1.20    0.60
  -8  -3  -2  176.58    4.70
   8  -3   2  181.48    5.30
  -8  -3  -2  182.58    8.30
  -8  -3  -2  181.78    5.30
   8  -3   2  179.38    5.40
  -8  -3  -2  182.48    5.10
  -8  -3  -2  177.58    4.70
  -8  -3  -2  173.58    7.80
  -8   3  -2  174.48    5.30
   8   3   2  175.88    4.70
   8   3   2  174.18    4.80
  -8   3  -2  176.98   14.60
  -8   3  -2  175.88    5.10
   8   3   2  185.48    5.20
  -8   3  -2  172.58    5.40
  -8   3  -2  175.08    5.30
  -8   3  -2  186.98   15.20
  -9  -3  -2   61.29    2.00
   9  -3   2   66.69    2.80
  -9  -3  -2   58.39    4.50
  -9  -3  -2   63.69    2.60
   9  -3   2   62.59    2.80
  -9  -3  -2   60.29    2.80
  -9  -3  -2   64.79    6.00
  -9  -3  -2   59.79    2.00
  -9   3  -2   60.99    2.80
   9   3   2   57.39    2.00
  -9   3  -2   60.49    2.60
  -9   3  -2   59.29   11.00
   9   3   2   62.39    2.20
  -9   3  -2   63.79    2.80
   9   3   2   63.19    2.60
  -9   3  -2   48.30    9.90
  10  -3   2    8.40    1.30
 -10  -3  -2    6.90    1.30
 -10  -3  -2    6.80    0.80
 -10  -3  -2    6.40    1.20
 -10  -3  -2    7.70    1.10
 -10   3  -2    8.80    1.50
 -10   3  -2    8.40    1.50
  10   3   2   10.00    1.30
  10   3   2    6.90    0.70
 -10   3  -2    7.50    1.30
  10   3   2    7.00    0.90
 -10   3  -2   17.10    9.00
 -10   3  -2    7.30    1.20
 -10   3  -2    0.70    8.70
 -11  -3  -2    1.40    0.70
 -11  -3  -2    2.00    1.10
  11  -3   2    1.30    1.00
  11  -3   2   -0.60    1.20
 -11  -3  -2    0.50    0.70
 -11  -3  -2    0.70    1.20
  11   3   2    1.90    0.80
 -11   3  -2    7.10    7.80
 -11   3  -2    3.10    1.10
  11   3   2    1.10    1.10
 -11   3  -2    2.50    2.30
  11   3   2    1.00    0.60
 -11   3  -2    3.90    6.80
 -12  -3  -2    6.20    0.80
 -12  -3  -2    9.70    1.60
 -12  -3  -2    8.10    1.00
  12  -3   2   10.00    1.60
  12  -3   2    7.00    1.50
 -12  -3  -2    5.40    1.30
 -12   3  -2    6.30    1.60
 -12   3  -2    6.80    1.40
 -12   3  -2    7.30    1.30
 -12   3  -2   -2.00    9.20
  12   3   2    6.80    0.90
  12   3   2    7.50    1.40
 -12   3  -2    8.50   10.30
 -13  -3  -2   36.10    2.10
  13  -3   2   37.00    3.00
  13  -3   2   37.10    2.90
 -13  -3  -2   33.80    1.80
 -13  -3  -2   38.30    2.70
 -13   3  -2   36.40    3.00
  13   3   2   37.10    2.70
 -13   3  -2   38.50    2.90
 -14  -3  -2   15.10    1.80
  14  -3   2   12.70    1.90
 -14  -3  -2   10.70    1.50
 -14  -3  -2   15.10    2.00
  14   3   2   12.60    1.80
  14   3   2   11.20    2.30
 -14   3  -2   13.70    1.90
 -15  -4   2   15.50    1.80
  15  -4  -2   13.80    2.00
  15   4  -2   10.60    2.00
  15   4  -2   12.40    1.30
 -15   4   2   14.60    2.20
 -15   4   2   10.70    2.00
  15   4  -2   17.70    2.40
 -14  -4   2    2.40    1.30
  14  -4  -2    1.60    1.60
  14  -4  -2    1.70    1.50
 -14   4   2    2.30    1.50
  14   4  -2    1.20    1.50
  14   4  -2    1.00    1.10
 -14   4   2    3.00    1.70
  14   4  -2    1.20    1.00
  13  -4  -2  263.97    8.10
  13  -4  -2  272.37    8.00
 -13  -4   2  261.77    7.60
 -13   4   2  264.67    8.10
 -13   4   2  250.97    6.80
 -13   4   2  256.47    7.80
  13   4  -2  270.57    8.20
  13   4  -2  261.97    7.50
  13   4  -2  248.08    7.10
 -13   4   2  244.38    8.00
  12  -4  -2  215.68    6.20
 -12  -4   2  231.28    6.40
 -12  -4   2  232.58    6.80
  12  -4  -2  235.08    7.10
  12  -4  -2  218.48    6.90
  12  -4  -2  236.88    7.20
 -12   4   2  226.48    7.20
  12   4  -2  228.18    6.70
 -12   4   2  231.68    6.10
 -12   4   2  223.08    7.20
  12   4  -2  247.58    7.90
 -12   4   2  247.88    7.30
  11  -4  -2  125.69    3.80
 -11  -4   2  130.99    4.00
  11  -4  -2  128.29    4.60
  11  -4  -2  145.29    4.70
  11  -4  -2  143.69   18.50
  11  -4  -2  141.49    4.90
  11  -4  -2  133.79   16.10
 -11  -4   2  131.19    4.40
 -11   4   2  140.19   18.70
 -11   4   2  147.49   18.30
 -11   4   2  131.69    4.80
 -11   4   2  130.59    4.50
  11   4  -2  130.69    4.20
 -11   4   2  133.09    4.90
 -11   4   2  130.99    3.80
  11   4  -2  141.99    4.90
  10  -4  -2   47.20    2.50
  10  -4  -2   50.09    2.70
  10  -4  -2   46.50    1.90
 -10  -4   2   51.59    2.10
 -10  -4   2   48.80    2.30
  10  -4  -2   33.60   10.90
  10  -4  -2   49.40   11.00
  10  -4  -2   46.20    2.50
 -10   4   2   41.90   11.90
 -10   4   2   49.80    2.90
 -10   4   2   49.40    2.80
  10   4  -2   47.60    2.10
 -10   4   2   39.10   11.10
 -10   4   2   49.10    2.50
  10   4  -2   49.10    2.70
 -10   4   2   49.99    1.90
   9  -4  -2  260.07    7.60
  -9  -4   2  267.17    7.10
   9  -4  -2  254.47    7.00
   9  -4  -2  251.67   19.10
   9  -4  -2  265.07    7.60
   9  -4  -2  244.28   18.00
   9  -4  -2  268.07    7.50
  -9   4   2  271.77   19.50
  -9   4   2  258.47    7.30
  -9   4   2  264.47    7.70
   9   4  -2  274.17    7.60
   9   4  -2  271.77    7.10
  -9   4   2  272.07    7.00
  -9   4   2  274.37    7.70
  -9   4   2  267.67   20.30
   8  -4  -2   -0.50    5.80
   8  -4  -2    2.30    6.50
   8  -4  -2    1.60    0.60
  -8  -4   2    1.10    0.70
   8  -4  -2    0.30    0.80
   8  -4  -2    0.90    0.90
  -8   4   2    1.00    0.60
   8   4  -2   -1.00    0.80
  -8   4   2    2.10    9.40
  -8   4   2  -11.20    6.20
   8   4  -2   -0.80    0.80
  -8   4   2   -0.20    0.90
  -8   4   2    1.10    1.00
  -8   4   2   -0.30    0.80
   7  -4  -2  319.57    8.70
   7  -4  -2  329.27    8.50
  -7  -4   2  330.47    8.50
   7  -4  -2  334.37    8.80
   7  -4  -2  333.57    8.90
   7  -4  -2  336.57   18.80
   7  -4  -2  334.37    9.00
  -7   4   2  335.07    8.50
   7   4  -2  327.37    8.50
  -7   4   2  323.17    9.10
  -7   4   2  325.97    8.70
  -7   4   2  312.37   19.00
   7   4  -2  341.47    8.80
   7   4  -2  329.27    8.80
  -7   4   2  338.07    9.00
   7   4  -2  332.37    8.70
   7   4  -2  319.27    8.40
  -7   4   2  327.27   20.20
   6  -4  -2  450.55   11.60
   6  -4  -2  442.26   11.50
   6  -4  -2  432.46   11.10
   6  -4  -2  446.76   11.30
  -6  -4   2  434.66   11.10
   6  -4  -2  428.26   11.20
   6  -4  -2  449.46   11.30
   6  -4  -2  426.86   11.40
   6  -4  -2  438.26   20.80
   6  -4  -2  407.96   21.50
   6   4  -2  423.66   11.20
   6   4  -2  438.36   11.30
   6   4  -2  428.56   11.00
  -6   4   2  441.66   11.60
   6   4  -2  466.55   11.60
  -6   4   2  436.56   11.60
   6   4  -2  452.15   11.30
  -6   4   2  430.86   11.20
   6   4  -2  436.06   11.10
  -6   4   2  434.46   11.20
  -6   4   2  450.35   21.70
   5  -4  -2 1992.00   48.60
   5  -4  -2 2040.80   48.70
   5  -4  -2 1987.20   48.30
   5  -4  -2 1981.50   48.20
   5  -4  -2 2005.50   58.69
   5  -4  -2 2011.80   48.30
   5  -4  -2 1919.01   48.50
   5  -4  -2 1945.01   48.50
   5  -4  -2 2012.20   60.39
   5   4  -2 1967.70   48.10
   5   4  -2 1995.20   48.40
  -5   4   2 1955.10   60.79
   5   4  -2 1983.00   48.30
  -5   4   2 1914.31   48.30
  -5   4   2 1997.60   59.39
   5   4  -2 2004.70   48.20
   5   4  -2 1889.41   48.20
   5   4  -2 1956.30   48.50
  -5   4   2 1954.40   48.70
  -5   4   2 1944.51   48.30
   5   4  -2 1986.10   49.40
   5   4  -2 1955.30   49.80
  -5   4   2 1972.90   48.60
  -4  -4   2  610.84   15.20
   4  -4  -2  638.34   15.80
   4  -4  -2  645.44   24.20
  -4  -4   2  614.54   15.40
   4  -4  -2  629.14   15.40
   4  -4  -2  623.84   15.50
  -4  -4   2  610.64   15.20
  -4  -4   2  619.74   15.20
   4  -4  -2  616.74   15.30
   4  -4  -2  597.24   15.70
   4  -4  -2  613.44   15.70
  -4   4   2  582.14   15.70
  -4   4   2  606.34   15.30
   4   4  -2  633.14   18.10
   4   4  -2  622.14   15.50
   4   4  -2  612.64   15.20
   4   4  -2  620.84   15.40
   4   4  -2  619.64   17.50
   4   4  -2  626.04   18.50
  -4   4   2  602.34   15.50
   4   4  -2  605.74   15.40
  -4   4   2  621.84   24.70
  -4   4   2  614.64   15.80
   4   4  -2  634.94   15.30
  -4   4   2  622.74   15.80
   4   4  -2  627.04   18.00
   4   4  -2  611.54   15.40
  -3  -4   2 1155.28   28.60
   3  -4  -2 1172.98   28.80
  -3  -4   2 1169.78   28.40
   3  -4  -2 1201.88   28.90
   3  -4  -2 1180.98   28.60
   3  -4  -2 1178.98   28.90
   3  -4  -2 1198.68   28.40
  -3  -4   2 1165.18   28.40
   3  -4  -2 1131.39   28.50
  -3  -4   2 1164.38   28.50
  -3   4   2 1168.68   28.90
   3   4  -2 1172.88   28.40
   3   4  -2 1141.29   28.50
   3   4  -2 1192.38   33.30
   3   4  -2 1167.88   31.60
  -3   4   2 1133.59   45.40
  -3   4   2 1141.69   28.40
   3   4  -2 1212.78   32.70
   3   4  -2 1186.08   28.50
  -3   4   2 1074.89   29.00
  -3   4   2 1159.08   28.60
   3   4  -2 1160.58   28.60
   3   4  -2 1186.88   28.40
  -3   4   2 1123.19   28.50
  -3   4   2 1124.59   28.80
   3   4  -2 1162.88   32.10
  -3   4   2 1101.39   47.00
   2  -4  -2  498.15   12.80
  -2  -4   2  514.85   12.70
   2  -4  -2  518.05   13.00
  -2  -4   2  514.25   12.90
   2  -4  -2  536.45   13.20
   2  -4  -2  522.45   19.90
   2  -4  -2  500.65   13.20
   2  -4  -2  523.15   12.70
  -2  -4   2  526.95   12.90
   2  -4  -2  546.15   14.10
  -2  -4   2  507.05   12.90
  -2   4   2  510.55   13.20
  -2   4   2  492.35   12.80
   2   4  -2  512.95   17.30
   2   4  -2  514.65   16.60
  -2   4   2  511.85   12.70
  -2   4   2  520.15   13.20
   2   4  -2  508.65   12.80
   2   4  -2  515.85   13.00
  -2   4   2  514.55   13.20
   2   4  -2  522.35   12.90
  -2   4   2  510.75   20.50
   2   4  -2  526.05   12.80
  -2   4   2  519.15   21.60
  -2   4   2  513.05   13.00
   2   4  -2  510.65   16.80
   2   4  -2  517.05   12.80
   2   4  -2  532.05   17.60
   1  -4  -2   11.30    1.00
  -1  -4   2   12.10    0.80
   1  -4  -2   10.60    3.90
   1  -4  -2   11.00    1.10
  -1  -4   2    8.70    0.80
   1  -4  -2   11.60    0.80
   1  -4  -2   13.20    3.70
   1  -4  -2   10.70    0.70
   1   4  -2   11.60    0.80
   1   4  -2   17.00    3.60
  -1   4   2   13.10    1.00
  -1   4   2   11.90    1.10
   1   4  -2   12.00    0.80
   1   4  -2   11.20    0.80
  -1   4   2   11.90    1.00
  -1   4   2   14.40    4.50
   1   4  -2    9.30    0.70
  -1   4   2   20.80    5.40
   1   4  -2   10.10    0.80
   1   4  -2   13.40    3.40
  -1   4   2   12.10    1.30
   0  -4   2 2263.37   62.29
   0  -4  -2 2185.88   55.79
   0  -4   2 2276.57   61.39
   0  -4   2 2266.57   55.79
   0   4   2 2292.17   55.69
   0   4  -2 2334.57   62.59
   0   4   2 2316.17   55.99
   0   4   2 2320.87   62.79
   0   4   2 2285.17   63.89
   0   4   2 2290.77   55.89
   0   4   2 2285.97   55.89
   0   4  -2 2322.77   61.59
  -1  -4  -2  263.07    6.70
   1  -4   2  266.27    6.70
  -1  -4  -2  261.87    6.80
  -1  -4  -2  264.77   11.30
   1  -4   2  254.47   12.70
   1  -4   2  285.97    6.80
   1  -4   2  263.77    6.80
  -1  -4  -2  255.07    6.70
  -1  -4  -2  256.47   11.80
  -1  -4  -2  245.98    6.80
   1  -4   2  256.87    6.80
   1  -4   2  258.37   12.10
  -1  -4  -2  262.87    6.70
  -1   4  -2  247.98    6.60
  -1   4  -2  260.37    6.80
  -1   4  -2  263.07    6.80
   1   4   2  254.27    6.60
   1   4   2  248.68   11.70
   1   4   2  249.28    6.80
   1   4   2  258.67    6.70
  -1   4  -2  255.37    6.60
   1   4   2  250.47   12.40
  -1   4  -2  255.27    6.60
  -1   4  -2  256.97    6.70
   1   4   2  253.37    6.50
  -1   4  -2  252.37   12.20
  -2  -4  -2 1911.51   50.29
  -2  -4  -2 1809.42   44.80
  -2  -4  -2 1844.92   44.70
   2  -4   2 1832.22   44.60
   2  -4   2 1846.52   44.90
   2  -4   2 1853.61   44.80
   2  -4   2 1828.02   52.09
  -2  -4  -2 1894.81   51.19
  -2   4  -2 1837.32   44.80
   2   4   2 1804.32   44.90
   2   4   2 1804.62   44.70
   2   4   2 1803.32   49.40
   2   4   2 1841.02   44.80
   2   4   2 1811.42   44.60
  -2   4  -2 1852.81   52.09
  -2   4  -2 1773.02   44.80
  -2   4  -2 1813.22   53.09
  -2   4  -2 1813.72   44.70
   2   4   2 1827.92   50.29
   2   4   2 1832.22   44.60
   3  -4   2  316.17    8.00
  -3  -4  -2  309.17   11.40
   3  -4   2  310.17    8.00
  -3  -4  -2  307.27    8.00
   3  -4   2  309.47   15.00
   3  -4   2  305.57    7.80
  -3  -4  -2  314.47    7.90
   3  -4   2  305.67    8.10
   3  -4   2  307.17   15.70
  -3  -4  -2  301.37    7.80
   3  -4   2  317.17    8.20
  -3  -4  -2  315.07    7.90
  -3  -4  -2  312.87   12.00
  -3   4  -2  309.97    8.20
  -3   4  -2  303.57    7.80
   3   4   2  296.27   11.40
  -3   4  -2  312.07    7.80
   3   4   2  299.97   11.00
  -3   4  -2  309.87    8.00
  -3   4  -2  301.47    7.90
   3   4   2  305.37    7.80
   3   4   2  307.37    8.00
   3   4   2  310.97    8.00
  -3   4  -2  306.67    7.80
  -3   4  -2  333.37   15.30
   3   4   2  303.07    8.00
   3   4   2  304.37    7.90
  -3   4  -2  312.47    8.10
   4  -4   2  474.15   12.00
  -4  -4  -2  483.45   15.00
  -4  -4  -2  457.15   11.70
   4  -4   2  465.65   11.80
   4  -4   2  483.65   20.10
   4  -4   2  477.15   11.80
  -4  -4  -2  464.95   11.40
  -4  -4  -2  463.35   11.70
  -4  -4  -2  469.45   14.50
   4  -4   2  440.46   20.40
   4  -4   2  458.25   11.60
   4  -4   2  454.25   12.00
  -4  -4  -2  469.25   11.60
  -4   4  -2  450.75   11.70
  -4   4  -2  467.25   11.60
   4   4   2  448.86   13.70
   4   4   2  458.35   11.60
  -4   4  -2  458.65   11.80
   4   4   2  453.65   14.00
  -4   4  -2  461.65   20.60
   4   4   2  446.46   11.70
  -4   4  -2  455.55   19.60
  -4   4  -2  465.25   11.90
  -4   4  -2  464.05   12.00
   4   4   2  458.75   11.60
  -4   4  -2  462.75   11.60
   4   4   2  468.05   11.70
  -4   4  -2  462.45   11.50
   5  -4   2    2.80    0.60
  -5  -4  -2    3.50    0.60
   5  -4   2   -0.70    4.90
   5  -4   2    3.70    0.80
  -5  -4  -2    5.20    2.10
   5  -4   2   -3.40    4.50
  -5  -4  -2    3.50    0.60
   5  -4   2    3.80    0.80
   5  -4   2    3.30    0.90
  -5  -4  -2    3.80    0.70
  -5   4  -2    3.00    0.80
   5   4   2    2.60    0.60
   5   4   2    2.90    0.60
  -5   4  -2    4.50    0.80
   5   4   2    6.90    1.80
  -5   4  -2    6.90    6.70
  -5   4  -2    3.30    0.60
   5   4   2    2.60    0.60
  -5   4  -2    3.00    0.50
   5   4   2    3.90    0.70
  -5   4  -2    3.30    0.60
  -5   4  -2    4.90    5.40
  -5   4  -2    2.70    0.80
   6  -4   2   27.80    1.90
   6  -4   2   32.70   12.90
  -6  -4  -2   29.40    1.50
   6  -4   2   22.60    1.70
  -6  -4  -2   27.60    1.40
  -6  -4  -2   28.70    1.60
  -6   4  -2   30.10    1.80
  -6   4  -2   25.90    1.70
   6   4   2   27.30    1.50
  -6   4  -2   19.60   11.60
  -6   4  -2   28.80    1.20
  -6   4  -2   28.30    1.80
  -6   4  -2   22.20   11.70
  -6   4  -2   27.70    1.50
   6   4   2   27.50    1.50
   6   4   2   26.10    1.30
  -6   4  -2   27.10    1.10
  -7  -4  -2  915.81   22.50
  -7  -4  -2  876.41   22.20
   7  -4   2  900.61   22.70
   7  -4   2  919.21   34.10
   7  -4   2  889.81   35.10
  -7   4  -2  871.81   33.30
  -7   4  -2  904.21   22.50
  -7   4  -2  898.11   22.40
  -7   4  -2  916.41   22.70
  -7   4  -2  894.41   21.90
  -7   4  -2  873.31   22.60
  -7   4  -2  923.01   35.30
   7   4   2  858.11   22.10
   7   4   2  896.21   22.20
  -7   4  -2  874.51   21.90
   8  -4   2  688.23   17.90
  -8  -4  -2  703.93   17.80
   8  -4   2  741.03   30.40
  -8  -4  -2  691.13   17.60
   8  -4   2  710.53   18.10
  -8   4  -2  690.53   29.70
   8   4   2  711.63   17.80
   8   4   2  704.53   17.50
  -8   4  -2  671.13   18.00
  -8   4  -2  691.53   17.90
  -8   4  -2  696.63   18.00
  -8   4  -2  704.03   31.30
  -8   4  -2  699.33   17.70
  -9  -4  -2   91.79    3.50
   9  -4   2   92.79    3.60
  -9  -4  -2   92.49    3.20
   9  -4   2   91.89    3.50
   9   4   2   92.39    3.00
  -9   4  -2   70.79   11.50
  -9   4  -2   89.89    3.30
  -9   4  -2   89.69    3.60
  -9   4  -2   80.09   11.30
  -9   4  -2   88.39    3.50
  -9   4  -2   92.99    3.60
   9   4   2   93.19    3.30
  10  -4   2  119.29    4.30
 -10  -4  -2  114.09    3.90
  10  -4   2  117.09    4.20
 -10  -4  -2  120.29    4.20
  10  -4   2  116.09    4.30
 -10   4  -2  115.69    4.30
 -10   4  -2  133.49   18.10
  10   4   2  122.79    4.10
 -10   4  -2  114.09    4.30
  10   4   2  111.99    4.50
 -10   4  -2  127.29    5.10
 -10   4  -2  140.39   18.40
  11  -4   2   -0.40    1.20
  11  -4   2    1.30    1.00
 -11  -4  -2    0.40    1.10
 -11  -4  -2    0.30    1.10
 -11   4  -2    0.90    1.10
  11   4   2    0.00    1.00
  11   4   2    2.10    1.10
 -11   4  -2    1.60    1.30
 -11   4  -2  -15.50    8.70
 -11   4  -2   -6.30    9.10
  12  -4   2   24.40    2.60
 -12  -4  -2   22.50    2.50
  12  -4   2   22.20    2.40
 -12  -4  -2   17.80    2.10
  12   4   2   20.00    1.70
  12   4   2   19.90    2.20
 -12   4  -2   16.70    2.00
 -12   4  -2   11.90   14.30
 -12   4  -2   21.40   16.50
 -12   4  -2   21.20    2.60
 -13  -4  -2   10.80    1.60
  13  -4   2   13.40    1.90
  13  -4   2   10.00    1.70
  13   4   2   12.00    1.90
  13   4   2   15.60    1.60
 -13   4  -2   14.20    2.00
 -13   4  -2   12.00    1.80
  13   4   2   13.60    1.70
  14  -4   2    2.90    1.70
  14  -4   2    2.40    1.50
 -14  -4  -2    3.20    1.40
 -14   4  -2    4.40    1.70
  14   4   2    0.20    2.10
 -14   4  -2    2.30    1.70
  15  -5  -2  149.49    5.80
  15  -5  -2  150.18    6.00
  15   5  -2  164.88    6.40
  15   5  -2  154.88    5.80
 -15   5   2  162.38    6.30
  15   5  -2  153.18    5.30
 -15   5   2  147.89    6.90
  14  -5  -2  103.89    4.50
  14  -5  -2   98.99    4.70
  14   5  -2   99.09    3.70
 -14   5   2  104.59    4.90
  14   5  -2  110.69    4.50
 -14   5   2  105.59    4.40
  14   5  -2  104.79    4.00
 -14   5   2   96.79    3.10
  14   5  -2   99.39    4.70
  13  -5  -2  125.59    5.00
  13  -5  -2  117.69    4.70
  13   5  -2  118.59    4.00
  13   5  -2  123.59    4.30
 -13   5   2  125.59    5.10
 -13   5   2  118.79    3.60
  13   5  -2  127.29    5.10
 -13   5   2  123.09    4.70
  13   5  -2  121.69    4.70
  12  -5  -2  128.69    4.70
  12  -5  -2  120.79    4.60
  12  -5  -2  133.39    5.00
  12   5  -2  123.09    4.20
  12   5  -2  121.69    4.00
 -12   5   2  121.99    3.70
 -12   5   2  130.49    4.70
 -12   5   2  119.49    4.90
 -12   5   2  135.39    5.10
  11  -5  -2   30.90   11.10
  11  -5  -2   39.20    3.10
  11  -5  -2   40.40    2.60
  11  -5  -2   32.70    2.50
  11  -5  -2   41.10   12.40
  11   5  -2   34.10    2.10
 -11   5   2   31.00    3.00
 -11   5   2   40.10   11.30
 -11   5   2   37.10    2.60
  11   5  -2   37.50    2.70
  11   5  -2   35.60    2.10
 -11   5   2   28.60   10.60
  11   5  -2   39.00    2.60
 -11   5   2   34.80    2.90
 -11   5   2   32.90    1.70
  10  -5  -2   16.00    1.90
  10  -5  -2   13.10    1.90
  10  -5  -2   10.50   10.10
  10  -5  -2   -9.80    8.50
  10  -5  -2   10.20    1.60
 -10   5   2   13.80    1.50
 -10   5   2   13.60   10.50
  10   5  -2   11.80    1.20
  10   5  -2   11.40    1.50
  10   5  -2   10.00    1.40
 -10   5   2   10.40    1.10
 -10   5   2   11.50    1.70
 -10   5   2   10.40   10.90
 -10   5   2   11.90    1.60
   9  -5  -2  178.58    5.40
   9  -5  -2  223.68   23.30
   9  -5  -2  180.28    5.70
  -9  -5   2  181.88    5.10
   9  -5  -2  176.68   17.40
  -9   5   2  193.78   18.50
   9   5  -2  173.78    5.40
  -9   5   2  169.28    5.70
   9   5  -2  178.68    5.50
  -9   5   2  188.08   19.10
  -9   5   2  175.08    5.00
  -9   5   2  176.28    5.80
   9   5  -2  179.28    5.10
  -9   5   2  179.18    5.40
  -8  -5   2   11.60    1.30
   8  -5  -2   11.90    1.70
   8  -5  -2    3.50    7.30
   8  -5  -2    6.90    7.40
   8  -5  -2   14.00    1.90
  -8   5   2   15.70    1.90
   8   5  -2   11.80    1.60
  -8   5   2   12.00    1.20
  -8   5   2   13.50    2.00
   8   5  -2   14.70    1.30
  -8   5   2   12.50    1.40
  -8   5   2   16.40    9.40
  -8   5   2   12.40   10.30
   8   5  -2   13.20    1.30
   7  -5  -2  403.06   10.20
  -7  -5   2  387.76   10.10
   7  -5  -2  373.16   10.00
   7  -5  -2  391.86   10.50
   7  -5  -2  406.16   10.60
   7  -5  -2  390.36   21.30
   7  -5  -2  388.06   10.30
   7  -5  -2  397.46   22.80
  -7   5   2  368.46   10.40
  -7   5   2  387.16   10.60
  -7   5   2  397.46   10.10
   7   5  -2  395.66   10.30
  -7   5   2  398.06   10.60
   7   5  -2  392.66   10.50
   7   5  -2  373.86    9.90
   6  -5  -2  191.48    5.80
   6  -5  -2  202.38    5.50
   6  -5  -2  213.48    6.00
  -6  -5   2  201.98    5.60
   6  -5  -2  202.58    5.90
   6  -5  -2  208.68   15.10
   6  -5  -2  194.38    5.50
   6  -5  -2  189.78   15.60
   6  -5  -2  208.58    5.60
   6  -5  -2  200.88    5.50
  -6  -5   2  208.58    5.30
  -6   5   2  201.88    5.60
  -6   5   2  202.18    6.00
   6   5  -2  196.88    5.30
   6   5  -2  207.18    5.60
  -6   5   2  201.48    5.50
  -6   5   2  204.88    6.00
   6   5  -2  202.68    5.40
  -6   5   2  179.68   15.60
   6   5  -2  206.28    5.60
   6   5  -2  195.28    5.90
  -6   5   2  196.48   16.70
   5  -5  -2  236.68    6.30
   5  -5  -2  232.98    6.70
   5  -5  -2  231.78    6.60
  -5  -5   2  237.28    6.30
   5  -5  -2  239.38    6.30
   5  -5  -2  246.88    6.80
  -5  -5   2  232.08    6.10
   5  -5  -2  231.98   16.10
   5  -5  -2  237.48    6.20
   5  -5  -2  243.48    6.20
   5  -5  -2  248.88   15.70
  -5  -5   2  231.78    6.00
   5   5  -2  232.98    9.30
   5   5  -2  239.48    8.70
  -5   5   2  241.08    7.10
   5   5  -2  237.48    6.30
   5   5  -2  236.88    6.30
  -5   5   2  233.78    6.40
  -5   5   2  235.48   16.20
  -5   5   2  238.68    6.30
  -5   5   2  244.88    6.80
   5   5  -2  232.48    8.30
  -5   5   2  241.28   17.10
   5   5  -2  233.18    6.40
   5   5  -2  229.68    6.10
   5   5  -2  225.08    9.70
   5   5  -2  239.58    6.10
   4  -5  -2  255.27   15.90
   4  -5  -2  235.98    6.40
   4  -5  -2  247.48    6.80
  -4  -5   2  240.18    6.20
  -4  -5   2  240.28    6.20
   4  -5  -2  237.78    6.70
   4  -5  -2  243.68    6.40
   4  -5  -2  237.58   14.80
   4  -5  -2  248.78    6.30
   4  -5  -2  251.57    6.80
   4  -5  -2  247.88    6.30
  -4   5   2  240.38    6.30
   4   5  -2  244.58    6.30
   4   5  -2  240.88   13.00
   4   5  -2  220.38   10.10
  -4   5   2  251.17   15.90
  -4   5   2  242.78    6.60
   4   5  -2  227.98   12.00
   4   5  -2  246.68    6.40
   4   5  -2  243.28    6.40
   4   5  -2  236.48   10.80
   4   5  -2  247.08    6.20
  -4   5   2  243.38    6.80
  -4   5   2  228.48    7.00
  -4   5   2  299.97   20.10
  -3  -5   2  249.38    6.60
   3  -5  -2  241.68    6.80
   3  -5  -2  259.37    6.40
   3  -5  -2  240.68    7.40
   3  -5  -2  244.98    6.60
   3  -5  -2  249.38    6.40
   3  -5  -2  249.78    6.90
  -3  -5   2  247.08    6.30
  -3  -5   2  251.27    6.40
  -3   5   2  248.48    6.40
   3   5  -2  246.68   10.40
   3   5  -2  253.47   11.10
   3   5  -2  262.47   11.10
   3   5  -2  255.97    6.50
   3   5  -2  244.58   11.50
  -3   5   2  248.98    6.70
  -3   5   2  246.28   18.90
  -3   5   2  244.08    7.00
   3   5  -2  252.67    6.50
  -3   5   2  253.37    6.40
  -3   5   2  252.97    6.90
   3   5  -2  247.58    6.50
   3   5  -2  243.38    6.30
   3   5  -2  242.88    6.40
  -3   5   2  244.88    6.90
  -2  -5   2 1134.19   27.40
  -2  -5   2 1101.39   27.60
  -2  -5   2 1116.39   27.50
   2  -5  -2 1138.09   37.50
   2  -5  -2 1139.49   27.40
   2  -5  -2 1090.59   27.60
   2  -5  -2 1137.29   36.20
   2  -5  -2 1105.49   27.90
   2  -5  -2 1170.38   27.90
  -2  -5   2 1141.19   27.60
   2  -5  -2 1104.99   27.40
   2   5  -2 1140.39   27.50
   2   5  -2 1072.09   27.50
  -2   5   2 1125.89   27.90
   2   5  -2 1093.99   27.40
   2   5  -2 1092.39   27.50
  -2   5   2 1155.08   27.50
  -2   5   2 1086.09   27.90
  -2   5   2 1142.69   27.70
   2   5  -2 1112.09   27.60
   2   5  -2 1179.08   33.40
   2   5  -2 1127.59   34.10
  -2   5   2 1080.59   36.90
  -2   5   2 1069.99   27.40
  -2   5   2 1122.19   38.70
  -2   5   2 1089.69   27.90
   2   5  -2 1132.99   27.60
  -1  -5   2   47.90    1.70
   1  -5  -2   45.30    2.10
  -1  -5   2   48.00    1.80
   1  -5  -2   62.69    8.80
   1  -5  -2   45.90    1.80
   1  -5  -2   49.20    2.00
   1  -5  -2   64.39    9.60
   1  -5  -2   51.89    2.00
  -1   5   2   50.89    2.20
   1   5  -2   45.00    1.70
   1   5  -2   45.20    6.50
   1   5  -2   47.60    1.80
   1   5  -2   45.90    1.70
  -1   5   2   53.59    7.90
   1   5  -2   49.70    1.80
   1   5  -2   46.50    1.70
  -1   5   2   45.10    2.10
   1   5  -2   40.10    5.30
  -1   5   2   66.79    9.30
  -1   5   2   49.50    2.00
  -1   5   2   47.40    2.00
   1   5  -2   45.40    1.70
   0  -5  -2    0.30    3.10
   0  -5  -2    1.60    0.60
   0  -5   2    1.70    3.00
   0  -5  -2    3.50    0.80
   0  -5   2    1.50    0.60
   0  -5  -2    0.00    0.50
   0  -5   2    1.30    0.60
   0  -5   2    1.30    0.60
   0  -5   2   -1.40    2.80
   0  -5   2    2.10    0.60
   0  -5  -2    1.30    3.10
   0   5   2    1.00    0.70
   0   5  -2   -0.50    3.70
   0   5  -2    0.80    0.50
   0   5   2    3.50    4.00
   0   5  -2    1.50    0.50
   0   5  -2    2.70    0.60
   0   5   2    3.40    0.70
   0   5  -2    1.40    0.60
   0   5   2    1.50    0.60
   0   5  -2    2.40    0.60
   0   5  -2    2.40    3.70
   0   5   2    2.90    0.90
   0   5   2    1.50    4.10
  -1  -5  -2  107.09    3.10
  -1  -5  -2   99.99    8.30
   1  -5   2  110.39    9.10
   1  -5   2  103.29    3.00
   1  -5   2  104.79    3.30
  -1  -5  -2  109.09    3.20
   1  -5   2  110.99    8.80
  -1  -5  -2   93.59    3.00
   1  -5   2   99.99    3.20
   1  -5   2  105.79    3.20
  -1  -5  -2  102.09    2.90
  -1  -5  -2  112.09    8.10
  -1  -5  -2  107.19    3.20
   1   5   2  102.19    2.80
   1   5   2   96.49    9.00
  -1   5  -2  100.39    3.00
   1   5   2  102.09    3.20
   1   5   2  102.79    3.10
   1   5   2   98.29    3.20
  -1   5  -2  104.89    3.20
  -1   5  -2  100.19    3.10
  -1   5  -2   95.39    3.00
  -1   5  -2  103.09    3.00
  -1   5  -2   98.69    3.00
   1   5   2  101.79    9.70
  -1   5  -2  115.29    9.70
   1   5   2   98.79    3.00
  -1   5  -2  106.39    9.00
   2  -5   2 1013.00   25.60
  -2  -5  -2 1036.00   25.20
   2  -5   2 1049.30   25.40
  -2  -5  -2 1030.70   25.60
   2  -5   2 1025.20   34.90
  -2  -5  -2 1049.09   25.40
  -2  -5  -2 1007.60   25.40
  -2  -5  -2 1035.80   30.80
   2  -5   2 1037.70   25.50
   2  -5   2 1022.30   33.70
  -2  -5  -2 1053.59   25.50
  -2  -5  -2 1030.30   31.70
   2  -5   2 1044.20   25.70
   2   5   2 1038.90   25.20
  -2   5  -2 1064.29   34.20
   2   5   2 1038.30   32.80
   2   5   2 1005.10   25.10
  -2   5  -2  963.10   25.50
   2   5   2 1009.10   25.50
   2   5   2 1022.60   25.10
  -2   5  -2 1051.19   25.60
  -2   5  -2  989.50   25.40
   2   5   2 1015.50   25.20
  -2   5  -2 1039.10   25.40
   2   5   2 1026.00   31.70
  -2   5  -2 1016.40   25.30
   2   5   2 1036.50   25.50
   3  -5   2  122.19   10.60
  -3  -5  -2  111.59    3.20
   3  -5   2  105.59    3.40
   3  -5   2  105.69    3.40
   3  -5   2  106.89    3.30
   3  -5   2  110.19   10.70
  -3  -5  -2  109.89    3.10
  -3  -5  -2  109.39    3.20
  -3  -5  -2  108.89    7.00
  -3  -5  -2  109.29    7.50
  -3  -5  -2  107.19    3.10
   3  -5   2  110.99    3.60
   3  -5   2  107.89    3.00
   3   5   2  113.29    3.30
  -3   5  -2  109.69    3.30
  -3   5  -2  106.69    3.20
   3   5   2  106.09    8.10
  -3   5  -2   99.69    3.60
  -3   5  -2  107.39    3.70
  -3   5  -2  108.79   10.70
   3   5   2  107.19    3.00
  -3   5  -2  111.39    3.00
   3   5   2  107.29    3.00
   3   5   2  109.59    7.50
  -3   5  -2  109.39    3.40
   3   5   2  103.69    3.30
  -3   5  -2  109.29   10.20
  -3   5  -2  101.59    3.20
   3   5   2  107.59    3.00
   4  -5   2  703.33   27.70
  -4  -5  -2  735.83   18.10
  -4  -5  -2  731.33   21.50
  -4  -5  -2  730.53   18.00
  -4  -5  -2  731.23   18.20
   4  -5   2  722.23   18.00
  -4  -5  -2  746.23   18.10
   4  -5   2  745.73   18.60
  -4  -5  -2  736.43   22.10
   4  -5   2  731.93   29.30
   4  -5   2  734.93   18.40
  -4   5  -2  710.63   18.00
  -4   5  -2  735.73   18.10
   4   5   2  727.93   18.00
  -4   5  -2  738.43   18.30
  -4   5  -2  702.43   28.80
  -4   5  -2  680.83   18.20
   4   5   2  723.13   21.70
  -4   5  -2  738.63   18.40
  -4   5  -2  739.13   18.00
   4   5   2  740.53   18.00
  -4   5  -2  709.23   27.60
   4   5   2  713.03   21.10
   4   5   2  721.03   18.30
   4   5   2  740.33   18.20
   5  -5   2    1.60    0.70
  -5  -5  -2    2.60    0.80
  -5  -5  -2    2.50    0.70
  -5  -5  -2    3.30    2.10
   5  -5   2    2.60    5.00
   5  -5   2    4.20   10.10
   5  -5   2    3.60    1.00
   5  -5   2    3.10    0.60
   5   5   2    4.80    1.90
  -5   5  -2    1.90    0.60
  -5   5  -2    2.60    0.50
   5   5   2    4.80    0.80
   5   5   2    2.40    0.70
  -5   5  -2    0.80    6.00
  -5   5  -2    3.20    0.70
  -5   5  -2    2.60    0.90
  -5   5  -2    2.60    0.80
   5   5   2    2.40    0.60
  -5   5  -2   17.70    7.40
  -5   5  -2    1.30    0.80
   5   5   2    4.30    0.70
  -6  -5  -2   73.19    2.40
   6  -5   2   88.19   16.90
  -6  -5  -2   69.69    2.60
   6  -5   2   66.29    3.00
  -6  -5  -2   69.49    2.50
   6  -5   2   76.39    2.80
  -6   5  -2   69.69    2.90
  -6   5  -2   68.59    2.90
  -6   5  -2   69.99    2.40
  -6   5  -2   66.79    2.20
  -6   5  -2   76.99   16.40
  -6   5  -2   72.89    2.40
   6   5   2   68.09    2.40
  -6   5  -2   77.09   14.30
  -6   5  -2   76.69    2.70
  -7  -5  -2    3.90    0.80
   7  -5   2    0.10    6.80
   7  -5   2    7.30    7.20
   7  -5   2    3.30    1.10
  -7  -5  -2    3.10    0.80
   7  -5   2    2.20    1.00
  -7   5  -2    1.80    1.00
  -7   5  -2    5.60    8.30
  -7   5  -2    2.60    1.00
   7   5   2    3.00    0.80
  -7   5  -2    2.70    0.50
  -7   5  -2    1.50    0.70
  -7   5  -2    2.60    1.00
  -7   5  -2   14.70    7.90
  -8  -5  -2   29.10    1.80
   8  -5   2   24.70    1.80
   8  -5   2   28.00    9.70
   8  -5   2   29.90    2.20
  -8  -5  -2   28.70    1.80
   8  -5   2   18.30    9.00
  -8  -5  -2   27.20    2.00
   8   5   2   28.60    1.80
  -8   5  -2   26.80    1.20
  -8   5  -2   31.60    2.20
  -8   5  -2   37.70   11.40
  -8   5  -2   30.60   10.00
  -8   5  -2   28.50    2.20
  -8   5  -2   25.10    2.30
  -8   5  -2   26.40    1.30
   9  -5   2  342.97    9.60
  -9  -5  -2  352.66    9.70
   9  -5   2  364.56    9.90
  -9  -5  -2  356.16    9.40
   9  -5   2  353.66   10.00
  -9   5  -2  361.46    9.80
  -9   5  -2  342.77   10.00
   9   5   2  361.16    9.60
  -9   5  -2  352.56    9.90
  -9   5  -2  395.26   26.30
   9   5   2  351.16    9.40
  -9   5  -2  361.16   24.70
  10  -5   2  306.67    8.80
  10  -5   2  317.17    9.10
  10  -5   2  304.97    9.00
 -10  -5  -2  314.77    8.80
 -10  -5  -2  309.67    8.50
 -10   5  -2  310.27   25.10
 -10   5  -2  297.67    9.00
 -10   5  -2  308.97   25.80
 -10   5  -2  310.57    9.00
 -10   5  -2  314.77    8.90
  10   5   2  334.47   10.00
  10   5   2  303.97    8.40
  11  -5   2  126.79    4.80
 -11  -5  -2  127.19    4.60
 -11  -5  -2  124.09    4.20
  11   5   2  125.09    4.40
 -11   5  -2  120.09    5.30
  11   5   2  115.39    4.00
 -11   5  -2  128.39    4.70
  12  -5   2   50.49    3.20
 -12  -5  -2   57.89    2.80
  12  -5   2   57.89    3.40
 -12   5  -2   61.39    3.40
 -12   5  -2   57.59   24.20
  12   5   2   52.99    2.60
 -12   5  -2   53.29    3.40
  12   5   2   56.19    3.00
  13  -5   2   87.69    4.30
 -13  -5  -2   78.49    3.60
  13  -5   2   84.19    4.00
  13   5   2   84.19    4.30
 -13   5  -2   91.79    4.40
  13   5   2   80.59    3.20
  13   5   2   81.39    3.70
 -13   5  -2   94.49    4.30
  14  -6  -2   22.10    2.80
  14   6  -2   26.10    2.90
 -14   6   2   23.30    3.50
  14   6  -2   26.40    2.30
  14   6  -2   22.90    2.20
  14   6  -2   23.00    3.10
 -14   6   2   19.80    2.20
  13  -6  -2   87.79    4.30
  13  -6  -2   85.69    3.90
  13   6  -2   83.09    3.90
  13   6  -2   84.99    4.20
 -13   6   2   85.29    4.50
 -13   6   2   79.19    2.80
 -13   6   2   91.19    4.00
  13   6  -2   88.39    3.40
  12  -6  -2    0.60    1.40
  12  -6  -2    3.60    1.60
  12  -6  -2    1.00    1.60
 -12   6   2    2.30    0.90
  12   6  -2    2.80    1.40
 -12   6   2    3.90    1.40
 -12   6   2    2.40    1.80
  12   6  -2    2.70    1.00
  12   6  -2    2.70    1.10
  12   6  -2    3.30    1.40
  11  -6  -2  409.16   11.00
  11  -6  -2  390.36   13.00
  11  -6  -2  398.76   11.30
  11  -6  -2  400.76   29.00
  11   6  -2  389.76   10.60
 -11   6   2  375.06   11.40
  11   6  -2  415.96   10.90
 -11   6   2  404.86   11.40
 -11   6   2  403.36   12.40
 -11   6   2  366.16   28.90
  11   6  -2  405.46   10.60
 -11   6   2  390.86   30.60
 -11   6   2  394.26   10.40
  11   6  -2  397.66   11.20
  10  -6  -2   -6.20   10.80
  10  -6  -2   -0.20    1.10
  10  -6  -2   -1.90    1.60
  10  -6  -2    0.50    1.00
  10  -6  -2   -9.10    9.70
  10   6  -2    3.00    1.20
 -10   6   2    0.40    1.30
 -10   6   2   -2.30    9.10
 -10   6   2    1.10    9.50
 -10   6   2   -1.20    0.90
 -10   6   2    1.10    1.20
 -10   6   2   -0.90    1.40
  10   6  -2   -0.60    0.90
  10   6  -2    0.80    0.90
  10   6  -2    1.50    1.20
   9  -6  -2  399.06   11.30
   9  -6  -2  377.86   26.90
   9  -6  -2  419.66   11.40
   9  -6  -2  390.26   25.60
   9  -6  -2  423.06   11.00
  -9   6   2  412.26   11.40
  -9   6   2  408.26   10.90
   9   6  -2  421.86   10.90
   9   6  -2  409.36   10.60
  -9   6   2  439.16   27.30
   9   6  -2  414.96   11.10
  -9   6   2  396.56   10.70
  -9   6   2  390.36   11.40
  -9   6   2  428.66   28.50
   9   6  -2  403.66   10.70
   8  -6  -2  162.78   17.40
   8  -6  -2  138.69    4.90
   8  -6  -2  144.99   17.40
   8  -6  -2  151.48    5.00
   8   6  -2  147.49    4.70
  -8   6   2  142.59    5.10
  -8   6   2  159.08   18.20
   8   6  -2  148.69    4.40
  -8   6   2  142.89   18.70
  -8   6   2  146.99    5.20
   8   6  -2  145.49    4.20
  -8   6   2  148.79    4.50
   8   6  -2  143.59    4.50
  -8   6   2  138.89    4.80
  -7  -6   2  460.85   12.00
   7  -6  -2  477.75   12.20
   7  -6  -2  453.45   27.30
   7  -6  -2  485.65   12.80
   7  -6  -2  485.55   12.70
   7  -6  -2  474.55   26.30
   7  -6  -2  457.45   12.30
  -7   6   2  467.15   12.20
  -7   6   2  456.25   12.80
   7   6  -2  481.85   12.20
  -7   6   2  482.95   12.80
   7   6  -2  474.95   12.20
  -7   6   2  485.45   26.70
  -7   6   2  502.15   28.20
   7   6  -2  468.55   12.30
   6  -6  -2   80.29    3.20
   6  -6  -2   71.29    2.50
   6  -6  -2   77.69    3.10
   6  -6  -2   74.19    3.00
   6  -6  -2   84.39   11.30
   6  -6  -2   79.69    2.60
  -6  -6   2   74.69    2.30
   6  -6  -2   75.89   11.90
  -6  -6   2   74.09    2.40
  -6   6   2   74.99    2.60
  -6   6   2   75.09    3.20
   6   6  -2   77.09    2.40
  -6   6   2   88.89   13.30
  -6   6   2   82.19   13.60
   6   6  -2   76.59    2.70
  -6   6   2   78.19    3.30
   6   6  -2   73.29    2.60
   6   6  -2   72.89    2.40
   6   6  -2   76.79    2.70
   5  -6  -2  430.46   21.80
   5  -6  -2  413.96   10.80
  -5  -6   2  416.56   10.60
  -5  -6   2  423.86   10.60
   5  -6  -2  428.76   11.60
  -5  -6   2  410.46   10.60
   5  -6  -2  436.26   11.40
   5  -6  -2  419.66   11.30
   5  -6  -2  420.96   10.70
   5  -6  -2  505.35   27.80
   5  -6  -2  425.56   10.70
   5   6  -2  414.56   10.80
   5   6  -2  418.56   10.80
  -5   6   2  418.06   11.30
  -5   6   2  422.26   11.10
  -5   6   2  443.96   11.90
   5   6  -2  425.16   10.90
   5   6  -2  400.76   15.20
   5   6  -2  413.76   10.60
   5   6  -2  407.46   16.00
   5   6  -2  414.96   14.50
  -5   6   2  412.26   10.70
  -5   6   2  447.96   23.20
   5   6  -2  422.26   13.90
  -5   6   2  454.15   24.60
   5   6  -2  397.26   10.90
   4  -6  -2  189.48    5.60
   4  -6  -2  192.48    5.00
   4  -6  -2  194.88    5.10
  -4  -6   2  190.48    5.10
   4  -6  -2  190.58    5.10
   4  -6  -2  190.98   15.20
   4  -6  -2  196.18    5.70
   4  -6  -2  191.78   14.60
  -4  -6   2  185.88    5.00
  -4  -6   2  192.28    5.10
   4   6  -2  193.08    5.30
   4   6  -2  180.88    5.30
   4   6  -2  191.38    5.10
  -4   6   2  190.48    5.80
   4   6  -2  180.38   10.30
   4   6  -2  188.58    5.20
   4   6  -2  180.38    5.20
  -4   6   2  195.48    5.50
   4   6  -2  188.68    9.90
  -4   6   2  217.08   16.80
   4   6  -2  205.28    9.50
   4   6  -2  190.18    4.90
   4   6  -2  200.28   11.10
  -4   6   2  213.98   16.00
  -4   6   2  191.18    5.10
   3  -6  -2 1389.46   34.00
  -3  -6   2 1332.87   34.30
   3  -6  -2 1458.15   34.70
   3  -6  -2 1422.66   58.79
  -3  -6   2 1379.36   34.20
   3  -6  -2 1430.46   56.19
   3  -6  -2 1385.46   34.60
   3  -6  -2 1376.56   34.20
   3  -6  -2 1380.86   34.60
  -3  -6   2 1412.46   34.20
  -3  -6   2 1362.06   34.10
  -3   6   2 1364.76   50.69
   3   6  -2 1341.57   34.10
  -3   6   2 1378.46   53.09
   3   6  -2 1386.86   40.60
  -3   6   2 1393.96   34.70
   3   6  -2 1378.06   34.20
   3   6  -2 1394.86   34.30
  -3   6   2 1394.96   34.40
   3   6  -2 1409.96   40.80
   3   6  -2 1397.36   34.20
  -3   6   2 1379.36   34.00
   3   6  -2 1414.56   39.70
   3   6  -2 1424.46   42.00
   2  -6  -2 2199.48   55.49
   2  -6  -2 2341.87   55.49
  -2  -6   2 2286.77   54.99
   2  -6  -2 2280.47   65.49
   2  -6  -2 2232.08   66.99
  -2  -6   2 2225.38   55.09
   2  -6  -2 2220.88   54.89
   2  -6  -2 2229.48   55.49
  -2   6   2 2328.67   69.09
  -2   6   2 2235.08   54.89
   2   6  -2 2304.17   54.99
   2   6  -2 2231.38   55.19
  -2   6   2 2304.37   66.99
   2   6  -2 2321.67   62.69
   2   6  -2 2283.47   63.79
  -2   6   2 2224.88   55.29
  -2   6   2 2148.09   55.39
   2   6  -2 2174.68   55.09
   1  -6  -2 1889.51   46.50
  -1  -6   2 1875.41   46.30
  -1  -6   2 1915.11   46.20
   1  -6  -2 1957.90   46.60
   1  -6  -2 1882.71   46.50
   1   6  -2 1940.91   54.39
  -1   6   2 1867.21   58.59
  -1   6   2 1924.51   46.70
  -1   6   2 1859.41   46.60
   1   6  -2 1883.71   55.39
   1   6  -2 1809.92   46.30
  -1   6   2 1867.31   46.50
   1   6  -2 1877.51   46.20
   1   6  -2 1925.71   46.10
   1   6  -2 1837.92   46.30
  -1   6   2 1850.31   56.79
   0  -6   2 2006.00   49.40
   0  -6  -2 2027.80   57.89
   0  -6   2 1989.30   57.49
   0  -6   2 2040.00   49.50
   0  -6   2 2008.40   49.60
   0  -6  -2 2080.69   49.70
   0  -6   2 2047.30   49.60
   0  -6  -2 2013.60   59.19
   0  -6   2 1927.71   58.69
   0  -6  -2 2033.10   49.60
   0   6   2 1991.40   49.70
   0   6   2 2044.30   59.49
   0   6  -2 2015.60   49.40
   0   6  -2 2043.90   58.19
   0   6   2 2015.70   61.09
   0   6  -2 2036.00   49.30
   0   6  -2 1969.00   49.40
   0   6  -2 1994.60   59.39
   0   6  -2 2024.60   49.60
  -1  -6  -2   56.59    7.30
  -1  -6  -2   50.79    2.20
   1  -6   2   54.29    2.00
   1  -6   2   53.79    2.30
  -1  -6  -2   52.69    2.00
   1  -6   2   52.19    2.10
   1  -6   2   48.50    7.70
  -1  -6  -2   52.39    2.10
   1  -6   2   51.29    2.10
  -1  -6  -2   43.20    6.70
   1  -6   2   57.89    8.10
  -1  -6  -2   50.99    2.30
  -1   6  -2   52.49    2.00
  -1   6  -2   51.19    2.00
   1   6   2   59.89    2.50
   1   6   2   78.39   10.20
  -1   6  -2   72.79   10.00
  -1   6  -2   51.29    2.20
   1   6   2   80.19    9.60
   1   6   2   46.30    2.40
   1   6   2   56.79    1.70
  -1   6  -2   54.29    2.00
   1   6   2   57.69    2.10
  -1   6  -2   59.69    8.60
  -2  -6  -2  327.27   14.30
   2  -6   2  331.27   17.20
   2  -6   2  338.17    8.80
  -2  -6  -2  335.57    8.70
  -2  -6  -2  339.17    8.80
  -2  -6  -2  317.27   15.00
   2  -6   2  334.07    9.00
  -2  -6  -2  334.37    8.40
   2  -6   2  342.07   18.20
   2  -6   2  321.57    8.90
  -2  -6  -2  340.87    8.70
   2  -6   2  327.37    8.60
   2   6   2  335.17   16.00
   2   6   2  330.97    8.40
   2   6   2  334.17    8.80
   2   6   2  331.37    8.40
  -2   6  -2  316.17    8.60
  -2   6  -2  337.37    8.90
  -2   6  -2  353.46   19.50
  -2   6  -2  337.37   18.10
  -2   6  -2  336.47    8.70
  -2   6  -2  334.87    8.60
   2   6   2  342.27   17.10
   2   6   2  319.47    8.40
  -3  -6  -2   83.89    7.60
  -3  -6  -2   89.99    2.80
   3  -6   2   86.89    2.40
   3  -6   2  109.39   14.20
   3  -6   2   82.99    3.00
   3  -6   2   87.39    3.20
   3  -6   2   81.79   10.80
   3  -6   2   86.49    2.50
  -3  -6  -2   87.39    2.80
  -3  -6  -2   87.29    2.60
  -3  -6  -2   83.29    2.70
  -3  -6  -2   85.19    7.10
   3  -6   2   82.59    3.00
  -3   6  -2   77.89   10.80
   3   6   2   86.19    2.40
  -3   6  -2   84.59    3.00
  -3   6  -2   90.99   10.80
  -3   6  -2   88.29    2.80
  -3   6  -2   82.29    2.70
   3   6   2   85.99    2.60
   3   6   2   68.19    8.70
  -3   6  -2   87.99    2.90
   3   6   2   86.69    2.50
   3   6   2   90.49    8.40
  -3   6  -2   79.69    2.70
   3   6   2   83.99    2.90
   4  -6   2  576.74   14.60
   4  -6   2  559.24   14.10
  -4  -6  -2  582.84   14.20
  -4  -6  -2  571.34   14.40
   4  -6   2  568.14   25.10
   4  -6   2  580.94   14.80
  -4  -6  -2  584.54   14.30
  -4  -6  -2  532.85   18.20
  -4  -6  -2  552.74   19.10
   4  -6   2  561.74   14.10
  -4  -6  -2  564.84   14.20
   4  -6   2  547.65   14.70
   4   6   2  565.44   19.60
  -4   6  -2  587.44   14.70
   4   6   2  581.64   14.40
  -4   6  -2  571.14   14.40
   4   6   2  567.94   14.10
  -4   6  -2  535.75   14.20
   4   6   2  566.24   14.10
  -4   6  -2  570.14   14.30
   4   6   2  558.64   18.80
  -4   6  -2  558.14   25.00
  -4   6  -2  514.55   25.40
   4   6   2  568.14   14.20
   5  -6   2    2.20    6.10
   5  -6   2    2.00    0.70
   5  -6   2    0.50    1.00
   5  -6   2   -9.10    8.90
  -5  -6  -2    2.60    0.60
  -5  -6  -2    3.60    0.80
   5  -6   2    3.60    0.60
   5  -6   2    0.60    1.00
  -5  -6  -2    2.60    0.60
  -5   6  -2    0.50    0.70
  -5   6  -2    3.80    0.90
  -5   6  -2    1.60    1.10
  -5   6  -2    1.10    0.90
   5   6   2    1.00    1.20
   5   6   2    2.00    0.70
  -5   6  -2    0.70    0.60
   5   6   2    1.30    0.80
  -5   6  -2    1.30    7.00
  -5   6  -2   16.30    7.50
   5   6   2    2.30    0.60
   6  -6   2 1394.76   34.50
   6  -6   2 1371.96   34.60
  -6  -6  -2 1401.26   34.50
   6  -6   2 1447.46   34.90
   6  -6   2 1395.16   35.10
   6   6   2 1335.47   34.40
  -6   6  -2 1422.76   34.90
  -6   6  -2 1435.86   34.40
   6   6   2 1413.36   34.60
  -6   6  -2 1440.96   51.69
   6   6   2 1423.76   34.40
  -6   6  -2 1342.77   35.10
  -6   6  -2 1329.07   34.30
  -6   6  -2 1414.06   34.70
  -6   6  -2 1363.46   49.80
  -7  -6  -2   34.40    2.00
   7  -6   2   35.30    2.50
   7  -6   2   52.09   12.30
   7  -6   2   33.60    2.30
   7  -6   2   35.40   10.90
   7  -6   2   38.30    2.60
  -7  -6  -2   38.70    2.10
  -7   6  -2   34.10    2.50
  -7   6  -2   36.10    1.90
  -7   6  -2   37.70   10.60
  -7   6  -2   34.50    2.50
   7   6   2   37.00    2.10
  -7   6  -2   41.90    2.40
  -7   6  -2   33.80    1.60
  -7   6  -2   33.50   10.90
   7   6   2   37.80    2.20
   8  -6   2  284.37    8.00
   8  -6   2  264.77   22.90
   8  -6   2  283.87    8.20
   8  -6   2  353.56   30.90
   8  -6   2  273.87    7.70
  -8  -6  -2  280.57    7.70
  -8  -6  -2  276.07    7.60
  -8   6  -2  263.07    8.10
  -8   6  -2  275.07    7.90
  -8   6  -2  262.97   22.60
  -8   6  -2  260.47    7.20
   8   6   2  280.17    7.60
  -8   6  -2  280.67   22.20
  -8   6  -2  281.17    8.10
   8   6   2  278.37    7.60
  -8   6  -2  273.57    7.30
  -9  -6  -2   59.99    2.90
   9  -6   2   52.69    2.80
   9  -6   2   58.99    3.10
  -9  -6  -2   60.49    2.70
   9  -6   2   66.69    3.30
  -9   6  -2   53.89   25.60
  -9   6  -2   56.89    3.20
  -9   6  -2   56.39    2.10
   9   6   2   53.39    2.70
   9   6   2   57.59    2.80
  -9   6  -2   62.09    3.20
 -10  -6  -2  128.39    4.50
  10  -6   2  119.89    4.40
  10  -6   2  129.49    4.80
 -10   6  -2  132.39    4.60
  10   6   2  126.99    4.30
 -10   6  -2  114.99   20.50
  10   6   2  120.89    4.10
 -10   6  -2  102.19   20.40
 -10   6  -2  112.09    4.70
 -10   6  -2  123.19    4.80
  11  -6   2   37.70    3.20
 -11  -6  -2   32.00    2.70
  11  -6   2   37.60    3.10
  11   6   2   41.00    2.40
  11   6   2   38.40    2.50
 -11   6  -2   36.40    3.10
 -11   6  -2   43.90    3.00
  12  -6   2  103.59    4.30
  12  -6   2  107.49    4.80
  12   6   2  108.19    4.80
  12   6   2  106.29    3.90
 -12   6  -2  109.49    4.80
  12   6   2  108.99    4.20
 -12   6  -2  114.29    4.60
  13  -6   2    0.90    1.40
  13  -6   2    2.30    2.00
 -13   6  -2    1.00    1.70
  13   6   2    1.90    1.70
 -13   6  -2    0.40    1.70
  13   6   2    2.00    1.20
  13   6   2    0.10    1.30
  14  -7  -2   -0.40    1.70
 -14   7   2   -4.00    2.70
  14   7  -2    2.10    1.20
 -14   7   2   -0.90    2.00
  14   7  -2    0.10    1.20
  13  -7  -2   78.39    3.70
  13  -7  -2   72.49    4.30
 -13   7   2   68.59    2.70
  13   7  -2   72.79    3.20
 -13   7   2   73.69    4.50
  13   7  -2   74.89    3.30
  13   7  -2   73.19    3.70
  13   7  -2   68.99    4.00
 -13   7   2   74.79    3.80
  12  -7  -2    2.60    1.70
  12   7  -2    2.70    1.20
  12   7  -2    0.60    1.40
  12   7  -2    3.90    1.20
 -12   7   2    2.50    1.50
  12   7  -2    4.40    1.50
 -12   7   2    3.60    1.00
  11  -7  -2  335.87   30.60
  11  -7  -2  371.36   10.20
  11  -7  -2  338.17   10.50
  11  -7  -2  393.46   30.50
  11  -7  -2  367.86   10.70
  11   7  -2  358.46   10.40
 -11   7   2  379.66   10.20
  11   7  -2  360.46   10.10
  11   7  -2  368.16   10.40
 -11   7   2  381.56   10.80
  11   7  -2  359.66    9.80
 -11   7   2  355.76    9.70
 -11   7   2  365.96   31.90
 -11   7   2  396.36   30.80
  10  -7  -2  127.39   20.40
  10  -7  -2  125.69    4.40
  10  -7  -2  123.59    4.80
  10  -7  -2  130.69   21.80
  10  -7  -2  128.49    5.00
 -10   7   2  121.79    4.10
 -10   7   2  126.59    5.10
 -10   7   2  131.69    4.50
  10   7  -2  122.69    4.00
  10   7  -2  130.09    4.30
  10   7  -2  128.69    4.40
 -10   7   2  145.29   29.40
  10   7  -2  127.49    4.70
   9  -7  -2  205.98   22.40
   9  -7  -2  211.78    6.20
   9  -7  -2  211.78    6.90
   9  -7  -2  204.08    6.70
  -9   7   2  202.28   23.30
   9   7  -2  210.78    6.40
  -9   7   2  213.58    6.20
   9   7  -2  213.28    6.20
   9   7  -2  209.18    6.20
  -9   7   2  222.98    7.00
  -9   7   2  214.08    6.30
   9   7  -2  213.78    6.00
   8  -7  -2   19.80   11.10
  -8  -7   2   35.90    1.80
   8  -7  -2   35.20   14.20
   8  -7  -2   34.20    2.60
   8  -7  -2   32.30    2.80
  -8   7   2   44.60   13.60
  -8   7   2   36.70    2.20
   8   7  -2   38.20    2.10
  -8   7   2   34.10    3.00
   8   7  -2   36.50    2.30
   8   7  -2   37.40    2.10
  -8   7   2   64.69   14.20
  -8   7   2   35.10    2.30
   7  -7  -2    0.20    1.20
   7  -7  -2   -0.80    1.00
   7  -7  -2   -2.90   14.90
   7  -7  -2    1.70    0.80
   7  -7  -2   -0.10   15.00
  -7  -7   2    1.10    0.80
  -7   7   2   -0.30    1.20
   7   7  -2    1.10    0.90
   7   7  -2   -0.20    0.90
   7   7  -2    0.20    0.90
  -7   7   2   19.40   14.00
  -7   7   2    1.20    1.10
  -7   7   2    1.20   13.80
  -7   7   2    0.80    0.90
   6  -7  -2    3.00    0.80
   6  -7  -2    2.00    0.80
  -6  -7   2    3.70    0.70
   6  -7  -2    3.10    1.10
   6  -7  -2    1.50    7.70
   6  -7  -2    1.30    8.00
   6  -7  -2    2.90    1.50
   6  -7  -2    5.50    1.30
  -6  -7   2    4.10    0.70
  -6  -7   2    3.90    0.60
  -6   7   2    3.90    0.90
  -6   7   2    4.60    8.00
   6   7  -2    2.20    0.80
   6   7  -2    2.40    2.60
   6   7  -2    1.50    2.90
  -6   7   2    2.40    1.20
  -6   7   2    1.80    1.10
  -6   7   2   -5.10    8.40
   6   7  -2    1.00    0.80
   6   7  -2    0.80    4.20
   6   7  -2    3.20    0.90
   5  -7  -2   85.39    2.70
  -5  -7   2   81.89    2.60
   5  -7  -2   84.39    3.60
   5  -7  -2   83.29    2.60
   5  -7  -2   82.79   11.30
   5  -7  -2   69.69   11.70
  -5  -7   2   85.79    2.70
   5  -7  -2   86.69    2.70
   5  -7  -2   84.69    3.40
  -5  -7   2   83.49    2.60
   5  -7  -2   88.89    3.40
  -5   7   2   86.89    3.50
   5   7  -2   82.09    2.80
   5   7  -2   83.59    2.90
   5   7  -2   76.99    7.30
   5   7  -2   70.69    9.10
  -5   7   2   85.39    3.10
   5   7  -2   87.59    8.80
  -5   7   2   86.49    2.80
   5   7  -2   90.29    6.90
   5   7  -2   82.79    2.40
   5   7  -2   79.09    2.70
   5   7  -2   83.59    2.80
   4  -7  -2  155.98    5.00
   4  -7  -2  164.18    4.40
   4  -7  -2  154.38   14.70
  -4  -7   2  157.08    4.50
  -4  -7   2  159.78    4.40
  -4  -7   2  158.48    4.60
   4  -7  -2  164.38    5.10
   4  -7  -2  160.28    4.30
   4  -7  -2  170.38    5.20
   4  -7  -2  160.78   15.40
  -4   7   2  160.98   16.10
  -4   7   2  162.28    6.60
   4   7  -2  167.98   10.00
   4   7  -2  155.78    4.70
  -4   7   2  166.08    4.50
   4   7  -2  151.28    4.60
   4   7  -2  173.58   11.10
   4   7  -2  160.78    4.50
   4   7  -2  157.38    4.60
   4   7  -2  149.99   11.40
   4   7  -2  156.98   10.40
  -4   7   2  155.98   16.70
  -4   7   2  169.38    4.90
  -3  -7   2  357.86    9.50
   3  -7  -2  360.56    9.90
   3  -7  -2  359.86   23.70
   3  -7  -2  370.56    9.30
  -3  -7   2  367.66    9.60
   3  -7  -2  403.96   26.20
  -3  -7   2  350.36    9.50
   3  -7  -2  383.36   10.40
   3  -7  -2  373.26   10.00
  -3  -7   2  371.06    9.40
  -3   7   2  387.46   24.00
   3   7  -2  372.46    9.40
  -3   7   2  370.16    9.30
   3   7  -2  366.46    9.60
   3   7  -2  377.06   17.10
  -3   7   2  374.96    9.80
  -3   7   2  370.96   10.00
   3   7  -2  352.56    9.40
   3   7  -2  366.96   17.80
   3   7  -2  345.27   15.60
   3   7  -2  352.46    9.90
   3   7  -2  351.26   16.50
   2  -7  -2  173.78    5.20
  -2  -7   2  166.78    4.90
   2  -7  -2  179.28    5.30
   2  -7  -2  173.18    4.60
   2  -7  -2  182.68    5.30
   2  -7  -2  159.28   13.40
   2  -7  -2  172.98   14.40
  -2  -7   2  174.98    5.00
  -2  -7   2  164.58    4.90
  -2  -7   2  183.98    4.80
  -2   7   2  171.58    4.60
   2   7  -2  177.18   13.00
   2   7  -2  178.78    4.80
  -2   7   2  169.48    5.10
  -2   7   2  183.08   16.30
  -2   7   2  178.98   15.30
   2   7  -2  171.58    5.00
   2   7  -2  168.98    4.90
   2   7  -2  160.28   12.10
   2   7  -2  175.98    5.00
  -2   7   2  163.08    5.30
   1  -7  -2   16.30    1.60
   1  -7  -2   17.80    1.50
  -1  -7   2   26.90    6.60
  -1  -7   2   18.80    1.30
  -1  -7   2   18.40    1.30
  -1  -7   2   17.50    1.50
  -1  -7   2   16.10    5.60
   1  -7  -2   18.80    1.00
   1   7  -2   19.30    1.50
  -1   7   2   18.30    7.80
  -1   7   2   14.90    1.70
   1   7  -2   16.40    1.40
   1   7  -2   17.70    1.50
  -1   7   2   15.80    1.70
  -1   7   2   31.50    8.20
   1   7  -2   26.10    7.10
   1   7  -2   27.10    6.70
   0  -7  -2   75.59    9.40
   0  -7   2   73.19    2.50
   0  -7  -2   73.49    9.60
   0  -7   2   70.19    2.70
   0  -7   2   69.89    2.60
   0  -7  -2   72.89    3.00
   0  -7  -2   70.59    2.70
   0  -7   2   66.89    2.40
   0  -7   2   73.79   11.90
   0  -7   2   72.39   11.60
   0   7   2   65.79    2.70
   0   7  -2   71.19    9.50
   0   7  -2   70.29    2.60
   0   7   2   55.29    9.50
   0   7  -2   74.59   10.50
   0   7  -2   72.49    2.50
   0   7  -2   72.29    2.40
   0   7  -2   77.69    3.00
   0   7   2   72.39    2.80
   0   7   2   64.19    9.30
   1  -7   2   29.30    1.70
  -1  -7  -2   27.40    1.70
   1  -7   2   29.90    1.90
   1  -7   2   31.90    8.40
   1  -7   2   32.60    1.70
   1  -7   2   36.10    7.70
  -1  -7  -2   27.40    6.60
  -1  -7  -2   26.70    1.70
  -1  -7  -2   35.80    6.70
   1  -7   2   28.90    1.70
  -1   7  -2   30.30    1.60
  -1   7  -2   28.40    1.60
   1   7   2   36.30    9.40
  -1   7  -2   30.90    8.10
   1   7   2   28.70    1.70
  -1   7  -2   33.30    1.60
   1   7   2   28.20    1.90
  -1   7  -2   44.40    8.20
   1   7   2   31.20    9.20
  -1   7  -2   29.60    1.80
  -2  -7  -2    0.60    0.70
  -2  -7  -2    1.70    0.70
  -2  -7  -2    2.50    4.30
   2  -7   2    0.10    0.70
  -2  -7  -2    1.50    0.70
   2  -7   2   -2.70    4.90
  -2  -7  -2    3.90    4.30
   2  -7   2  -16.70   10.30
  -2  -7  -2    2.70    0.50
  -2   7  -2    2.50    0.90
   2   7   2    0.50    0.70
   2   7   2    1.60    0.50
  -2   7  -2    0.80    0.70
   2   7   2    6.60    6.10
   2   7   2   11.40    5.90
  -2   7  -2    0.20    0.70
  -2   7  -2    1.20    0.70
  -2   7  -2   14.30    7.10
   2   7   2    1.30    0.80
  -3  -7  -2    5.60    0.70
   3  -7   2    1.60    6.10
  -3  -7  -2    6.30    0.90
   3  -7   2   11.30    6.60
  -3  -7  -2    5.70    3.90
   3  -7   2    4.90    1.10
  -3  -7  -2    5.10    0.80
  -3  -7  -2    5.80    0.80
  -3  -7  -2    3.90    4.20
   3  -7   2    6.10    1.10
   3   7   2    2.60    5.80
   3   7   2    4.70    1.00
  -3   7  -2    5.20    0.90
  -3   7  -2    4.40    1.00
   3   7   2    4.80    0.60
  -3   7  -2    8.80    6.20
  -3   7  -2    4.00    1.00
   3   7   2    4.20    0.60
   3   7   2    6.00    5.30
  -3   7  -2    8.80    6.10
  -4  -7  -2   17.40    1.40
   4  -7   2   17.90    1.80
   4  -7   2   17.00    2.00
  -4  -7  -2   22.50    1.50
  -4  -7  -2   24.00    5.10
  -4  -7  -2   23.80    4.60
   4  -7   2   11.30    7.50
  -4  -7  -2   21.30    1.30
   4  -7   2   16.00    1.80
   4  -7   2   19.40    1.10
   4  -7   2   16.70    7.40
  -4  -7  -2   19.80    1.40
   4   7   2   24.30    6.20
   4   7   2   15.40    5.00
  -4   7  -2   20.60    8.60
   4   7   2   19.70    1.80
   4   7   2   19.40    1.20
  -4   7  -2   31.60    9.60
  -4   7  -2   19.20    1.70
   4   7   2   17.80    1.30
  -4   7  -2   20.60    1.70
   4   7   2   18.00    1.20
  -4   7  -2   17.30    1.90
   5  -7   2  262.37    7.20
   5  -7   2  262.87   19.90
   5  -7   2  272.57    7.10
  -5  -7  -2  266.47   10.70
  -5  -7  -2  275.77    7.20
  -5  -7  -2  274.67    7.20
   5  -7   2  261.87    7.90
  -5  -7  -2  271.87    7.10
   5  -7   2  275.97   20.90
  -5  -7  -2  266.17    7.40
   5  -7   2  274.27    7.70
  -5  -7  -2  249.58   11.00
  -5   7  -2  271.07    7.80
   5   7   2  276.17   11.90
  -5   7  -2  278.97    7.50
   5   7   2  251.37   11.10
  -5   7  -2  275.67   20.20
  -5   7  -2  275.17   21.30
   5   7   2  253.97    7.30
   5   7   2  271.17    7.00
   5   7   2  274.07    7.50
   5   7   2  293.17    7.80
   6  -7   2  692.73   32.80
  -6  -7  -2  722.43   18.30
   6  -7   2  722.23   18.80
   6  -7   2  724.13   18.10
   6  -7   2  700.03   18.00
   6  -7   2  745.43   18.60
  -6  -7  -2  712.43   17.90
   6  -7   2  697.33   34.20
  -6   7  -2  727.23   18.30
   6   7   2  742.33   18.40
  -6   7  -2  739.03   18.70
   6   7   2  683.43   18.00
   6   7   2  726.33   18.00
  -6   7  -2  651.73   32.20
  -6   7  -2  723.43   34.80
  -6   7  -2  749.33   18.50
   7  -7   2  100.09    4.00
  -7  -7  -2   99.39    3.50
   7  -7   2   99.49    4.10
   7  -7   2  126.79   17.10
   7  -7   2  142.99   23.90
  -7  -7  -2  100.69    3.50
  -7   7  -2   97.49    3.70
   7   7   2   96.69    3.70
  -7   7  -2  141.49   19.90
  -7   7  -2  103.49    4.10
  -7   7  -2   94.09   15.10
  -7   7  -2   99.19    3.40
   8  -7   2  493.15   31.20
   8  -7   2  445.46   31.40
  -8  -7  -2  520.05   13.30
   8  -7   2  476.05   13.10
   8  -7   2  525.05   13.70
  -8  -7  -2  490.75   13.20
   8  -7   2  512.65   13.90
   8   7   2  501.35   13.00
  -8   7  -2  508.75   13.40
   8   7   2  507.85   13.30
  -8   7  -2  505.75   32.30
  -8   7  -2  507.95   13.00
  -8   7  -2  546.35   32.00
  -8   7  -2  508.85   13.70
   9  -7   2   -0.90    1.40
   9  -7   2    0.30    1.20
   9  -7   2    0.80    1.00
  -9  -7  -2    2.10    1.10
  -9   7  -2   -3.00   12.60
  -9   7  -2  -14.50   12.40
  -9   7  -2   -0.50    0.80
   9   7   2   -0.90    1.10
   9   7   2    0.30    1.10
  -9   7  -2    1.60    1.30
  -9   7  -2    0.00    1.30
  10  -7   2    2.50    1.10
  10  -7   2    2.60    1.30
  10  -7   2    1.60    1.60
 -10   7  -2    2.30    1.40
 -10   7  -2    1.10    0.70
  10   7   2    4.40    1.30
  10   7   2    2.70    1.10
  10   7   2    1.60    1.20
 -10   7  -2    1.10    1.50
  11  -7   2  136.59    5.00
  11  -7   2  138.59    5.50
  11   7   2  134.79    5.40
  11   7   2  157.28    5.40
 -11   7  -2  145.99    5.60
  11   7   2  144.29    4.90
 -11   7  -2  146.39    5.30
  11   7   2  140.59    5.40
  12  -7   2    8.40    1.50
  12  -7   2    7.60    1.90
  12   7   2    6.30    1.40
  12   7   2    6.60    1.60
 -12   7  -2    9.10    1.90
 -12   7  -2    5.90    1.90
  12   7   2    8.20    1.80
  12   7   2    7.10    1.50
  13  -8  -2   27.20    3.40
  13  -8  -2   26.90    2.80
  13   8  -2   34.60    2.60
 -13   8   2   33.70    3.10
  13   8  -2   27.80    2.80
 -13   8   2   29.50    3.90
  13   8  -2   24.80    3.10
  13   8  -2   29.00    2.30
 -13   8   2   23.40    2.10
  12  -8  -2   24.50    3.00
  12  -8  -2   26.40    3.20
  12   8  -2   25.20    2.70
  12   8  -2   27.50    2.20
  12   8  -2   25.70    2.40
 -12   8   2   23.40    2.10
 -12   8   2   29.40    2.80
  12   8  -2   24.10    2.90
 -12   8   2   27.50    3.60
  11  -8  -2    9.50    1.90
  11  -8  -2    9.00    1.60
  11  -8  -2   11.50    1.50
  11   8  -2   11.30    1.90
  11   8  -2    9.10    1.20
  11   8  -2   10.00    1.50
 -11   8   2   13.00    2.10
  11   8  -2    9.70    1.60
 -11   8   2    9.50    1.60
 -11   8   2    9.80    1.40
  10  -8  -2   11.80   15.00
  10  -8  -2    3.20    1.40
  10  -8  -2    4.50    1.20
  10  -8  -2    6.80    1.80
  10  -8  -2   -5.90   13.20
  10   8  -2    6.80    1.10
 -10   8   2    7.20    1.80
 -10   8   2    5.90    1.30
  10   8  -2    4.90    1.30
 -10   8   2    9.10    1.80
  10   8  -2    5.80    1.30
 -10   8   2    8.90   12.30
 -10   8   2    5.80   13.10
  10   8  -2    4.00    1.40
   9  -8  -2   63.09    3.40
   9  -8  -2   66.59    3.70
   9  -8  -2   65.99    2.90
   9  -8  -2   92.29   19.30
   9  -8  -2   73.79   16.90
   9   8  -2   63.29    3.00
  -9   8   2   66.99    3.90
   9   8  -2   62.99    3.10
  -9   8   2   86.39   17.70
  -9   8   2   68.89    3.10
   9   8  -2   63.09    2.90
   9   8  -2   65.79    2.60
  -9   8   2   66.39    3.00
  -9   8   2   51.99   16.10
   8  -8  -2    2.00    1.50
   8  -8  -2    7.20   12.50
   8  -8  -2    3.20   12.00
  -8   8   2    1.50    1.60
   8   8  -2    1.60    1.10
  -8   8   2    4.50    1.20
  -8   8   2    7.60   11.90
   8   8  -2    1.90    1.10
  -8   8   2   18.20   15.30
   7  -8  -2  237.58    6.60
  -7  -8   2  244.18    6.60
   7  -8  -2  250.17    7.60
   7  -8  -2  221.98   25.90
  -7  -8   2  246.88    6.60
   7  -8  -2  241.18    7.60
  -7  -8   2  236.88    6.40
   7  -8  -2  265.57   25.40
   7  -8  -2  249.58    6.80
   7   8  -2  225.78    6.50
   7   8  -2  250.57    7.00
  -7   8   2  252.37    7.20
  -7   8   2  326.97   28.30
   7   8  -2  246.58    6.80
   7   8  -2  243.58    6.90
  -7   8   2  256.37    6.90
  -7   8   2  249.18    7.70
  -7   8   2  310.97   28.60
   6  -8  -2  128.59    4.20
  -6  -8   2  140.09    4.10
  -6  -8   2  141.19    4.40
   6  -8  -2  145.29    4.20
  -6  -8   2  146.99    4.30
   6  -8  -2  181.98   24.20
   6  -8  -2  137.59    5.00
   6  -8  -2  142.09    5.00
   6  -8  -2  161.58   18.30
  -6   8   2  151.48    4.30
   6   8  -2  153.98   12.20
   6   8  -2  147.69    9.20
   6   8  -2  145.59    4.30
   6   8  -2  140.79    4.30
  -6   8   2  145.09    5.20
   6   8  -2  147.19    8.30
   6   8  -2  136.29   11.20
   6   8  -2  135.79    3.90
  -6   8   2  143.19   18.10
  -6   8   2  145.99    4.70
  -6   8   2  155.98   20.60
   6   8  -2  144.59    4.60
   5  -8  -2  375.86   10.70
   5  -8  -2  397.56   10.90
  -5  -8   2  377.36   10.00
   5  -8  -2  388.46   24.40
   5  -8  -2  403.26   10.80
  -5  -8   2  379.76   10.00
  -5  -8   2  390.26   10.20
   5   8  -2  359.16   15.40
   5   8  -2  378.56   18.10
   5   8  -2  383.16   19.20
  -5   8   2  411.76   25.70
   5   8  -2  397.56   16.80
  -5   8   2  391.66   10.90
  -5   8   2  395.26   10.50
   5   8  -2  394.66   10.30
  -5   8   2  394.96   10.00
  -4  -8   2  474.05   12.40
   4  -8  -2  457.75   26.00
   4  -8  -2  483.15   12.20
  -4  -8   2  483.55   12.50
   4  -8  -2  487.35   13.00
  -4  -8   2  482.35   12.30
   4  -8  -2  474.85   12.90
   4  -8  -2  472.65   25.10
   4  -8  -2  501.45   13.00
   4   8  -2  467.25   21.20
  -4   8   2  498.95   13.10
   4   8  -2  486.25   12.60
   4   8  -2  461.15   12.50
   4   8  -2  456.15   27.50
  -4   8   2  503.85   12.80
  -4   8   2  497.75   28.90
  -4   8   2  485.15   27.10
   4   8  -2  481.25   12.30
  -4   8   2  497.95   12.20
   4   8  -2  457.55   25.50
   4   8  -2  488.75   22.60
   3  -8  -2  155.18   16.60
  -3  -8   2  159.88    4.90
   3  -8  -2  173.48    4.60
  -3  -8   2  159.98    5.00
   3  -8  -2  173.38    5.40
  -3  -8   2  172.88    4.70
   3  -8  -2  179.38    5.50
   3  -8  -2  162.58    5.20
   3  -8  -2  181.68   17.50
  -3   8   2  166.08    5.40
   3   8  -2  153.28    4.70
   3   8  -2  181.48   14.80
   3   8  -2  149.69   11.90
  -3   8   2  176.48   19.50
  -3   8   2  164.88    5.20
   3   8  -2  173.18    4.70
  -3   8   2  192.88   18.60
   3   8  -2  163.38   13.00
   3   8  -2  168.08   13.70
   3   8  -2  169.58    5.00
  -3   8   2  168.88    4.60
   3   8  -2  171.08    5.00
   2  -8  -2  124.89    3.50
   2  -8  -2  140.89   13.80
   2  -8  -2  122.79    4.10
   2  -8  -2  129.49    4.30
  -2  -8   2  130.29    3.70
  -2  -8   2  119.89    4.00
   2  -8  -2  145.09   14.30
   2  -8  -2  127.59    4.20
  -2  -8   2  116.89    3.90
  -2   8   2  119.29    4.30
   2   8  -2  122.99    3.70
  -2   8   2  125.19    4.20
   2   8  -2  121.49    3.90
  -2   8   2  140.89   16.00
  -2   8   2  134.89   16.60
   2   8  -2  119.79    3.90
  -2   8   2  123.89    3.50
   2   8  -2  113.59    3.80
   1  -8  -2   53.79    1.80
  -1  -8   2   56.29    2.20
   1  -8  -2   52.29    2.60
   1  -8  -2   53.59    2.50
   1  -8  -2   54.49    2.60
  -1  -8   2   53.19    2.50
   1   8  -2   55.49    2.40
  -1   8   2   51.59   10.20
   1   8  -2   50.59    2.40
  -1   8   2   64.49   12.20
  -1   8   2   53.39    1.80
   1   8  -2   56.49    9.10
   1   8  -2   69.29   10.30
   1   8  -2   55.49    2.10
  -1   8   2   47.70    2.60
   1   8  -2   51.99    2.30
   0  -8   2   38.80    2.20
   0  -8  -2   36.30    2.10
   0  -8  -2   49.99    8.80
   0  -8  -2   55.79    9.70
   0  -8   2   38.00    2.00
   0  -8  -2   35.60    2.20
   0  -8   2   38.50    1.90
   0   8   2   45.80    9.90
   0   8  -2   36.40    1.80
   0   8   2   47.90    9.40
   0   8   2   36.30    2.20
   0   8  -2   35.50    9.40
   0   8  -2   61.79   10.40
   0   8  -2   38.00    2.10
   0   8  -2   39.60    2.00
   0   8   2   33.20    2.20
   0   8  -2   37.90    2.00
   1  -8   2  166.28   14.50
   1  -8   2  142.39    4.60
  -1  -8  -2  151.88    4.60
  -1  -8  -2  156.18   15.90
  -1  -8  -2  151.88    4.70
   1  -8   2  149.59    4.50
   1  -8   2  126.09   14.00
   1  -8   2  155.48    4.80
  -1  -8  -2  146.89    4.50
  -1  -8  -2  141.89   16.70
   1   8   2  144.59    4.70
  -1   8  -2  148.99    4.30
  -1   8  -2  145.09    4.70
   1   8   2  158.28   15.60
   1   8   2  141.79    4.40
  -1   8  -2  130.19   14.60
   1   8   2  137.59   15.80
  -1   8  -2  132.49   15.00
  -1   8  -2  148.99    4.50
  -2  -8  -2  309.67   15.80
   2  -8   2  311.57    8.80
   2  -8   2  351.06   21.20
  -2  -8  -2  298.77   16.60
   2  -8   2  337.87   22.00
   2  -8   2  316.17    9.00
  -2  -8  -2  325.07    8.60
  -2  -8  -2  317.67    8.60
   2  -8   2  300.37    8.70
  -2  -8  -2  309.77    8.50
   2   8   2  318.97    8.60
  -2   8  -2  318.17   24.90
  -2   8  -2  308.97    8.30
  -2   8  -2  324.27    8.50
  -2   8  -2  341.87   24.50
   2   8   2  322.57   20.10
  -2   8  -2  312.87    8.70
   2   8   2  292.17    8.10
   2   8   2  291.27   18.50
  -3  -8  -2   47.10    2.20
  -3  -8  -2   50.09    7.90
   3  -8   2   39.80    9.40
   3  -8   2   46.50    2.80
  -3  -8  -2   49.90    2.30
   3  -8   2   46.40    9.60
  -3  -8  -2   53.89    7.50
  -3  -8  -2   50.29    2.20
   3  -8   2   45.40    2.50
   3  -8   2   44.50    2.50
   3   8   2   49.30    2.50
  -3   8  -2   69.99   13.30
   3   8   2   45.50    9.20
  -3   8  -2   47.40    2.30
   3   8   2   55.79   10.50
  -3   8  -2   55.79   11.80
  -3   8  -2   49.80    2.40
  -4  -8  -2  415.56   10.70
  -4  -8  -2  427.86   10.50
  -4  -8  -2  414.76   10.80
  -4  -8  -2  387.46   17.40
   4  -8   2  407.36   11.40
  -4  -8  -2  392.86   16.70
   4  -8   2  425.66   11.20
   4  -8   2  408.66   24.70
   4  -8   2  444.16   26.50
   4  -8   2  397.26   11.20
  -4  -8  -2  417.86   10.80
   4   8   2  409.26   10.30
   4   8   2  420.66   20.50
  -4   8  -2  416.76   10.90
  -4   8  -2  419.76   11.30
   4   8   2  413.86   11.00
   4   8   2  391.16   10.40
   4   8   2  386.76   18.70
  -4   8  -2  417.16   25.90
  -4   8  -2  408.26   10.80
   5  -8   2   72.19   13.90
   5  -8   2   91.99    2.90
   5  -8   2  110.09   14.80
  -5  -8  -2   88.09    8.00
  -5  -8  -2   96.29    3.10
   5  -8   2   91.29    3.70
  -5  -8  -2   92.09    3.10
  -5  -8  -2   91.09    3.30
  -5  -8  -2   91.59    3.00
   5  -8   2   90.49    2.70
  -5  -8  -2   87.89    7.40
   5  -8   2   86.99    3.80
  -5   8  -2   86.69    3.80
   5   8   2   84.19    9.80
   5   8   2   89.59    3.00
  -5   8  -2   92.39    3.40
   5   8   2   95.29    3.50
   5   8   2   85.39    9.10
  -5   8  -2   93.49    3.40
   5   8   2   84.69    3.10
  -5   8  -2   89.29   15.20
  -5   8  -2  135.19   20.80
   5   8   2   88.49    2.80
   6  -8   2  159.18   21.00
   6  -8   2  136.99    5.00
   6  -8   2  135.99    4.80
  -6  -8  -2  132.19    4.30
  -6  -8  -2  138.09    4.00
   6  -8   2  163.38   19.40
  -6  -8  -2  141.39    4.40
  -6  -8  -2  136.39    5.30
   6  -8   2  137.59    4.10
   6  -8   2  130.79    3.90
  -6   8  -2  134.99    4.50
   6   8   2  136.59    4.60
   6   8   2  126.89    4.20
  -6   8  -2  135.79    4.40
  -6   8  -2  141.79   22.20
   6   8   2  135.09    4.00
  -6   8  -2  143.29    5.00
  -6   8  -2  164.88   19.60
   7  -8   2  145.69    4.60
  -7  -8  -2  150.78    4.80
   7  -8   2  132.59   20.10
  -7  -8  -2  159.78    4.70
   7  -8   2  150.78    5.30
   7  -8   2  162.28   20.50
   7  -8   2  145.49    6.00
  -7   8  -2  155.88    4.80
  -7   8  -2  148.69    5.50
  -7   8  -2  192.78   22.90
   7   8   2  156.98    5.00
  -7   8  -2  150.28    5.00
  -7   8  -2  185.08   23.20
   8  -8   2   90.39   18.10
   8  -8   2   96.99    5.90
   8  -8   2   95.59    4.20
  -8  -8  -2   95.59    3.60
   8  -8   2   89.99    3.40
  -8   8  -2   75.19   14.70
  -8   8  -2   98.09    4.30
  -8   8  -2   99.29    3.90
   8   8   2   98.79    3.30
  -8   8  -2   95.89    3.50
   9  -8   2    2.80    1.40
   9  -8   2    0.60    1.50
  -9  -8  -2    2.40    1.10
   9  -8   2    1.40    1.00
   9   8   2    2.00    1.10
  -9   8  -2    0.50    1.00
   9   8   2    0.40    1.20
  -9   8  -2    1.20   16.40
   9   8   2    1.80    1.20
  -9   8  -2    2.10    1.40
  -9   8  -2   13.30   15.70
  -9   8  -2    3.50    1.50
  10  -8   2   52.79    3.60
  10  -8   2   55.29    2.80
  10   8   2   51.09    3.20
  10   8   2   48.80    2.80
 -10   8  -2   55.99    3.70
  10   8   2   58.59    3.00
 -10   8  -2   51.69    2.70
  10   8   2   52.59    2.70
 -10   8  -2   55.09    3.20
  11  -8   2    0.90    1.20
  11  -8   2    2.70    1.80
  11   8   2    1.60    1.50
  11   8   2    1.90    1.30
 -11   8  -2    2.40    1.80
  11   8   2    2.30    1.40
 -11   8  -2    3.30    1.60
  12  -9  -2    0.40    1.50
  12  -9  -2   -0.10    1.90
  12   9  -2    0.20    1.10
  12   9  -2    1.90    1.60
  12   9  -2    0.90    1.40
 -12   9   2    2.10    1.60
 -12   9   2    1.40    2.00
 -12   9   2   -1.70    1.20
  12   9  -2    1.00    1.30
  11  -9  -2    2.30    1.80
  11  -9  -2    1.50    1.20
 -11   9   2    0.00    1.90
 -11   9   2    0.40    1.40
  11   9  -2   -0.50    1.30
  11   9  -2   -0.10    1.40
  11   9  -2    0.40    1.30
 -11   9   2   -2.50    1.20
  11   9  -2    0.00    1.00
  10  -9  -2   25.70    2.80
  10  -9  -2    5.10   15.50
  10  -9  -2   29.30    2.20
  10  -9  -2   26.80    3.00
  10  -9  -2    7.90   15.40
 -10   9   2   28.80    3.40
  10   9  -2   23.80    2.50
  10   9  -2   23.90    2.40
 -10   9   2   26.10   21.30
 -10   9   2   49.50   19.90
  10   9  -2   24.60    2.30
 -10   9   2   28.90    2.60
 -10   9   2   23.00    2.50
  10   9  -2   26.10    2.00
   9  -9  -2   22.90    2.90
   9  -9  -2    5.20   16.00
   9  -9  -2   24.50    2.70
   9  -9  -2   28.60    2.10
   9  -9  -2   40.40   16.30
  -9   9   2   31.70   16.00
  -9   9   2   32.00    2.50
   9   9  -2   26.00    2.40
  -9   9   2   46.50   17.60
  -9   9   2   27.60    3.20
   9   9  -2   25.40    1.90
   9   9  -2   25.20    2.30
  -9   9   2   27.00    2.50
   9   9  -2   23.60    2.10
   8  -9  -2   38.70   20.60
   8  -9  -2   17.50   13.30
  -8  -9   2   18.50    1.50
  -8  -9   2   18.40    1.30
   8  -9  -2   18.10    1.70
   8  -9  -2   22.10    2.50
   8  -9  -2   17.40    2.00
  -8  -9   2   19.50    1.60
  -8   9   2   10.90   14.60
   8   9  -2   16.90    2.20
  -8   9   2   18.90    2.40
  -8   9   2   20.00    3.00
  -8   9   2   28.30   15.20
  -8   9   2   22.30    2.10
   8   9  -2   18.20    1.90
   7  -9  -2   41.60   14.00
  -7  -9   2   27.40    1.70
   7  -9  -2   23.40   13.70
   7  -9  -2   27.90    2.60
  -7  -9   2   29.20    1.80
  -7   9   2   28.50    2.60
   7   9  -2   28.70    1.90
   7   9  -2   32.30    2.40
  -7   9   2   30.30   28.20
  -7   9   2   39.50   11.40
  -7   9   2   28.70    3.00
   7   9  -2   24.30    1.40
  -7   9   2   31.80    2.10
   7   9  -2   26.60    1.90
   6  -9  -2   48.90    3.10
  -6  -9   2   47.70    2.10
   6  -9  -2   49.20    3.10
  -6  -9   2   50.09    2.30
   6  -9  -2   44.50   11.60
  -6  -9   2   48.50    2.10
   6  -9  -2   65.69   22.20
  -6   9   2   47.20   12.10
  -6   9   2   44.70    3.20
   6   9  -2   75.49    9.50
  -6   9   2   49.60    2.30
   6   9  -2   50.59    2.20
  -6   9   2   50.39    2.90
   6   9  -2   51.89    9.70
   6   9  -2   48.00    2.60
   5  -9  -2   17.30    9.10
   5  -9  -2   -3.30    8.70
  -5  -9   2   12.10    1.60
   5  -9  -2   11.20    1.50
   5  -9  -2   12.10    1.60
   5  -9  -2   11.10    1.60
  -5  -9   2   10.90    1.40
  -5   9   2   11.20    1.80
  -5   9   2   10.00    1.50
  -5   9   2   22.60   12.30
   5   9  -2   12.40    1.50
   5   9  -2   -1.80   10.00
  -5   9   2   41.70   17.10
   5   9  -2   18.90    9.70
  -4  -9   2    5.50    0.90
  -4  -9   2    6.70    1.00
  -4  -9   2    7.30    1.10
   4  -9  -2   -2.00    8.00
   4  -9  -2    4.90    1.20
   4  -9  -2   13.70    8.00
   4  -9  -2    4.70    1.30
   4  -9  -2    6.60    1.40
   4   9  -2   15.60    7.80
  -4   9   2    8.70    1.00
   4   9  -2    7.50    1.10
  -4   9   2   20.50   10.40
   4   9  -2    8.30    6.90
   4   9  -2   10.50    8.30
  -4   9   2    7.60    1.50
  -4   9   2   13.80    9.90
   4   9  -2   18.40    6.60
  -4   9   2   10.50    1.60
   4   9  -2    8.60    1.20
   3  -9  -2  559.24   28.70
   3  -9  -2  577.04   14.50
   3  -9  -2  564.54   30.00
   3  -9  -2  577.34   15.30
  -3  -9   2  551.94   14.80
  -3  -9   2  573.14   14.60
  -3  -9   2  592.34   15.00
   3  -9  -2  601.34   15.30
   3  -9  -2  582.64   15.40
   3   9  -2  567.54   25.80
  -3   9   2  568.74   15.40
   3   9  -2  537.75   25.00
   3   9  -2  586.64   24.20
  -3   9   2  579.44   14.50
  -3   9   2  582.34   15.20
  -3   9   2  569.54   30.60
   3   9  -2  606.74   27.60
  -3   9   2  599.04   33.40
   3   9  -2  588.24   15.00
  -2  -9   2  184.98    5.70
   2  -9  -2  205.08    6.20
   2  -9  -2  188.48   17.40
   2  -9  -2  195.68    5.30
  -2  -9   2  196.78    5.50
   2  -9  -2  196.58    6.00
  -2  -9   2  195.78    5.90
   2  -9  -2  196.68    6.00
   2  -9  -2  211.48   17.20
  -2   9   2  192.98    6.10
  -2   9   2  214.18   21.40
   2   9  -2  210.58   16.90
   2   9  -2  179.98    5.60
  -2   9   2  195.28    5.20
   2   9  -2  199.88   17.40
  -2   9   2  204.58    6.10
  -2   9   2  196.18   19.60
   2   9  -2  193.98    5.80
   1  -9  -2   -2.20    7.60
  -1  -9   2    4.20    1.00
   1  -9  -2   -1.70    8.10
   1  -9  -2    2.90    1.00
  -1   9   2   12.30    9.90
   1   9  -2    7.60    7.00
   1   9  -2    5.50    1.10
   1   9  -2    4.30    1.10
   1   9  -2    4.40    7.20
  -1   9   2   -8.20    7.90
  -1   9   2    1.90    1.10
  -1   9   2    3.50    1.20
   0  -9   2  282.57    8.00
   0  -9   2  281.97    8.10
   0  -9  -2  284.37    8.10
   0  -9  -2  272.67   18.00
   0  -9   2  270.47    7.90
   0  -9  -2  281.67   19.00
   0  -9  -2  282.77    7.90
   0   9   2  283.27    8.00
   0   9  -2  289.17    7.90
   0   9  -2  312.47   20.20
   0   9   2  256.27   20.80
   0   9  -2  288.37    7.50
   0   9   2  265.47    7.80
   0   9  -2  266.57   20.50
   0   9  -2  283.97    8.60
   0   9   2  276.17   22.40
   1  -9   2   96.29    3.50
  -1  -9  -2   98.19    3.60
  -1  -9  -2  102.99    3.70
  -1  -9  -2   94.99    3.40
  -1  -9  -2   99.49   12.00
  -1  -9  -2   71.39   10.30
   1  -9   2   90.29    3.80
   1  -9   2  118.69   15.60
   1  -9   2   90.49    3.60
   1  -9   2  109.49   14.30
  -1   9  -2   98.49    3.20
  -1   9  -2   92.19    3.50
   1   9   2  107.79   14.70
   1   9   2  103.89    3.80
  -1   9  -2   92.89    3.70
   1   9   2  109.19   15.90
  -1   9  -2  112.09   15.90
  -1   9  -2  101.39   14.50
  -2  -9  -2    5.80    7.10
   2  -9   2    4.40    1.10
   2  -9   2    5.60    1.20
   2  -9   2   -3.90    9.50
  -2  -9  -2    0.10    6.40
  -2  -9  -2    6.70    1.20
   2  -9   2    2.60   10.10
  -2  -9  -2    7.70    1.10
   2  -9   2    5.80    1.40
   2   9   2    7.80    8.50
   2   9   2   15.20    9.70
   2   9   2    5.40    1.30
  -2   9  -2    5.20    1.20
  -2   9  -2    7.00    1.30
  -2   9  -2    6.90   13.00
  -2   9  -2    5.60    1.10
  -2   9  -2   14.10   13.40
   3  -9   2   17.50    2.30
   3  -9   2   19.40    2.10
   3  -9   2   14.40    9.80
  -3  -9  -2   13.10    7.30
  -3  -9  -2   14.10    7.20
  -3  -9  -2   21.30    1.70
  -3  -9  -2   19.20    2.10
   3  -9   2   27.40   14.80
  -3  -9  -2   19.40    1.80
   3  -9   2   17.20    2.50
  -3   9  -2   17.70    1.80
   3   9   2   33.60   10.10
  -3   9  -2   29.80   10.40
   3   9   2   18.50    2.20
  -3   9  -2   17.20    2.30
  -3   9  -2   17.40    2.10
   3   9   2   21.20    8.70
  -3   9  -2   29.00   10.00
  -4  -9  -2  354.16    9.40
   4  -9   2  354.36    9.70
   4  -9   2  407.66   26.30
  -4  -9  -2  348.07    9.20
   4  -9   2  356.46   26.30
  -4  -9  -2  322.47   19.80
   4  -9   2  336.47    9.90
   4  -9   2  318.37   10.30
  -4  -9  -2  310.57   18.40
  -4  -9  -2  354.76    9.40
  -4   9  -2  347.17    9.30
  -4   9  -2  338.97    9.80
  -4   9  -2  353.96    9.40
  -4   9  -2  357.06   26.70
  -4   9  -2  320.97   24.80
   4   9   2  332.97   18.90
   4   9   2  347.57   20.60
   5  -9   2  218.88    6.60
   5  -9   2  223.28   23.10
  -5  -9  -2  209.98    6.10
  -5  -9  -2  209.08    6.20
  -5  -9  -2  214.28    6.00
   5  -9   2  211.48    6.90
   5   9   2  224.28   13.80
   5   9   2  204.08    5.60
   5   9   2  204.88    5.70
  -5   9  -2  218.08    6.30
   5   9   2  193.88   14.60
  -5   9  -2  209.78    6.20
   5   9   2  222.08    6.50
  -5   9  -2  204.88   23.10
   5   9   2  212.78    5.90
  -5   9  -2  214.78    6.80
   6  -9   2    6.10    1.50
  -6  -9  -2    6.30    1.20
  -6  -9  -2    7.60    1.10
   6  -9   2   29.80   13.90
   6  -9   2    7.50    1.60
   6  -9   2    2.40   12.10
   6   9   2    6.00    1.30
   6   9   2    7.30    0.90
  -6   9  -2    7.10    1.60
  -6   9  -2    6.20    1.30
   6   9   2    5.00    1.40
  -6   9  -2   12.70   18.60
  -6   9  -2    5.50    1.30
  -6   9  -2   -0.10   12.40
   7  -9   2  -25.90   13.80
   7  -9   2    3.10    1.40
   7  -9   2    3.30    0.80
  -7  -9  -2    4.50    1.40
  -7  -9  -2    2.80    0.90
   7   9   2    4.20    1.40
  -7   9  -2    5.10    1.30
  -7   9  -2    3.70    1.60
  -7   9  -2    4.40    1.80
  -7   9  -2   11.70   14.80
   7   9   2    1.70    1.10
  -7   9  -2   -8.60   13.80
   8  -9   2    7.30    1.60
  -8  -9  -2    5.60    1.30
   8  -9   2    5.70    1.00
   8  -9   2    5.30    1.60
  -8   9  -2    7.90    1.50
  -8   9  -2    6.40   16.50
  -8   9  -2   29.80   18.50
   8   9   2    5.60    1.50
   8   9   2    7.50    1.10
  -8   9  -2    6.10    1.70
  -8   9  -2    7.30    1.40
   8   9   2    5.60    1.30
   9  -9   2   36.80    3.10
   9  -9   2   35.00    2.30
  -9  -9  -2   37.00    2.50
   9  -9   2   41.60    3.30
  -9   9  -2   38.80    2.90
  -9   9  -2   50.29   19.90
   9   9   2   36.20    2.80
  -9   9  -2   35.90    2.50
  -9   9  -2   37.80    3.40
   9   9   2   39.20    2.20
  -9   9  -2   12.50   20.20
   9   9   2   36.10    2.80
  10  -9   2  105.89    4.80
  10  -9   2   99.19    4.00
  10   9   2  110.49    4.40
 -10   9  -2  113.89    4.50
  10   9   2  105.19    4.50
 -10   9  -2  112.59    5.10
 -10   9  -2  107.49    3.70
  10   9   2  102.49    3.80
  10 -10  -2   18.30    2.80
  10 -10  -2   19.40    2.40
  10 -10  -2   20.80    2.00
  10 -10  -2   20.20   20.40
  10 -10  -2   20.40   20.70
 -10  10   2   24.10    2.60
  10  10  -2   22.50    2.60
  10  10  -2   17.60    1.90
 -10  10   2   19.70    2.00
  10  10  -2   21.50    2.40
 -10  10   2   19.50    2.50
   9 -10  -2   36.20   21.30
   9 -10  -2   21.30    1.80
   9 -10  -2    2.60   20.60
   9 -10  -2   18.00    2.20
   9 -10  -2   16.00    2.10
  -9  10   2   24.80   30.00
  -9  10   2   13.30    2.20
   9  10  -2   13.10    1.50
  -9  10   2    1.30   21.00
   9  10  -2   23.10    2.50
   9  10  -2   18.90    2.10
  -9  10   2   15.80    2.80
  -9  10   2   17.80    2.00
   8 -10  -2  -21.60   14.70
  -8 -10   2   -0.10    0.90
   8 -10  -2    1.00    1.30
   8 -10  -2   -2.90   14.60
   8 -10  -2    1.00    1.50
  -8 -10   2   -0.70    0.90
  -8  10   2    0.30    1.60
   8  10  -2   -0.20    1.20
  -8  10   2   15.40   34.70
  -8  10   2    1.00    1.20
   8  10  -2    0.00    1.00
  -8  10   2    0.10    1.50
  -8  10   2   23.20   15.20
   8  10  -2   -0.30    1.00
   7 -10  -2   23.90    2.70
   7 -10  -2    5.80   14.60
   7 -10  -2   46.40   15.30
   7 -10  -2   26.50    2.80
  -7 -10   2   22.70    1.80
  -7 -10   2   24.70    1.90
  -7 -10   2   22.30    1.60
  -7  10   2   16.00   12.40
  -7  10   2   25.40    3.10
  -7  10   2   26.80    2.10
   7  10  -2   23.60    1.90
  -7  10   2   24.70    2.70
  -7  10   2   25.80   14.40
   7  10  -2   25.40    2.40
  -6 -10   2    2.30    0.90
   6 -10  -2   -0.20    1.30
  -6 -10   2   -0.30    1.00
  -6 -10   2    0.10    0.80
   6 -10  -2    7.10   13.50
   6 -10  -2  -12.70   13.00
   6 -10  -2   -0.50    1.30
  -6  10   2    0.50    1.50
   6  10  -2    3.30    1.30
  -6  10   2   -1.40   32.20
   6  10  -2   -8.40    8.60
   6  10  -2    1.30    0.90
  -6  10   2  -21.30   11.80
   6  10  -2    4.40    8.20
  -6  10   2    1.20    1.00
  -6  10   2    1.00    1.40
   5 -10  -2   17.30    2.00
  -5 -10   2   19.70    1.60
   5 -10  -2   19.60    2.50
  -5 -10   2   17.50    2.00
   5 -10  -2   17.40   13.10
   5 -10  -2   36.70   13.60
  -5 -10   2   17.20    1.70
   5  10  -2   39.10   10.80
   5  10  -2   13.60    9.30
  -5  10   2   22.70   20.20
   5  10  -2   17.30    1.70
  -5  10   2   30.40   15.40
   5  10  -2   23.60    1.80
  -5  10   2   18.00    1.80
  -5  10   2   19.80    2.80
  -5  10   2   18.80    2.00
   4 -10  -2   -9.20    9.70
   4 -10  -2    0.10    1.20
   4 -10  -2   -1.40    1.20
   4 -10  -2   -2.70   11.20
  -4 -10   2    0.80    0.80
  -4 -10   2    0.30    1.00
  -4 -10   2   -1.50    0.80
   4  10  -2    0.20    1.20
   4  10  -2    7.40    9.10
  -4  10   2   -1.00    1.30
  -4  10   2   -0.30    0.80
  -4  10   2   13.90   12.40
   4  10  -2    1.60    0.90
  -4  10   2   -7.00   12.70
  -4  10   2   -0.60    1.40
   4  10  -2    1.60    9.90
  -3 -10   2  102.29    3.30
   3 -10  -2  102.09    3.10
   3 -10  -2  103.49    4.00
   3 -10  -2   71.19   13.80
   3 -10  -2   94.59    3.90
   3 -10  -2  104.59    4.20
  -3 -10   2  101.59    3.80
  -3 -10   2   96.59    3.60
   3 -10  -2  105.89   14.60
   3  10  -2  101.89    3.30
   3  10  -2  109.79   14.40
  -3  10   2  131.79   20.70
  -3  10   2   96.69    4.10
   3  10  -2   98.99    3.80
  -3  10   2  108.29    4.10
   3  10  -2  100.09   15.00
  -3  10   2  101.99    3.10
   2 -10  -2    8.40    1.30
  -2 -10   2    8.00    1.20
  -2 -10   2    8.00    1.40
  -2 -10   2    8.90    1.10
   2 -10  -2    7.70    1.40
   2 -10  -2    7.70   10.00
   2 -10  -2    6.80    1.40
   2 -10  -2   13.00    9.30
   2  10  -2   14.80   11.10
  -2  10   2    6.70    1.60
   2  10  -2    9.70    1.10
  -2  10   2    0.60   10.30
   2  10  -2   -1.00    9.50
  -2  10   2    9.80    1.60
  -2  10   2    2.50   10.90
   2  10  -2    7.50    1.30
   2  10  -2    5.60    1.00
  -2  10   2    9.90    1.20
   1 -10  -2   10.20    8.50
  -1 -10   2    6.00    1.50
  -1 -10   2    6.80    1.10
   1 -10  -2   -0.40    7.70
   1 -10  -2    4.60    1.20
   1 -10  -2    4.80    1.20
  -1  10   2   -2.20   11.60
   1  10  -2    7.30    1.10
  -1  10   2   18.10   11.20
   1  10  -2    5.80    1.10
   1  10  -2   -7.10    8.40
   1  10  -2   -9.40    8.60
  -1  10   2    4.30    1.40
   1  10  -2    4.20    1.20
  -1  10   2    3.60    1.30
   0 -10  -2   45.70    2.50
   0 -10  -2   42.60    2.60
   0 -10  -2   43.60   10.30
   0 -10   2   41.10    3.40
   0 -10   2   39.80    3.40
   0 -10   2   45.10    2.30
   0 -10  -2   28.80    9.50
   0  10   2   35.00    2.40
   0  10   2   40.40   13.00
   0  10  -2   38.60   11.50
   0  10  -2   42.90    2.10
   0  10   2   41.70    2.80
   0  10  -2   43.00    2.50
   0  10  -2   39.50    3.10
   0  10   2   48.60   13.30
   0  10  -2   52.69   13.40
  -1 -10  -2   10.60    8.50
  -1 -10  -2   18.30    1.80
   1 -10   2   16.70    2.20
   1 -10   2   16.60    1.90
   1 -10   2   16.10    1.90
  -1 -10  -2   11.10    8.90
  -1 -10  -2   20.10    2.00
  -1 -10  -2   16.30    2.00
   1  10   2   14.40    2.10
  -1  10  -2   15.90    2.10
  -1  10  -2   15.50    1.80
  -1  10  -2   27.00   11.80
   1  10   2   16.30    1.80
  -1  10  -2    7.60    9.90
   1  10   2   18.80   11.90
   1  10   2   23.70   11.40
  -2 -10  -2    0.70    1.10
   2 -10   2    0.80    1.10
   2 -10   2    0.20    1.10
  -2 -10  -2    2.90    1.10
   2 -10   2    0.20    1.20
  -2 -10  -2   -8.20    7.80
  -2 -10  -2    0.50    1.00
  -2 -10  -2    7.30    7.50
  -2  10  -2   11.10   14.90
  -2  10  -2  -12.70   12.90
  -2  10  -2    0.30    1.30
   2  10   2   -3.40   10.30
  -2  10  -2    1.00    1.10
   2  10   2   -1.30    1.30
  -2  10  -2   -1.80    1.00
   2  10   2   -4.20   10.10
   3 -10   2   58.29    3.20
  -3 -10  -2   67.19   11.00
  -3 -10  -2   60.29    2.90
   3 -10   2   84.49   16.20
  -3 -10  -2   62.89    2.70
   3 -10   2   60.19    3.40
  -3 -10  -2   63.79    2.90
   3 -10   2   62.99    3.00
   3 -10   2   81.59   15.90
  -3 -10  -2   54.29    9.70
   3  10   2   63.49   12.20
  -3  10  -2   50.59   14.70
  -3  10  -2   62.29    3.30
  -3  10  -2   53.29   14.70
  -3  10  -2   68.19    3.10
  -3  10  -2   66.49    2.80
   3  10   2   63.79    3.30
   3  10   2   59.79   13.00
  -4 -10  -2   49.40    2.60
  -4 -10  -2   50.29    9.00
  -4 -10  -2   48.60    2.40
   4 -10   2   46.80    2.90
  -4 -10  -2   34.50    9.10
  -4 -10  -2   49.40    2.60
   4 -10   2   43.20   15.70
   4 -10   2   50.29   15.30
   4 -10   2   49.90    3.20
   4  10   2   74.29   11.70
   4  10   2   57.29   11.90
  -4  10  -2   49.50    2.60
  -4  10  -2   51.19    3.10
   4  10   2   53.69    3.10
  -4  10  -2   58.89   14.90
  -4  10  -2   55.49   15.20
  -4  10  -2   50.59    2.90
  -5 -10  -2   82.09    3.30
   5 -10   2   82.49    4.00
  -5 -10  -2   78.99    3.20
   5 -10   2   85.79    3.80
  -5 -10  -2   87.19    3.10
   5 -10   2   76.89   18.70
   5  10   2   83.19   11.20
   5  10   2   91.19   10.90
  -5  10  -2   84.89    4.00
  -5  10  -2  122.09   23.30
  -5  10  -2   83.49    3.60
  -5  10  -2   82.49    3.30
   5  10   2   86.09    3.80
  -5  10  -2   95.49   19.30
  -6 -10  -2    9.20    1.20
  -6 -10  -2   11.70    1.40
   6 -10   2   10.10    1.70
  -6 -10  -2   11.00    1.60
  -6  10  -2   24.10   14.70
  -6  10  -2   20.70   15.20
  -6  10  -2   10.80    1.60
   6  10   2   10.60    1.70
  -6  10  -2   10.30    1.80
   6  10   2    8.20    1.20
   7 -10   2   70.69    3.70
  -7 -10  -2   72.19    2.60
   7 -10   2   69.39    3.90
  -7 -10  -2   72.59    3.10
  -7 -10  -2   65.59    2.80
  -7  10  -2   73.79    3.40
  -7  10  -2   73.39    6.10
  -7  10  -2   48.50   17.50
  -7  10  -2   74.79    3.40
   7  10   2   69.29    3.10
   7  10   2   71.79    3.60
  -7  10  -2   73.09   28.90
  -8 -10  -2   22.10    2.30
   8 -10   2   21.80    2.90
   8 -10   2   23.30    3.00
  -8  10  -2   18.40    1.90
   8  10   2   21.40    2.80
   8  10   2   20.60    2.40
  -8  10  -2   20.80    2.00
  -8  10  -2   23.00    3.20
   8  10   2   23.90    1.90
   9 -10   2   11.30    2.00
  -9 -10  -2   12.10    1.60
  -9  10  -2   14.50    1.90
  -9  10  -2   15.00    1.70
   9  10   2    9.70    1.60
   9  10   2   15.90    2.00
  -9  10  -2   15.00    2.40
   9  11  -2   13.30    1.80
  -9  11   2   12.20    1.60
  -9  11   2    9.80    1.90
   8 -11  -2   16.30    2.20
  -8 -11   2   17.80    1.80
  -8 -11   2   14.60    1.60
  -8  11   2   16.90    2.10
  -8  11   2   22.40    2.30
   8  11  -2   19.00    2.00
  -7 -11   2  112.69    3.90
  -7 -11   2  103.09    3.60
   7 -11  -2  118.49    5.40
   7 -11  -2  109.99    4.70
  -7 -11   2  106.39    3.70
  -7  11   2  116.99    4.60
   7  11  -2  111.09    4.40
  -7  11   2  112.19    3.90
   7  11  -2  105.29    3.70
   6 -11  -2   57.19    3.50
  -6 -11   2   53.29    2.40
   6 -11  -2   52.09    3.30
  -6 -11   2   49.50    2.50
  -6 -11   2   53.99    2.70
   6  11  -2   52.79   23.50
   6  11  -2   55.19    3.20
  -6  11   2   55.89    3.50
   6  11  -2   56.59    2.50
  -6  11   2   54.89    2.60
  -5 -11   2  112.89    3.80
   5 -11  -2   89.89   18.90
   5 -11  -2   90.49   19.80
   5 -11  -2  116.69    4.80
   5 -11  -2  125.09    4.70
  -5 -11   2  118.79    4.00
  -5 -11   2  124.59    4.30
  -5  11   2  120.39    3.80
   5  11  -2  104.69   16.10
   5  11  -2  120.39    4.50
  -5  11   2  125.59    4.80
   5  11  -2  100.89   14.50
   5  11  -2  114.39    3.80
   4 -11  -2  422.46   11.50
   4 -11  -2  410.36   11.70
  -4 -11   2  412.26   11.30
  -4 -11   2  402.26   10.70
   4 -11  -2  483.15   31.90
  -4 -11   2  394.06   11.00
   4 -11  -2  368.56   31.50
   4  11  -2  395.56   10.60
   4  11  -2  417.56   11.30
   4  11  -2  410.66   27.10
   4  11  -2  411.36   28.80
  -4  11   2  417.96   11.50
  -3 -11   2    1.60    1.10
  -3 -11   2    0.50    0.90
  -3 -11   2    1.50    1.20
   3 -11  -2   -7.20   12.90
   3 -11  -2    7.30   12.40
   3 -11  -2    2.10    1.30
   3  11  -2    0.60    1.00
   3  11  -2    3.10   12.60
   3  11  -2   11.90   11.50
  -3  11   2    0.10    0.80
  -3  11   2    2.30    1.50
   3  11  -2    3.10    1.40
   2 -11  -2  141.19   19.50
  -2 -11   2  142.19    4.80
   2 -11  -2  169.68   20.10
  -2 -11   2  142.99    4.50
   2 -11  -2  143.89    5.30
  -2 -11   2  147.99    5.10
   2 -11  -2  150.68    5.10
   2  11  -2  134.89   17.20
   2  11  -2  175.58   23.00
   2  11  -2  148.89    5.00
  -2  11   2  156.58   21.10
  -2  11   2  145.39    5.20
   2  11  -2  140.99    4.40
  -2  11   2  131.99   22.40
  -1 -11   2  134.59    4.90
   1 -11  -2  158.68   21.10
  -1 -11   2  134.59    5.40
  -1 -11   2  128.79    4.30
   1 -11  -2  137.49    4.80
   1 -11  -2  138.19    5.00
   1  11  -2  120.89    4.10
  -1  11   2  137.19    5.00
  -1  11   2  197.58   23.40
  -1  11   2  188.78   26.00
   1  11  -2  134.99    4.80
   0 -11   2   15.00    1.90
   0 -11   2   18.10    2.40
   0 -11  -2  -11.10   11.10
   0 -11  -2   18.20    2.30
   0 -11  -2   17.10    2.20
   0 -11  -2   16.60   12.40
   0  11  -2   31.80   12.70
   0  11  -2   14.40    1.80
   0  11   2   23.40    2.60
   0  11   2   21.10   15.10
   0  11   2   28.00   14.10
   0  11  -2   13.60   13.10
  -1 -11  -2  206.88   19.90
  -1 -11  -2  233.28    6.90
  -1 -11  -2  235.08    7.10
  -1 -11  -2  231.48    6.90
   1 -11   2  237.28    6.70
  -1 -11  -2  194.78   20.40
   1 -11   2  230.78    7.30
   1  11   2  223.58    7.20
  -1  11  -2  227.68    6.50
   1  11   2  252.07   24.20
  -1  11  -2  200.48   28.00
  -1  11  -2  236.78    7.00
  -1  11  -2  171.68   25.20
   1  11   2  240.98   26.80
  -2 -11  -2    6.90    1.40
   2 -11   2    9.60    1.60
  -2 -11  -2   -5.70    9.30
   2 -11   2    9.50    1.40
  -2 -11  -2    8.80    1.40
  -2 -11  -2   10.50   10.60
  -2 -11  -2    7.40    1.90
   2  11   2   22.10   14.10
   2  11   2   23.60   12.90
  -2  11  -2    7.20    1.60
  -2  11  -2    8.50    1.30
   2  11   2    8.40    1.70
  -3 -11  -2   41.90    2.70
  -3 -11  -2   44.50    2.90
   3 -11   2   50.79    2.70
  -3 -11  -2   44.90   10.40
  -3 -11  -2   44.80    2.50
  -3 -11  -2   29.20   10.50
   3 -11   2   41.10    3.20
  -3  11  -2   46.90    2.90
   3  11   2   40.90   13.20
   3  11   2   45.20   12.30
   3  11   2   42.10    3.10
  -3  11  -2   43.70    2.50
   4 -11   2   32.60    2.60
  -4 -11  -2   31.80    2.40
   4 -11   2   32.80    3.00
  -4 -11  -2   30.10    2.30
  -4 -11  -2   34.50    2.20
   4  11   2   19.80   11.50
   4  11   2   30.10    2.90
   4  11   2   35.60   13.30
  -4  11  -2   31.30    2.30
  -4  11  -2   33.40    2.70
   5 -11   2    3.80    1.50
  -5 -11  -2    4.10    1.10
  -5 -11  -2    4.20    1.00
  -5 -11  -2    4.30    1.20
   5 -11   2    3.90    1.50
   5  11   2    4.60    1.60
   5  11   2    7.00    9.70
  -5  11  -2    5.00    1.50
   5  11   2   20.80   11.40
  -5  11  -2    2.70    1.40
  -6 -11  -2    5.20    1.30
   6 -11   2    7.00    1.70
  -6 -11  -2    3.70    1.30
   6 -11   2    7.00    1.80
  -6 -11  -2    7.20    1.10
   6  11   2    8.40    1.80
  -6  11  -2    7.30    1.50
  -6  11  -2    7.20    1.60
  -7 -11  -2  113.79    4.10
   7 -11   2  119.79    7.60
  -7 -11  -2  115.89    4.30
  -7 -11  -2  118.09    3.80
   7 -11   2  117.89    4.90
   7  11   2  125.29    6.60
  -7  11  -2  115.69    4.60
  -7  11  -2  118.89    4.50
   6 -12  -2    5.30    1.70
   6 -12  -2    3.90    1.60
  -6 -12   2    5.10    1.10
  -6 -12   2    4.70    1.30
   6  12  -2    5.50    1.30
   6  12  -2    5.90    1.70
  -6  12   2    6.60    1.90
   5 -12  -2   38.80    3.30
  -5 -12   2   43.60    2.70
   5 -12  -2   40.00    3.00
  -5 -12   2   38.70    2.20
   5  12  -2   43.20    3.20
   5  12  -2   41.80    2.20
  -5  12   2   42.50    3.40
   4 -12  -2    1.80    1.50
   4 -12  -2    2.30    1.40
  -4 -12   2    2.20    1.00
   4  12  -2    1.90    2.20
   4  12  -2    3.60    1.00
  -4  12   2    1.80    1.70
  -3 -12   2    6.00    1.20
  -3 -12   2    5.10    1.40
   3 -12  -2    4.90    1.60
   3 -12  -2    6.40    1.50
   3  12  -2    5.60    1.60
   3  12  -2    5.80    1.10
  -3  12   2    5.50    1.80
  -2 -12   2    0.00    1.30
  -2 -12   2    0.40    1.00
   2 -12  -2    1.30    1.30
   2 -12  -2   -0.20    1.30
  -2  12   2    1.50    1.70
   2  12  -2   -0.20    1.40
   2  12  -2    1.10    1.00
   1 -12  -2   16.40    1.80
  -1 -12   2   15.40    1.90
   1 -12  -2   13.70    1.80
  -1 -12   2   13.70    1.80
  -1  12   2   15.20    2.00
   1  12  -2   16.20    1.90
   1  12  -2   14.90    1.40
   0 -12   2   38.40    2.40
   0 -12  -2   39.80    2.90
   0 -12   2   38.80    3.10
   0 -12  -2   38.80    2.70
   0  12  -2   36.10    3.00
   0  12   2   39.70    3.30
   0  12  -2   34.70    2.20
   1 -12   2    6.10    1.30
  -1 -12  -2    8.70    1.50
  -1 -12  -2    6.90    1.50
   1 -12   2    7.60    1.60
  -1  12  -2    7.50    1.70
  -1  12  -2    8.20    1.30
   1  12   2   10.10    1.90
  -2 -12  -2  127.19    4.80
  -2 -12  -2  128.69    4.60
   2 -12   2  132.49    5.30
   2 -12   2  127.59    4.50
  -2  12  -2  133.29    4.90
  -2  12  -2  127.99    4.30
   2  12   2  126.69    5.10
  -3 -12  -2   93.39    3.80
   3 -12   2   99.79    4.60
  -3  12  -2   91.89    4.20
  -3  12  -2   93.69    3.60
  -4 -12  -2   16.20    1.70
   4 -12   2   19.00    2.80
  -4 -12  -2   14.50    2.20
   4 -12   2   12.50    1.70
  -4  12  -2   16.10    2.00
  -4  12  -2   16.80    2.10
   4  12   2   14.30    2.10
  -5 -12  -2   57.19    3.10
   5 -12   2   59.19    3.80
  -5 -12  -2   56.49    3.00
   5 -12   2   58.49    3.30
  -5  12  -2   60.99    3.50
   5  12   2   60.49    3.80
  -5  12  -2   61.69    3.10
 -16   0   3    2.20    0.80
 -16   0   3    1.80    1.70
  16   0  -3   -0.80    1.70
 -16   0   3   -0.10    1.50
  16   0  -3    1.00    1.40
 -15   0   3   -0.20    1.40
 -15   0   3    0.80    1.10
 -15   0   3    0.90    0.80
 -15   0   3   -0.80    1.40
  15   0  -3    0.90    1.40
  15   0  -3    1.70    1.30
 -14   0   3    1.20    1.10
 -14   0   3    0.20    1.30
  14   0  -3   -1.00    1.30
  14   0  -3    0.00    1.20
 -14   0   3   -1.20    1.20
 -13   0   3    0.10    0.70
  13   0  -3    0.60    1.30
 -13   0   3    0.30    1.30
  13   0  -3   -0.60    1.20
 -13   0   3    0.80    1.00
 -13   0   3    0.60    1.10
 -12   0   3   -9.10    6.70
  12   0  -3    0.40    5.80
  12   0  -3   13.90    6.60
 -12   0   3    1.80    1.10
  12   0  -3    0.90    1.00
 -12   0   3    2.30    1.10
  12   0  -3    0.40    1.10
 -12   0   3    1.00    0.70
 -12   0   3    9.50    6.80
  11   0  -3    2.90    4.90
 -11   0   3    2.60    5.90
  11   0  -3    2.10    1.00
 -11   0   3    0.90    0.60
  11   0  -3    1.50    0.90
 -11   0   3    2.50    5.70
  11   0  -3    0.10    0.60
  11   0  -3   -1.50    5.30
 -11   0   3    1.50    1.10
  10   0  -3   -0.50    4.50
 -10   0   3   -0.10    0.90
 -10   0   3    2.90    0.90
 -10   0   3    1.70    0.50
  10   0  -3    0.30    0.50
  10   0  -3   -0.40    0.80
 -10   0   3    3.50    5.00
 -10   0   3   -2.90    4.80
  10   0  -3    1.20    0.90
 -10   0   3    1.00    0.80
  10   0  -3    6.50    4.50
   9   0  -3   -0.90    4.20
   9   0  -3    4.20    4.20
  -9   0   3    1.20    0.70
   9   0  -3    0.30    0.80
  -9   0   3    2.40    4.90
  -9   0   3    3.00    0.80
   9   0  -3    0.90    0.50
  -9   0   3   -2.90    4.00
  -9   0   3    0.10    0.50
   9   0  -3    0.00    0.50
  -9   0   3    1.90    0.80
   9   0  -3    1.10    0.70
  -8   0   3    2.00    3.90
  -8   0   3    1.60    0.50
   8   0  -3    1.50    0.70
  -8   0   3    1.00    0.70
   8   0  -3    4.20    3.90
   8   0  -3    0.30    0.60
  -8   0   3    2.20    0.70
   8   0  -3    5.60    4.50
  -8   0   3    0.80    0.70
  -8   0   3   -0.20    4.00
   8   0  -3    2.10    0.50
   7   0  -3    0.10    0.60
   7   0  -3   -2.70    2.90
   7   0  -3    1.00    0.50
  -7   0   3   -0.10    0.60
   7   0  -3   -3.00    3.20
   7   0  -3   -0.70    0.50
  -7   0   3   -3.50    3.00
   7   0  -3   -0.30    0.40
  -7   0   3    0.60    3.40
  -7   0   3    0.10    0.40
   7   0  -3    0.10    0.40
  -7   0   3    0.00    0.60
  -7   0   3    0.80    0.50
   7   0  -3    0.20    0.40
   7   0  -3    0.20    0.60
   6   0  -3    0.00    2.90
  -6   0   3    1.10    0.50
  -6   0   3    2.50    0.60
   6   0  -3    2.60    3.20
   6   0  -3    0.40    0.50
  -6   0   3   -0.60    2.80
   6   0  -3    1.60    0.40
  -6   0   3   -1.20    2.60
   6   0  -3    1.10    0.50
  -6   0   3    1.80    0.40
   5   0  -3    0.90    0.40
   5   0  -3    1.10    0.30
   5   0  -3    0.30    0.40
  -5   0   3    1.20    0.50
   5   0  -3    2.40    2.60
  -5   0   3    0.30    0.50
  -5   0   3    0.80    0.40
  -5   0   3    3.80    2.90
  -5   0   3    1.60    0.40
  -5   0   3    0.70    2.50
   5   0  -3    0.70    2.90
   5   0  -3   -0.10    0.50
  -5   0   3    0.90    0.30
   5   0  -3    0.70    0.30
   5   0  -3    0.80    0.40
  -4   0   3    4.70    2.40
  -4   0   3    1.80    0.30
   4   0  -3    4.30    2.20
  -4   0   3    1.50    0.30
   4   0  -3    1.00    0.40
   4   0  -3    1.20    0.30
  -4   0   3    0.90    0.20
   4   0  -3    1.30    0.40
   4   0  -3    1.70    0.40
  -4   0   3    2.60    2.30
   4   0  -3    3.70    2.40
  -3   0   3    0.50    0.20
  -3   0   3   -0.60    1.60
   3   0  -3    2.80    1.90
   3   0  -3   -1.00    1.70
   3   0  -3    1.30    0.30
   3   0  -3    0.60    0.30
   3   0  -3    0.70    0.30
  -3   0   3   -0.70    1.60
   3   0  -3    1.40    0.30
   3   0  -3    1.10    0.30
   3   0  -3    1.40    0.40
   3   0  -3    1.00    0.40
  -3   0   3    0.10    0.40
  -2   0   3    6.60    3.10
  -2   0   3    0.00    0.40
   2   0  -3    1.00    0.20
   2   0  -3    1.20    0.30
  -2   0   3    1.40    0.30
   2   0  -3    2.20    0.40
  -2   0   3    0.80    0.20
   2   0  -3    0.90    0.30
  -2   0   3    1.50    0.30
  -2   0   3    1.40    1.20
   2   0  -3    0.70    1.30
   2   0  -3    1.70    1.30
   1   0  -3    1.50    0.20
  -1   0   3    4.50    2.20
  -1   0   3    2.20    0.40
  -1   0   3    1.80    0.30
   1   0  -3    1.90    0.30
  -1   0   3    1.00    0.30
  -1   0   3    1.10    0.20
   1   0  -3    2.00    0.30
   1   0  -3    1.60    0.30
  -1   0   3    1.70    0.30
   1   0  -3    6.20    2.30
  -1   0   3    1.90    0.30
   1   0  -3    0.60    1.40
   1   0  -3    1.80    0.30
   0   0  -3    0.70    1.10
   0   0  -3    0.40    0.20
   0   0   3    0.70    0.20
   0   0   3    0.20    0.20
   0   0  -3   -0.10    0.30
   0   0  -3    0.70    0.20
   0   0  -3    0.40    0.30
   0   0   3   -0.10    2.30
   0   0   3    0.90    0.30
   0   0   3    1.00    1.10
   0   0   3    0.30    0.30
   0   0  -3   -0.10    1.00
   0   0   3    0.50    0.30
   1   0   3    1.40    0.30
  -1   0  -3    2.40    0.30
   1   0   3    3.80    1.70
   1   0   3    2.10    0.30
   1   0   3    1.20    1.60
  -1   0  -3    7.30    2.00
   1   0   3    1.60    0.30
  -1   0  -3    2.00    0.30
  -1   0  -3    5.60    1.80
   1   0   3    2.70    0.40
  -1   0  -3    2.50    0.30
  -2   0  -3    1.20    0.30
   2   0   3    2.40    0.40
   2   0   3    1.70    0.30
   2   0   3    3.00    0.40
   2   0   3    2.20    0.40
  -2   0  -3    1.90    0.40
   2   0   3    2.60    2.00
   2   0   3    3.60    1.90
  -2   0  -3    1.20    0.30
  -3   0  -3    4.10    1.70
   3   0   3    0.90    0.40
   3   0   3    2.30    0.40
   3   0   3    2.20    0.40
  -3   0  -3    1.80    0.50
  -3   0  -3    4.20    1.80
  -4   0  -3    1.90    2.30
   4   0   3    1.00    0.40
  -4   0  -3    0.70    2.00
  -4   0  -3    1.10    0.50
  -4   0  -3   -0.10    2.10
   4   0   3    0.20    0.40
  -4   0  -3    0.60    0.40
   4   0   3    0.60    0.40
  -4   0  -3   -0.70    2.20
   4   0   3    0.60    0.60
  -4   0  -3    0.40    0.50
   4   0   3    1.70    0.50
  -5   0  -3    0.00    0.60
  -5   0  -3    0.90    2.80
   5   0   3    0.70    0.60
  -5   0  -3    0.20    0.50
  -5   0  -3   -0.40    0.50
   5   0   3    2.10    0.70
  -5   0  -3    3.20    2.70
   5   0   3    0.00    0.50
   5   0   3    0.30    0.50
  -5   0  -3    1.50    0.60
   5   0   3   -0.30    0.50
   5   0   3    0.10    0.40
  -5   0  -3    0.80    2.30
  -5   0  -3    0.70    2.80
  -6   0  -3    0.40    0.70
  -6   0  -3   -0.70    0.50
  -6   0  -3   -0.50    3.60
  -6   0  -3   -2.50    3.10
  -6   0  -3    2.50    3.00
   6   0   3   -0.20    0.70
  -6   0  -3   -0.60    0.60
   6   0   3   -0.50    0.60
  -6   0  -3   -0.60    3.40
  -6   0  -3    0.00    0.50
  -7   0  -3    0.90    0.70
   7   0   3   -0.20    0.70
  -7   0  -3    1.20    4.00
  -7   0  -3   -4.00    3.80
  -7   0  -3    8.80    6.20
  -7   0  -3   -0.20    0.60
   7   0   3    0.40    0.60
  -7   0  -3    5.10    4.00
  -7   0  -3    0.80    0.60
  -7   0  -3   -0.80    0.70
  -8   0  -3   -0.40    0.80
  -8   0  -3    5.40    4.30
  -8   0  -3    1.80    0.80
   8   0   3    0.10    0.70
  -8   0  -3   -2.70    3.40
  -8   0  -3    2.50    4.50
  -8   0  -3    0.20    0.60
  -8   0  -3   -0.30    0.60
   8   0   3    1.50    0.60
  -8   0  -3   -2.30    4.80
   9   0   3    0.80    0.90
  -9   0  -3   -0.40    0.70
  -9   0  -3   -0.40    0.90
  -9   0  -3    8.10    7.10
  -9   0  -3    1.20    0.90
  -9   0  -3    4.80    4.60
  -9   0  -3    2.10    0.80
  -9   0  -3   -1.30    3.80
  -9   0  -3   -5.70    6.40
   9   0   3    0.40    0.60
 -10   0  -3   -1.50    6.70
  10   0   3   -0.40    0.90
 -10   0  -3    6.90    5.70
 -10   0  -3   -0.50    0.80
 -10   0  -3   -2.10    6.40
 -10   0  -3   -5.00    4.70
 -10   0  -3    0.50    1.00
 -10   0  -3    0.60    1.00
 -11   0  -3    2.10    1.40
 -11   0  -3    5.30    5.60
 -11   0  -3    0.50    0.90
 -11   0  -3    1.80    6.00
 -11   0  -3    1.70    1.20
 -12   0  -3    3.40    1.40
  12   0   3    2.30    1.30
 -12   0  -3    3.40    7.40
 -12   0  -3    3.70    1.10
 -12   0  -3    2.10    6.50
 -12   0  -3    2.60    1.00
 -12   0  -3    3.00    1.30
 -13   0  -3    1.30    1.00
  13   0   3    0.40    1.30
 -13   0  -3    1.60    1.30
 -13   0  -3    7.10    8.10
 -13   0  -3    0.40    1.40
 -13   0  -3    6.80    8.90
 -13   0  -3    0.40    1.20
  14   0   3    1.30    2.40
 -14   0  -3    0.60    1.50
  14   0   3   -0.90    2.80
  16  -1  -3   12.40    1.90
 -16  -1   3    9.70    8.70
 -16  -1   3   10.40    1.10
 -16  -1   3    7.40    1.80
  16  -1  -3    8.90    2.10
 -16  -1   3   13.60    8.20
 -16  -1   3    9.00    1.60
 -16  -1   3   10.00    1.90
  16   1  -3    8.50    2.40
 -16   1   3    9.20    2.20
  16   1  -3   10.00    1.70
 -16   1   3    9.40    2.40
 -15  -1   3    6.20    0.90
  15  -1  -3    8.30    1.60
 -15  -1   3   -4.70    6.80
 -15  -1   3   10.00    6.60
 -15  -1   3    6.90    1.50
 -15  -1   3    7.60    1.60
 -15  -1   3    7.90    1.30
  15  -1  -3    8.50    1.70
 -15   1   3    7.50    1.70
  15   1  -3    8.10    1.80
  15   1  -3    6.00    1.40
 -15   1   3    4.80    1.60
 -15   1   3    6.00    1.30
 -15   1   3    6.80    0.90
 -14  -1   3   -1.80    1.30
 -14  -1   3    0.20    1.00
 -14  -1   3   -0.60    1.20
 -14  -1   3    0.20    0.70
  14  -1  -3   -0.10    1.20
  14  -1  -3    0.00    1.30
  14   1  -3   -1.90    1.10
 -14   1   3   -0.40    1.40
 -14   1   3    0.30    0.70
 -14   1   3    0.30    1.40
  14   1  -3   -0.50    1.40
 -13  -1   3   62.89    2.80
 -13  -1   3   59.29    3.10
  13  -1  -3   66.49    3.40
 -13  -1   3   61.19    2.90
 -13  -1   3   65.49    2.60
  13  -1  -3   59.89    3.40
 -13   1   3   65.39    3.00
  13   1  -3   63.69    2.90
 -13   1   3   66.89    3.30
 -13   1   3   62.59    2.20
 -13   1   3   63.79    3.20
  13   1  -3   66.79    3.50
  12  -1  -3  164.68    5.20
 -12  -1   3  164.18    5.00
 -12  -1   3  160.18   13.10
  12  -1  -3  153.28    4.70
 -12  -1   3  181.48   12.50
  12  -1  -3  163.58    5.50
 -12  -1   3  164.18    5.00
  12  -1  -3  168.18   15.30
 -12  -1   3  166.18    4.60
  12  -1  -3  146.29   13.80
 -12  -1   3  166.68    5.30
  12  -1  -3  145.79    4.50
 -12   1   3  168.08    5.30
 -12   1   3  161.58    5.30
 -12   1   3  166.18    4.50
  12   1  -3  172.48    5.60
 -12   1   3  171.48    5.30
  12   1  -3  164.58   11.70
 -12   1   3  156.18   16.40
  12   1  -3  165.48    5.10
  12   1  -3  141.19   10.90
 -12   1   3  151.48   16.80
  11  -1  -3  756.92   19.30
 -11  -1   3  790.12   19.40
  11  -1  -3  772.72   19.90
 -11  -1   3  790.32   19.90
 -11  -1   3  777.62   26.50
  11  -1  -3  814.22   20.10
 -11  -1   3  774.32   19.70
 -11  -1   3  762.82   19.70
 -11  -1   3  786.82   27.70
  11  -1  -3  792.32   31.10
  11  -1  -3  751.62   29.30
  11  -1  -3  758.82   19.50
 -11   1   3  749.73   30.80
 -11   1   3  745.83   32.10
 -11   1   3  793.92   19.90
 -11   1   3  800.32   19.90
 -11   1   3  779.02   19.30
  11   1  -3  810.02   20.20
 -11   1   3  777.02   20.00
  11   1  -3  786.12   26.80
  11   1  -3  751.02   25.60
  11   1  -3  784.02   19.80
  10  -1  -3   36.50    1.80
  10  -1  -3   40.30    2.10
 -10  -1   3   43.00    6.80
 -10  -1   3   45.10    6.30
  10  -1  -3   46.60    7.80
  10  -1  -3   44.70    2.30
  10  -1  -3   40.10    1.60
  10  -1  -3   28.20    7.50
 -10  -1   3   43.80    2.20
 -10  -1   3   34.00    1.90
 -10  -1   3   38.70    1.60
 -10  -1   3   38.60    2.00
 -10   1   3   44.00    1.60
 -10   1   3   32.60    7.50
  10   1  -3   39.80    1.50
 -10   1   3   39.50    2.20
 -10   1   3   40.00    8.50
  10   1  -3   49.99    6.20
  10   1  -3   40.90    6.20
  10   1  -3   41.00    2.30
  10   1  -3   39.60    1.90
 -10   1   3   41.00    2.20
 -10   1   3   37.70    2.30
  -9  -1   3  573.64   14.60
   9  -1  -3  567.44   22.90
  -9  -1   3  562.74   20.80
   9  -1  -3  596.94   14.90
   9  -1  -3  558.54   24.00
  -9  -1   3  578.74   14.70
   9  -1  -3  570.34   14.60
  -9  -1   3  563.44   20.00
  -9  -1   3  575.84   14.60
  -9  -1   3  583.04   14.40
   9   1  -3  570.84   14.30
  -9   1   3  563.54   25.00
   9   1  -3  593.94   15.00
   9   1  -3  565.64   20.00
  -9   1   3  587.94   14.80
  -9   1   3  573.64   14.80
  -9   1   3  589.14   14.30
  -9   1   3  570.84   23.90
   9   1  -3  567.84   20.90
  -9   1   3  576.64   14.80
   8  -1  -3    1.50    0.80
   8  -1  -3    7.90    5.40
   8  -1  -3    3.30    0.60
   8  -1  -3    2.90    0.70
  -8  -1   3    3.10    0.50
  -8  -1   3    3.00    0.70
  -8  -1   3    1.90    3.40
  -8  -1   3    3.90    0.80
   8  -1  -3    7.70    4.90
  -8  -1   3    7.40    3.80
   8  -1  -3    2.70    0.80
  -8  -1   3    3.40    0.60
  -8  -1   3    1.80    0.70
  -8   1   3   -5.10    4.40
  -8   1   3    2.60    0.80
  -8   1   3    1.80    0.80
   8   1  -3    4.10    0.90
  -8   1   3    2.40    0.70
   8   1  -3    3.30    0.60
   8   1  -3    5.50    3.80
  -8   1   3   -4.90    4.10
   8   1  -3    1.60    3.40
  -8   1   3    2.90    0.50
  -7  -1   3  563.14   13.70
  -7  -1   3  573.24   13.80
  -7  -1   3  546.75   18.10
   7  -1  -3  508.65   13.80
  -7  -1   3  546.25   18.70
  -7  -1   3  563.94   14.00
   7  -1  -3  554.64   13.90
   7  -1  -3  565.04   14.10
   7  -1  -3  518.45   13.90
  -7  -1   3  565.54   14.00
   7  -1  -3  576.54   21.50
   7  -1  -3  562.14   13.70
   7  -1  -3  525.25   14.00
  -7  -1   3  567.74   14.00
   7  -1  -3  553.04   22.30
   7   1  -3  571.64   14.10
   7   1  -3  533.85   13.90
  -7   1   3  562.84   22.80
   7   1  -3  563.44   13.80
  -7   1   3  550.54   14.00
  -7   1   3  556.74   21.60
   7   1  -3  553.14   13.70
  -7   1   3  559.44   13.90
   7   1  -3  534.85   19.40
   7   1  -3  556.74   18.90
   7   1  -3  523.15   13.90
  -7   1   3  522.15   13.90
  -7   1   3  561.14   13.70
  -6  -1   3  805.12   24.10
   6  -1  -3  824.82   20.10
  -6  -1   3  801.62   20.00
   6  -1  -3  814.72   19.80
   6  -1  -3  773.02   27.70
   6  -1  -3  776.32   20.20
   6  -1  -3  820.42   27.20
  -6  -1   3  820.52   19.80
  -6  -1   3  816.62   19.80
  -6  -1   3  785.22   23.40
  -6  -1   3  804.42   19.80
   6  -1  -3  804.12   20.00
  -6  -1   3  818.82   19.90
   6  -1  -3  792.92   20.00
  -6   1   3  829.82   19.80
   6   1  -3  807.22   19.80
   6   1  -3  806.12   19.90
  -6   1   3  843.02   27.40
   6   1  -3  816.92   20.10
  -6   1   3  787.52   20.10
  -6   1   3  819.42   28.20
   6   1  -3  779.32   19.70
   6   1  -3  806.82   24.60
  -6   1   3  800.42   20.00
  -6   1   3  776.12   20.10
   6   1  -3  776.32   20.00
   6   1  -3  796.32   25.20
  -5  -1   3  180.18    4.70
   5  -1  -3  178.78    4.80
  -5  -1   3  175.58    4.90
   5  -1  -3  183.88   10.40
   5  -1  -3  185.38    4.90
  -5  -1   3  189.98    4.80
   5  -1  -3  189.18    4.70
   5  -1  -3  160.28   10.50
  -5  -1   3  179.08    7.60
  -5  -1   3  190.08    4.70
   5  -1  -3  183.28    4.90
  -5  -1   3  185.68    4.70
   5  -1  -3  192.68    5.00
  -5  -1   3  190.88    8.10
   5  -1  -3  184.78    4.90
   5   1  -3  186.98    4.80
  -5   1   3  171.48   10.80
  -5   1   3  185.68    5.00
  -5   1   3  189.18    5.00
  -5   1   3  186.98    4.90
   5   1  -3  184.88    4.70
  -5   1   3  190.48    4.70
  -5   1   3  175.48   10.20
  -5   1   3  174.18    5.00
  -5   1   3  171.38    4.90
   5   1  -3  183.78    4.60
   5   1  -3  179.68    4.70
   5   1  -3  179.98    8.90
   5   1  -3  191.78    8.60
   5   1  -3  173.48    4.90
   5   1  -3  190.58    5.00
   4  -1  -3   80.59    2.40
   4  -1  -3   78.49    2.40
   4  -1  -3   78.49    2.40
  -4  -1   3   79.19    2.20
  -4  -1   3   78.59    2.10
  -4  -1   3   76.79    2.10
   4  -1  -3   89.29    7.20
   4  -1  -3   79.29    2.30
  -4  -1   3   84.69    4.50
   4  -1  -3   76.89    2.20
  -4  -1   3   72.49    4.50
   4  -1  -3   78.49    6.60
   4  -1  -3   73.59    2.20
  -4   1   3   72.29    2.30
   4   1  -3   77.89    2.20
   4   1  -3   76.59    2.30
  -4   1   3   77.69    2.40
   4   1  -3   78.79    5.10
   4   1  -3   77.39    2.10
   4   1  -3   75.49    2.30
   4   1  -3   83.69    2.30
   4   1  -3   72.69    2.40
  -4   1   3   81.09    6.70
  -4   1   3   66.69    6.60
  -4   1   3   82.69    2.30
  -4   1   3   73.99    2.40
   4   1  -3   77.99    4.80
  -4   1   3   83.99    2.20
   3  -1  -3 1586.54   45.30
   3  -1  -3 1650.73   39.50
  -3  -1   3 1619.84   42.10
  -3  -1   3 1642.64   41.70
  -3  -1   3 1535.65   39.40
   3  -1  -3 1555.14   39.50
  -3   1   3 1697.33   46.30
  -3   1   3 1649.13   39.60
   3   1  -3 1627.84   41.90
  -3   1   3 1474.15   39.40
  -3   1   3 1694.83   45.30
   3   1  -3 1616.04   42.40
   3   1  -3 1632.04   39.30
   2  -1  -3   18.80    1.10
   2  -1  -3   21.60    3.90
   2  -1  -3   19.10    0.80
   2  -1  -3   18.80    0.80
  -2  -1   3   19.60    0.80
  -2  -1   3   18.80    0.80
   2  -1  -3   17.30    0.70
   2  -1  -3   17.90    1.10
  -2  -1   3   21.80    2.70
  -2  -1   3   19.90    2.50
   2  -1  -3   30.00    5.30
   2   1  -3   18.40    0.70
  -2   1   3   22.40    1.00
  -2   1   3   22.00    3.40
   2   1  -3   20.10    0.70
   2   1  -3   18.80    2.50
   2   1  -3   14.40    2.00
   2   1  -3   17.00    1.00
  -2   1   3   19.60    3.40
  -2   1   3   21.70    0.90
  -1  -1   3 1249.77   32.50
  -1  -1   3 1228.28   33.00
   1  -1  -3 1228.68   33.70
   1  -1  -3 1227.48   33.20
  -1   1   3 1207.28   29.90
  -1   1   3 1225.78   33.20
  -1   1   3 1212.08   33.70
   1   1  -3 1233.38   32.50
  -1   1   3 1179.38   29.90
   1   1  -3 1236.68   33.00
   0  -1  -3  346.87    8.90
   0  -1   3  358.76    8.70
   0  -1   3  359.46   12.20
   0  -1   3  346.17    8.70
   0  -1  -3  357.56    8.70
   0  -1  -3  356.46    8.90
   0  -1   3  354.06    8.80
   0  -1  -3  353.06    8.80
   0  -1  -3  355.16    8.90
   0  -1   3  366.06    8.80
   0   1  -3  351.76   11.60
   0   1  -3  347.77    8.80
   0   1  -3  362.16   12.10
   0   1   3  343.97    8.80
   0   1   3  345.67    8.70
   0   1   3  330.37   11.40
   0   1  -3  352.76    8.70
   0   1   3  370.06    8.80
   0   1   3  362.36    8.80
   0   1  -3  355.56    8.80
   0   1   3  331.87   11.80
   0   1  -3  359.56    8.90
   0   1   3  352.96    8.80
   0   1   3  337.97    8.80
   1  -1   3  334.67   12.20
   1  -1   3  333.87    8.30
   1  -1   3  333.77    8.20
  -1  -1  -3  338.37    8.30
  -1  -1  -3  332.77    8.30
  -1  -1  -3  329.77    8.40
  -1  -1  -3  338.37    8.30
  -1  -1  -3  324.97    8.30
   1  -1   3  340.37    8.40
   1  -1   3  331.77   11.70
   1  -1   3  325.87    8.20
   1  -1   3  337.67    8.40
   1  -1   3  325.07    8.30
   1  -1   3  345.17    8.40
   1   1   3  342.27    8.30
   1   1   3  344.87    8.30
  -1   1  -3  329.17    8.40
  -1   1  -3  332.07    8.40
   1   1   3  329.77    8.30
   1   1   3  339.97    8.30
  -1   1  -3  332.07    8.30
  -1   1  -3  322.57   11.90
   1   1   3  323.17   10.80
   1   1   3  330.37    8.40
   1   1   3  329.97   11.30
[truncated: 1,607,142 more chars]
