# Supplementary material for: Dicarbonyl-1κ2C-μ-chlorido-2:3κ2Cl:Cl-penta­chlorido-2κ2Cl,3κ3Cl-[1(η6)-toluene]digallium(III)ruthenium(I)(Ru—Ga)
Source: IUCrdata. 2024 Jul 9;9(Pt 7):x240657. doi: 10.1107/S2414314624006576 (PMC11299654; doi:10.1107/S2414314624006576)
Supplement: Supplementary file 2 [file x-09-x240657-Isup2.hkl]

data_I                                                                          
_shelx_title ' GNHDS1262024_0m_a.res in P2(1)/c'                                
_shelx_refln_list_code          4                                               
_shelx_F_calc_maximum      346.98                                               
_exptl_crystal_F_000      1144.00                                               
_reflns_d_resolution_high  0.7488                                               
                                                                                
loop_                                                                           
 _space_group_symop_operation_xyz                                               
 'x, y, z'                                                                      
 '-x, y+1/2, -z+1/2'                                                            
 '-x, -y, -z'                                                                   
 'x, -y-1/2, z-1/2'                                                             
                                                                                
_cell_length_a    13.1598                                                       
_cell_length_b     9.7142                                                       
_cell_length_c    15.3369                                                       
_cell_angle_alpha  90.000                                                       
_cell_angle_beta  115.257                                                       
_cell_angle_gamma  90.000                                                       
                                                                                
_shelx_F_squared_multiplier     1.000                                           
                                                                                
loop_                                                                           
 _refln_index_h                                                                 
 _refln_index_k                                                                 
 _refln_index_l                                                                 
 _refln_F_squared_calc                                                          
 _refln_F_squared_meas                                                          
 _refln_F_squared_sigma                                                         
 _refln_observed_status                                                         
   2   0   0     100632.73      76862.89      1334.34 o                         
   3   0   0       4376.93       4595.82        29.88 o                         
   4   0   0       6077.65       6172.46        41.67 o                         
   5   0   0       4605.41       4372.25        29.49 o                         
   6   0   0      10328.65       9632.35        62.59 o                         
   7   0   0      12223.28      12650.51        97.73 o                         
   8   0   0      14806.22      14583.78       110.73 o                         
   9   0   0       8986.79       8645.03        72.73 o                         
  10   0   0        628.11        586.62         9.74 o                         
  11   0   0       3796.54       3629.17        47.26 o                         
  12   0   0         19.31         20.71        13.08 o                         
  13   0   0       6189.09       6036.36        74.81 o                         
  14   0   0       1709.68       1628.59        26.04 o                         
  15   0   0        369.66        341.18        46.81 o                         
   1   1   0       1633.02       1854.24        25.79 o                         
   2   1   0       1952.47       2034.28        11.71 o                         
   3   1   0         53.99         67.97         2.22 o                         
   4   1   0      12112.14      12452.89        64.41 o                         
   5   1   0       9185.99       8374.98        42.58 o                         
   6   1   0        315.20        429.29         4.12 o                         
   7   1   0      13826.83      13404.36        77.51 o                         
   8   1   0       6990.50       6746.99        39.31 o                         
   9   1   0       9122.32       9069.32        55.18 o                         
  10   1   0       4051.36       3989.10        27.47 o                         
  11   1   0       2558.47       2478.76        19.11 o                         
  12   1   0        106.39         97.83         5.49 o                         
  13   1   0       1581.31       1581.79        26.33 o                         
  14   1   0         96.50         97.32         7.13 o                         
  15   1   0       1353.04       1394.40        18.91 o                         
   0   2   0       6696.42       7209.38        61.27 o                         
   1   2   0       2368.82       2487.86        12.54 o                         
   2   2   0      95116.61      93115.63       866.37 o                         
   3   2   0       1039.74       1152.82         8.18 o                         
   4   2   0      49192.27      46712.53       610.25 o                         
   5   2   0        550.54        597.53         5.53 o                         
   6   2   0        276.69        249.99         4.66 o                         
   7   2   0       3773.35       3779.22        25.27 o                         
   8   2   0       3566.53       3459.58        22.19 o                         
   9   2   0      12175.92      11833.35        71.85 o                         
  10   2   0          0.24         10.66         6.08 o                         
  11   2   0       8752.01       8653.53        57.34 o                         
  12   2   0       2786.19       2756.58        27.97 o                         
  13   2   0          3.85          2.11         4.07 o                         
  14   2   0         23.11         16.87         6.07 o                         
  15   2   0          1.60          8.62         8.02 o                         
   1   3   0      17318.42      17234.87       110.66 o                         
   2   3   0      68495.69      68521.84       652.65 o                         
   3   3   0      10919.73      11539.09        56.74 o                         
   4   3   0       2074.94       1919.56        11.41 o                         
   5   3   0       1842.84       2028.95        13.00 o                         
   6   3   0      15347.66      14715.65        85.03 o                         
   7   3   0       2766.89       2736.16        20.96 o                         
   8   3   0       3896.91       3746.94        27.91 o                         
   9   3   0        338.24        350.74         8.73 o                         
  10   3   0       1994.42       2008.37        19.24 o                         
  11   3   0        540.70        545.18        13.72 o                         
  12   3   0       2528.24       2500.79        26.23 o                         
  13   3   0        211.68        217.22         7.32 o                         
  14   3   0         76.62         60.30         4.82 o                         
  15   3   0         23.65         23.06         6.25 o                         
   0   4   0      31441.97      30237.49       455.67 o                         
   1   4   0       4625.40       4803.70        26.92 o                         
   2   4   0       1658.78       1690.79         9.96 o                         
   3   4   0          0.78         20.06         3.15 o                         
   4   4   0       3829.25       3717.51        21.54 o                         
   5   4   0       3024.34       3090.46        18.33 o                         
   6   4   0       8061.36       7967.25        48.21 o                         
   7   4   0       3258.72       3291.83        25.13 o                         
   8   4   0        106.82         99.44         6.67 o                         
   9   4   0        142.83        135.79        11.89 o                         
  10   4   0        342.23        344.06        12.98 o                         
  11   4   0         55.05         58.79        11.73 o                         
  12   4   0       3802.43       3846.29        55.73 o                         
  13   4   0        984.79        958.87        15.66 o                         
  14   4   0        206.23        190.09         8.26 o                         
  15   4   0         75.07        105.20        13.01 o                         
   1   5   0      28821.00      28594.13       151.82 o                         
   2   5   0      15876.42      15314.28        77.08 o                         
   3   5   0      38684.23      38667.62       260.37 o                         
   4   5   0        206.27        233.58         5.57 o                         
   5   5   0       6532.27       6800.60        42.77 o                         
   6   5   0         35.40         37.22         3.27 o                         
   7   5   0       1088.08       1100.77        11.51 o                         
   8   5   0       6300.60       6239.28        46.80 o                         
   9   5   0         58.25         65.91         6.36 o                         
  10   5   0      11364.85      11272.23        95.29 o                         
  11   5   0       2611.28       2614.24        40.21 o                         
  12   5   0        910.75        957.74        15.66 o                         
  13   5   0        506.09        498.26        12.69 o                         
  14   5   0        128.67        113.76         9.15 o                         
   0   6   0       1123.78       1042.80        13.52 o                         
   1   6   0       2596.21       2624.25        17.60 o                         
   2   6   0       1190.54       1196.89         9.54 o                         
   3   6   0       1075.72       1114.87         8.99 o                         
   4   6   0       5784.17       5684.12        32.09 o                         
   5   6   0        397.77        406.04        10.66 o                         
   6   6   0        477.17        490.42         6.83 o                         
   7   6   0          2.22          5.99         8.70 o                         
   8   6   0       5687.54       5778.37        44.47 o                         
   9   6   0       2453.03       2512.51        31.27 o                         
  10   6   0       6852.01       6998.64        56.07 o                         
  11   6   0        947.13        969.11        14.28 o                         
  12   6   0        441.42        402.83         9.90 o                         
  13   6   0        518.00        555.43        13.54 o                         
  14   6   0       1149.14       1208.72        19.74 o                         
   1   7   0      26512.77      26300.76       139.49 o                         
   2   7   0       1629.26       1665.02        23.52 o                         
   3   7   0       2832.43       2816.51        24.46 o                         
   4   7   0        905.35        951.60         9.42 o                         
   5   7   0       3685.63       3623.30        23.39 o                         
   6   7   0       6511.70       6496.10        43.20 o                         
   7   7   0       4583.48       4708.30        51.71 o                         
   8   7   0       5265.82       5388.05        44.58 o                         
   9   7   0       3694.02       3733.89        36.48 o                         
  10   7   0         82.31         75.62         6.84 o                         
  11   7   0         52.10         41.15         6.13 o                         
  12   7   0        767.51        738.63        13.08 o                         
  13   7   0         67.66         65.59         7.26 o                         
   0   8   0        475.22        450.27        18.21 o                         
   1   8   0         33.79         47.64         6.70 o                         
   2   8   0         61.72         67.21         4.54 o                         
   3   8   0          5.17         -2.10         6.62 o                         
   4   8   0        164.23        176.58         8.90 o                         
   5   8   0        556.88        512.23        13.29 o                         
   6   8   0       1117.79       1069.57        20.18 o                         
   7   8   0        959.72        986.13        12.88 o                         
   8   8   0       1069.44       1081.00        22.64 o                         
   9   8   0        405.91        402.47        14.21 o                         
  10   8   0        160.49        171.53        25.26 o                         
  11   8   0         27.66         29.23         5.65 o                         
  12   8   0        674.66        727.19        19.90 o                         
   1   9   0          1.07          3.72         6.15 o                         
   2   9   0        484.23        481.21        10.33 o                         
   3   9   0       5303.26       5257.54        38.96 o                         
   4   9   0       1605.58       1584.48        26.71 o                         
   5   9   0       1460.35       1446.40        21.20 o                         
   6   9   0        673.26        636.85        15.43 o                         
   7   9   0        125.00        122.33        15.14 o                         
   8   9   0         51.27         43.24        16.33 o                         
   9   9   0        759.79        777.65        19.99 o                         
  10   9   0       1445.29       1509.40        22.66 o                         
  11   9   0        291.42        321.90        12.94 o                         
   0  10   0        895.03        858.87        20.15 o                         
   1  10   0          0.71         10.62         9.85 o                         
   2  10   0        931.28        906.96        15.93 o                         
   3  10   0        308.66        317.55        11.47 o                         
   4  10   0        796.25        797.24        10.92 o                         
   5  10   0        584.31        580.55        14.63 o                         
   6  10   0        428.37        447.71        16.09 o                         
   7  10   0        494.99        489.33        15.13 o                         
   8  10   0       1059.59       1026.89        39.63 o                         
   9  10   0        142.43        127.42        10.41 o                         
  10  10   0        153.15        147.17         7.62 o                         
   1  11   0        230.34        227.19        16.56 o                         
   2  11   0         26.42         20.60         6.58 o                         
   3  11   0       1622.56       1594.42        22.79 o                         
   4  11   0        372.22        384.59        16.83 o                         
   5  11   0       1021.77       1020.48        19.16 o                         
   6  11   0        250.88        235.78         8.52 o                         
   7  11   0         66.84         58.60         5.58 o                         
   8  11   0        175.55        145.53         9.93 o                         
   0  12   0        967.62        999.14        26.22 o                         
   1  12   0        613.13        595.64        13.28 o                         
   2  12   0        990.84        979.90        16.79 o                         
   3  12   0        707.06        749.73        14.77 o                         
   4  12   0       1254.89       1278.47        22.85 o                         
   5  12   0         58.84         61.86         6.92 o                         
   6  12   0       2215.74       2246.21        65.03 o                         
 -16   1   1         24.53         19.79         7.01 o                         
 -15   1   1       1133.94       1090.66        16.42 o                         
 -14   1   1         64.09         78.77         8.12 o                         
 -13   1   1       1083.61       1084.20        14.14 o                         
 -12   1   1        248.57        233.74         5.99 o                         
 -11   1   1       1352.26       1229.73        11.89 o                         
 -10   1   1       3714.32       3667.67        24.28 o                         
  -9   1   1        716.27        719.56        10.15 o                         
  -8   1   1       4954.73       4858.93        30.35 o                         
  -7   1   1      24670.53      23940.19       141.24 o                         
  -6   1   1       6939.68       7139.68        35.98 o                         
  -5   1   1        966.93       1063.79         6.58 o                         
  -4   1   1       5167.09       5326.72        27.81 o                         
  -3   1   1       5649.65       5787.02        31.74 o                         
  -2   1   1      23744.07      24140.81       217.10 o                         
  -1   1   1       9040.38       9547.26       155.63 o                         
   1   1   1      19433.93      18974.54       196.29 o                         
   2   1   1       4480.69       4594.00        24.47 o                         
   3   1   1       4241.62       4473.25        23.71 o                         
   4   1   1         11.86         17.59         1.51 o                         
   5   1   1        682.32        703.43         6.61 o                         
   6   1   1      26619.60      25234.31       133.12 o                         
   7   1   1       4146.56       4218.77        29.16 o                         
   8   1   1       3762.64       3739.93        27.40 o                         
   9   1   1        289.71        267.74         5.70 o                         
  10   1   1         93.44         93.43         6.96 o                         
  11   1   1         68.15         71.30         6.66 o                         
  12   1   1         33.67         32.93         4.47 o                         
  13   1   1        526.64        553.59        15.36 o                         
  14   1   1       2650.49       2735.02        36.83 o                         
  15   1   1         23.47         31.44         7.30 o                         
 -16   2   1       1172.76       1182.04        17.72 o                         
 -15   2   1        372.61        363.83        11.01 o                         
 -14   2   1        514.08        541.00        10.95 o                         
 -13   2   1        374.68        380.75        10.20 o                         
 -12   2   1        374.57        367.36         8.28 o                         
 -11   2   1        541.62        488.47         8.03 o                         
 -10   2   1        577.00        606.80        10.90 o                         
  -9   2   1      15903.79      15321.72        88.22 o                         
  -8   2   1       5326.43       5347.46        32.68 o                         
  -7   2   1      11106.01      10640.23        64.65 o                         
  -6   2   1       3425.24       3404.17        19.45 o                         
  -5   2   1         22.79         60.98         2.00 o                         
  -4   2   1        145.54        187.47         5.24 o                         
  -3   2   1      10358.03      10634.39        61.87 o                         
  -2   2   1        566.93        586.06         6.00 o                         
  -1   2   1      13948.12      14195.54       181.06 o                         
   0   2   1       3013.78       3100.17        17.52 o                         
   1   2   1       4197.51       4392.28        22.41 o                         
   2   2   1        708.74        902.96         6.37 o                         
   3   2   1      20159.71      20224.85       143.29 o                         
   4   2   1       4288.22       4358.46        22.17 o                         
   5   2   1      25311.73      25095.27       134.71 o                         
   6   2   1          5.43         18.10         3.03 o                         
   7   2   1       1594.78       1480.57        14.23 o                         
   8   2   1       1525.18       1506.59        11.92 o                         
   9   2   1       3031.43       2976.03        21.86 o                         
  10   2   1        675.10        662.24        12.76 o                         
  11   2   1       2880.50       2834.22        23.05 o                         
  12   2   1        382.68        426.32         9.34 o                         
  13   2   1        393.38        365.23         9.32 o                         
  14   2   1        515.37        511.85        11.66 o                         
  15   2   1        755.49        801.38        14.97 o                         
 -15   3   1        204.14        177.53         7.62 o                         
 -14   3   1       1192.77       1199.73        15.02 o                         
 -13   3   1       1289.43       1314.92        14.80 o                         
 -12   3   1        764.71        774.69        12.16 o                         
 -11   3   1       4650.10       4667.66        35.23 o                         
 -10   3   1         60.38         53.46         3.17 o                         
  -9   3   1       1224.23       1250.30        15.99 o                         
  -8   3   1        692.55        649.32        15.19 o                         
  -7   3   1       3594.22       3485.10        25.74 o                         
  -6   3   1      28406.11      27557.29       151.52 o                         
  -5   3   1       4440.37       4310.95        24.63 o                         
  -4   3   1       6922.05       6850.82        38.45 o                         
  -3   3   1       9743.15       9589.66        47.92 o                         
  -2   3   1       3549.46       3788.11        19.81 o                         
  -1   3   1      10385.53      10757.84        55.92 o                         
   0   3   1       9462.95       9798.13        54.54 o                         
   1   3   1         35.19         71.70         3.02 o                         
   2   3   1      46648.35      46914.96       455.55 o                         
   3   3   1       5411.16       5470.93        28.16 o                         
   4   3   1      20730.21      19641.44       114.08 o                         
   5   3   1       7317.57       7114.85        39.26 o                         
   6   3   1        498.02        514.21         6.28 o                         
   7   3   1       2879.69       2860.38        21.19 o                         
   8   3   1       9077.30       8979.15        64.11 o                         
   9   3   1        893.93        908.10        18.19 o                         
  10   3   1       8678.83       8472.48        61.15 o                         
  11   3   1         20.17         26.16        10.64 o                         
  12   3   1       4715.88       4642.12        40.14 o                         
  13   3   1        188.75        177.96         8.04 o                         
  14   3   1        227.56        208.32         8.12 o                         
  15   3   1        415.05        392.50        11.89 o                         
 -15   4   1         45.06         60.79         7.33 o                         
 -14   4   1       1264.39       1249.48        18.45 o                         
 -13   4   1       1523.27       1525.44        20.04 o                         
 -12   4   1       1571.88       1579.10        19.63 o                         
 -11   4   1       6787.15       6641.61        60.23 o                         
 -10   4   1       2510.10       2537.08        22.05 o                         
  -9   4   1        123.74        123.61         8.52 o                         
  -8   4   1         70.08         72.22         4.72 o                         
  -7   4   1       5179.61       5226.52        41.39 o                         
  -6   4   1       2158.32       2089.17        13.62 o                         
  -5   4   1      27512.74      26688.19       147.14 o                         
  -4   4   1      11449.05      11141.12        57.07 o                         
  -3   4   1        616.89        553.92         4.42 o                         
  -2   4   1         24.11         23.39         3.36 o                         
  -1   4   1       1433.93       1441.70         8.92 o                         
   0   4   1       6619.68       6952.63        38.88 o                         
   1   4   1      30349.52      30254.06       252.60 o                         
   2   4   1       3599.28       3742.77        20.38 o                         
   3   4   1      25524.42      24796.35       127.96 o                         
   4   4   1       7069.18       6860.32        35.81 o                         
   5   4   1       1072.44       1031.11        11.02 o                         
   6   4   1        138.03        138.89         7.29 o                         
   7   4   1       7718.49       7582.21        54.78 o                         
   8   4   1       1205.14       1224.30        16.81 o                         
   9   4   1       2864.71       2853.29        25.31 o                         
  10   4   1        348.89        337.59        17.18 o                         
  11   4   1        222.47        221.46         8.66 o                         
  12   4   1        305.28        294.95         9.71 o                         
  13   4   1        531.21        600.72        12.98 o                         
  14   4   1         43.79         34.29         8.04 o                         
 -15   5   1        827.62        823.17        40.72 o                         
 -14   5   1          2.99         -2.95         5.94 o                         
 -13   5   1         45.11         34.51         5.97 o                         
 -12   5   1         16.78         15.18         5.99 o                         
 -11   5   1         11.68         13.01        10.92 o                         
 -10   5   1        269.93        262.93         9.02 o                         
  -9   5   1        998.60       1009.58        21.01 o                         
  -8   5   1        409.15        438.48         7.41 o                         
  -7   5   1        306.12        304.71        10.02 o                         
  -6   5   1        637.96        614.64         6.42 o                         
  -5   5   1       1231.40       1241.67        10.67 o                         
  -4   5   1       2953.59       2934.98        16.58 o                         
  -3   5   1       1268.11       1252.51        10.93 o                         
  -2   5   1       7362.08       7287.94        38.35 o                         
  -1   5   1       2126.67       2119.30        13.77 o                         
   0   5   1      11561.14      11435.55        63.01 o                         
   1   5   1      19579.84      19327.01        97.71 o                         
   2   5   1       2438.79       2484.95        14.26 o                         
   3   5   1       5098.32       5064.24        26.73 o                         
   4   5   1        479.53        522.48         7.51 o                         
   5   5   1       7097.42       7246.90        44.03 o                         
   6   5   1       4631.29       4605.88        32.53 o                         
   7   5   1         37.35         37.86         7.21 o                         
   8   5   1       1604.92       1563.54        33.88 o                         
   9   5   1        583.23        630.72        10.54 o                         
  10   5   1       1953.03       1990.02        25.48 o                         
  11   5   1        316.18        311.00         9.56 o                         
  12   5   1        762.75        762.28        13.91 o                         
  13   5   1       1162.40       1175.11        17.89 o                         
  14   5   1        617.18        631.02        18.17 o                         
 -14   6   1          8.57         14.96         6.67 o                         
 -13   6   1        178.68        175.09         9.85 o                         
 -12   6   1         36.61         40.45         5.10 o                         
 -11   6   1        182.50        169.78         8.33 o                         
 -10   6   1         15.02         28.24        21.75 o                         
  -9   6   1       7310.61       7306.69        55.01 o                         
  -8   6   1       4179.01       4189.98        37.39 o                         
  -7   6   1        152.77        154.96         8.37 o                         
  -6   6   1        251.85        273.66        11.22 o                         
  -5   6   1       3067.84       3013.89        17.66 o                         
  -4   6   1       5680.79       5809.12        32.42 o                         
  -3   6   1         79.15        104.00         6.51 o                         
  -2   6   1        528.29        527.97         6.74 o                         
  -1   6   1       1253.93       1268.88        10.97 o                         
   0   6   1         55.49         69.07         5.24 o                         
   1   6   1       1810.06       1888.33        18.26 o                         
   2   6   1          2.27          3.56         2.50 o                         
   3   6   1        875.91        854.61         9.34 o                         
   4   6   1       9853.02       9796.32        54.85 o                         
   5   6   1       1512.08       1512.30        11.32 o                         
   6   6   1        144.40        173.23         8.08 o                         
   7   6   1         82.69         84.23         9.27 o                         
   8   6   1       1213.71       1186.96        15.01 o                         
   9   6   1        891.56        879.35        12.19 o                         
  10   6   1        363.40        366.62        15.59 o                         
  11   6   1        682.56        721.53        13.07 o                         
  12   6   1        177.98        153.71         7.42 o                         
  13   6   1          5.54          8.52         6.24 o                         
 -13   7   1         39.38         37.81         5.74 o                         
 -12   7   1        132.92        125.01         6.24 o                         
 -11   7   1        267.02        256.72         9.02 o                         
 -10   7   1       1424.16       1471.98        18.02 o                         
  -9   7   1       2249.25       2271.01        28.58 o                         
  -8   7   1       3103.62       3108.61        28.54 o                         
  -7   7   1        775.03        748.48        10.91 o                         
  -6   7   1       1173.28       1156.09        18.91 o                         
  -5   7   1        342.80        333.02         7.30 o                         
  -4   7   1        623.30        625.39        14.58 o                         
  -3   7   1        237.17        237.34         8.95 o                         
  -2   7   1        309.52        324.10        10.83 o                         
  -1   7   1       2949.37       2939.26        21.09 o                         
   0   7   1       1637.63       1614.39        18.75 o                         
   1   7   1        347.26        343.89         7.23 o                         
   2   7   1       1006.90        987.86         9.90 o                         
   3   7   1         72.95         89.81         7.13 o                         
   4   7   1        710.79        711.64        10.30 o                         
   5   7   1       2908.62       2913.86        19.41 o                         
   6   7   1        959.03       1004.19        27.89 o                         
   7   7   1        210.19        225.30        12.15 o                         
   8   7   1         15.84         49.02         5.27 o                         
   9   7   1       2114.69       2042.21        28.10 o                         
  10   7   1          1.42          0.76        14.70 o                         
  11   7   1          0.14         -1.62         4.94 o                         
  12   7   1         77.51         75.80         6.90 o                         
 -12   8   1        164.21        188.05         9.43 o                         
 -11   8   1         97.36        113.64         6.67 o                         
 -10   8   1          2.29          0.68        10.56 o                         
  -9   8   1        931.63       1000.04        28.73 o                         
  -8   8   1       2016.76       2063.90        40.93 o                         
  -7   8   1        105.73        115.08        10.19 o                         
  -6   8   1        869.73        825.57        16.32 o                         
  -5   8   1        156.07        151.96         7.10 o                         
  -4   8   1         47.96         44.94         8.61 o                         
  -3   8   1       4967.33       4876.93        44.60 o                         
  -2   8   1       1351.76       1296.97        18.66 o                         
  -1   8   1       7949.65       8002.83        52.36 o                         
   0   8   1       6228.46       6333.97        42.79 o                         
   1   8   1       5440.47       5435.30        35.56 o                         
   2   8   1       7184.39       7105.30        48.85 o                         
   3   8   1        968.30        935.99        15.92 o                         
   4   8   1        772.81        752.79         9.70 o                         
   5   8   1       3538.53       3544.60        32.30 o                         
   6   8   1          4.59         10.75         5.66 o                         
   7   8   1       8442.49       8592.32        70.03 o                         
   8   8   1        195.66        220.29        16.04 o                         
   9   8   1        949.93        920.96        22.80 o                         
  10   8   1         61.46         77.96         5.40 o                         
  11   8   1        250.69        284.33        10.91 o                         
  12   8   1        366.22        395.09        15.20 o                         
 -11   9   1        447.19        476.03        12.48 o                         
 -10   9   1       1404.09       1449.02        33.78 o                         
  -9   9   1        690.92        695.19        26.12 o                         
  -8   9   1       2101.95       2202.11        64.80 o                         
  -7   9   1       2717.02       2622.34        28.33 o                         
  -6   9   1       1986.52       2109.61        22.75 o                         
  -5   9   1       1695.52       1673.30        27.89 o                         
  -4   9   1       3414.83       3460.98        27.97 o                         
  -3   9   1          2.41          9.96         8.59 o                         
  -2   9   1       4952.83       4903.54        37.91 o                         
  -1   9   1        737.93        772.24        14.96 o                         
   0   9   1       3192.23       3130.33        24.45 o                         
   1   9   1        459.17        454.36        12.98 o                         
   2   9   1       1383.97       1352.61        16.02 o                         
   3   9   1        114.99        112.98        12.67 o                         
   4   9   1       2297.50       2335.06        29.32 o                         
   5   9   1         10.11         14.44        11.03 o                         
   6   9   1       2352.90       2353.10        24.33 o                         
   7   9   1         41.93         41.07         4.12 o                         
   8   9   1        716.19        703.55        15.27 o                         
   9   9   1         67.95         63.82        14.70 o                         
  10   9   1        116.41        119.76         8.00 o                         
  11   9   1         92.49        101.28         8.92 o                         
 -10  10   1        962.87       1024.68        15.67 o                         
  -9  10   1        158.39        149.09        25.31 o                         
  -8  10   1         35.49          5.67        65.29 o                         
  -7  10   1        995.69       1040.34        18.49 o                         
  -6  10   1         39.45         30.48         9.40 o                         
  -5  10   1       1205.09       1226.45        26.44 o                         
  -4  10   1       1782.56       1711.37        44.76 o                         
  -3  10   1        681.01        670.89        19.22 o                         
  -2  10   1       1262.96       1252.76        25.64 o                         
  -1  10   1       1025.05       1020.84        12.92 o                         
   0  10   1        801.87        796.84        21.84 o                         
   1  10   1        808.62        803.32        21.56 o                         
   2  10   1        236.75        234.99        16.50 o                         
   3  10   1       6572.23       6592.74        50.35 o                         
   4  10   1       2481.80       2526.95        31.44 o                         
   5  10   1        957.66        962.57        18.57 o                         
   6  10   1         14.11         19.63        17.03 o                         
   7  10   1         89.62         80.94        19.37 o                         
   8  10   1        489.55        501.29        27.46 o                         
   9  10   1       2083.22       2099.30        27.48 o                         
  -8  11   1        493.29        514.89        13.32 o                         
  -7  11   1         54.44         42.67         5.53 o                         
  -6  11   1       1290.26       1335.37        22.28 o                         
  -5  11   1        198.82        183.33         9.63 o                         
  -4  11   1        445.14        471.17        18.31 o                         
  -3  11   1         29.15         20.79         4.60 o                         
  -2  11   1        277.17        242.73        18.84 o                         
  -1  11   1         37.89         30.95        24.30 o                         
   0  11   1        365.57        347.31        20.48 o                         
   1  11   1        565.30        536.38        26.73 o                         
   2  11   1       1031.63        990.39        25.68 o                         
   3  11   1        233.96        221.47        21.52 o                         
   4  11   1        404.15        394.17        16.28 o                         
   5  11   1         78.32         79.78        12.62 o                         
   6  11   1          4.17          7.19         5.76 o                         
   7  11   1         73.04         72.55         6.94 o                         
   8  11   1         22.95         33.12        11.85 o                         
  -6  12   1        117.30         98.19         7.31 o                         
  -5  12   1        466.89        435.11        12.46 o                         
  -4  12   1          3.85         -0.24         6.23 o                         
  -3  12   1         37.71         30.55         5.39 o                         
  -2  12   1         10.35         -0.67         5.52 o                         
  -1  12   1        152.59        139.36         7.25 o                         
   0  12   1        361.58        329.69        11.54 o                         
   1  12   1          6.59         -1.59         6.17 o                         
   2  12   1        858.14        845.35        16.49 o                         
   3  12   1        354.87        344.77        12.13 o                         
   4  12   1          7.72          2.80         6.23 o                         
   5  12   1        301.51        288.98        12.27 o                         
 -16   0   2        282.91        207.23        23.28 o                         
 -15   0   2       2335.79       2325.79        48.10 o                         
 -14   0   2          0.92          5.33         5.30 o                         
 -13   0   2        115.88         89.66         5.37 o                         
 -12   0   2       7620.96       7376.54        78.81 o                         
 -11   0   2       1103.81       1120.09        14.47 o                         
 -10   0   2      10756.40      10591.48        99.93 o                         
  -9   0   2       3173.06       3299.90        29.14 o                         
  -8   0   2       1462.42       1269.28        17.21 o                         
  -7   0   2       3568.92       3626.59        25.73 o                         
  -6   0   2        466.16        496.41         6.88 o                         
  -5   0   2       9669.70       9281.87        60.15 o                         
  -4   0   2      41129.57      41221.20       528.51 o                         
  -3   0   2       1044.15       1212.34        11.41 o                         
  -2   0   2      13799.30      13983.15       163.38 o                         
  -1   0   2      19001.52      19264.34       348.56 o                         
   0   0   2      11881.90      11052.37       291.21 o                         
   1   0   2       5085.34       5223.19        36.51 o                         
   2   0   2      11519.35      12267.50       126.77 o                         
   3   0   2       3700.85       3989.00        29.97 o                         
   4   0   2       4570.91       4416.36        37.05 o                         
   5   0   2        363.72        443.29         6.34 o                         
   6   0   2       5580.80       5582.91        55.31 o                         
   7   0   2      18653.29      17862.95       189.61 o                         
   8   0   2          6.60          6.23         5.80 o                         
   9   0   2       5541.32       5524.93        52.48 o                         
  10   0   2       1739.51       1713.64        25.54 o                         
  11   0   2         10.27         14.55         7.67 o                         
  12   0   2       7507.90       7398.15        79.98 o                         
  13   0   2        434.69        477.37        20.05 o                         
  14   0   2       5053.82       5179.31       134.83 o                         
  15   0   2        569.53        654.41        21.67 o                         
 -16   1   2        441.56        366.57        23.23 o                         
 -15   1   2        212.77        213.49         8.36 o                         
 -14   1   2       2020.45       1987.89        18.73 o                         
 -13   1   2        316.70        317.92         7.71 o                         
 -12   1   2       4123.54       4091.36        32.53 o                         
 -11   1   2        227.77        222.19         7.63 o                         
 -10   1   2      10781.17      10573.82        60.37 o                         
  -9   1   2         33.73         45.04         3.61 o                         
  -8   1   2      21562.23      21395.84       115.26 o                         
  -7   1   2       1099.93       1044.27        11.47 o                         
  -6   1   2      16800.12      16688.13        82.23 o                         
  -5   1   2       9280.49       9135.54        45.09 o                         
  -4   1   2      11463.10      11302.18        58.27 o                         
  -3   1   2      35824.23      36811.74       332.80 o                         
  -2   1   2      28881.87      29673.64       287.63 o                         
  -1   1   2      67753.88      67102.34      1180.42 o                         
   0   1   2      14011.44      14466.46       191.40 o                         
   1   1   2      75558.73      72859.04      1277.71 o                         
   2   1   2       2098.03       2178.95        11.26 o                         
   3   1   2      35649.27      33625.71       285.64 o                         
   4   1   2        351.74        421.54         4.29 o                         
   5   1   2      20631.55      19679.35       111.14 o                         
   6   1   2       2329.26       2437.84        16.98 o                         
   7   1   2      12689.67      12631.91        80.48 o                         
   8   1   2        809.81        805.47        10.56 o                         
   9   1   2       2839.30       2896.01        22.44 o                         
  10   1   2        825.76        793.45        13.64 o                         
  11   1   2       1291.14       1229.05        19.64 o                         
  12   1   2        498.73        543.36        13.17 o                         
  13   1   2        535.68        544.90        11.41 o                         
  14   1   2         97.60        108.40         6.94 o                         
  15   1   2         82.23         81.95         8.43 o                         
 -16   2   2        426.71        417.10        12.99 o                         
 -15   2   2         51.95         50.82         6.49 o                         
 -14   2   2       3871.20       3912.83        35.66 o                         
 -13   2   2       2593.82       2649.93        28.52 o                         
 -12   2   2          9.29         13.06         7.23 o                         
 -11   2   2        405.33        403.76         9.32 o                         
 -10   2   2        417.70        445.46        10.45 o                         
  -9   2   2       2976.14       2945.65        19.83 o                         
  -8   2   2       9111.08       8836.65        54.31 o                         
  -7   2   2       1281.27       1226.47         9.33 o                         
  -6   2   2      18029.83      17252.17        86.23 o                         
  -5   2   2       5957.66       5935.94        30.61 o                         
  -4   2   2      15390.56      15618.39        89.58 o                         
  -3   2   2       7372.91       7685.79        38.13 o                         
  -2   2   2      13783.02      13714.01        82.86 o                         
  -1   2   2      23622.52      23854.36       257.79 o                         
   0   2   2      10020.35      10330.29        70.47 o                         
   1   2   2       8170.84       8067.17        42.68 o                         
   2   2   2       1363.58       1438.23         8.39 o                         
   3   2   2       5999.84       5685.37        28.00 o                         
   4   2   2       1399.21       1614.30         9.61 o                         
   5   2   2       9576.21       8837.22        46.81 o                         
   6   2   2       2279.99       2339.93        16.42 o                         
   7   2   2          0.03          4.08         3.49 o                         
   8   2   2       3635.86       3627.23        24.71 o                         
   9   2   2       2572.03       2572.42        18.75 o                         
  10   2   2       2368.69       2415.22        18.88 o                         
  11   2   2       3938.79       3981.42        38.52 o                         
  12   2   2        483.43        496.05        10.48 o                         
  13   2   2        403.06        402.20        11.40 o                         
  14   2   2        692.36        686.79        13.32 o                         
 -16   3   2        247.91        261.13        15.49 o                         
 -15   3   2         10.08          8.60         4.66 o                         
 -14   3   2        105.92         97.27         7.60 o                         
 -13   3   2        362.40        352.34         8.07 o                         
 -12   3   2       1719.46       1694.26        25.28 o                         
 -11   3   2       4743.98       4612.72        36.43 o                         
 -10   3   2          3.51          6.28         5.37 o                         
  -9   3   2       1834.54       1813.90        21.71 o                         
  -8   3   2        275.02        287.47         5.76 o                         
  -7   3   2       1249.64       1265.99         9.80 o                         
  -6   3   2      20949.96      20565.87       111.49 o                         
  -5   3   2       3416.18       3563.89        21.68 o                         
  -4   3   2      10866.33      10647.23        54.25 o                         
  -3   3   2        378.88        450.67         5.66 o                         
  -2   3   2      15511.86      15967.69        81.57 o                         
  -1   3   2       5656.14       5570.58        30.46 o                         
   0   3   2       9306.19       9787.49        54.61 o                         
   1   3   2       5027.30       4743.99        25.12 o                         
   2   3   2       7082.93       7692.22        37.68 o                         
   3   3   2      14003.86      13452.97        65.79 o                         
   4   3   2       5472.97       5546.28        27.32 o                         
   5   3   2       4193.12       4093.77        24.06 o                         
   6   3   2       6257.78       6404.83        46.19 o                         
   7   3   2          7.05         21.86         3.20 o                         
   8   3   2       2186.34       2196.02        16.73 o                         
   9   3   2        743.85        758.74         8.74 o                         
  10   3   2         94.83         92.75         6.34 o                         
  11   3   2         10.10         16.98         4.53 o                         
  12   3   2         94.17         89.66         5.99 o                         
  13   3   2        420.63        448.92        10.95 o                         
  14   3   2        169.38        161.81         8.61 o                         
 -15   4   2        196.52        168.22        10.27 o                         
 -14   4   2         13.63         21.33         5.82 o                         
 -13   4   2       3157.20       3198.36        31.68 o                         
 -12   4   2       2795.66       2848.76        27.69 o                         
 -11   4   2       1600.94       1643.97        17.36 o                         
 -10   4   2        615.92        600.90         9.51 o                         
  -9   4   2       3286.21       3282.92        26.70 o                         
  -8   4   2          7.02          3.83         5.82 o                         
  -7   4   2       4119.59       4073.06        27.23 o                         
  -6   4   2       5317.43       5412.97        32.14 o                         
  -5   4   2      24473.83      24333.56       128.71 o                         
  -4   4   2       7118.05       7613.92        38.34 o                         
  -3   4   2      14358.23      14343.58        70.74 o                         
  -2   4   2       6150.36       6370.69        32.36 o                         
  -1   4   2        105.20        138.99         4.72 o                         
   0   4   2      28709.83      28205.13       209.63 o                         
   1   4   2       3032.31       3190.72        17.98 o                         
   2   4   2      22420.85      22592.42       128.88 o                         
   3   4   2       3767.93       3807.29        20.13 o                         
   4   4   2       5482.78       5706.25        29.47 o                         
   5   4   2         40.27         41.41         3.27 o                         
   6   4   2        362.24        340.29         6.39 o                         
   7   4   2      11267.26      11018.73        77.37 o                         
   8   4   2       8748.35       8619.43        66.24 o                         
   9   4   2       1171.36       1127.67        14.23 o                         
  10   4   2       1459.68       1456.18        23.10 o                         
  11   4   2          2.24          5.10        11.61 o                         
  12   4   2        270.10        251.38        10.45 o                         
  13   4   2        157.17        159.55         7.67 o                         
  14   4   2         30.30         32.80         8.28 o                         
 -15   5   2       1906.43       1909.61        28.06 o                         
 -14   5   2       1228.39       1260.35        17.08 o                         
 -13   5   2       1487.10       1505.07        18.47 o                         
 -12   5   2       1535.74       1550.27        22.56 o                         
 -11   5   2        439.70        440.00        10.87 o                         
 -10   5   2        183.55        145.01         9.56 o                         
  -9   5   2       2177.19       2195.51        24.59 o                         
  -8   5   2        174.92        159.79         7.53 o                         
  -7   5   2       4844.04       4808.96        34.69 o                         
  -6   5   2       2608.21       2495.99        16.15 o                         
  -5   5   2       2960.32       2921.04        16.89 o                         
  -4   5   2       3092.61       2996.60        20.03 o                         
  -3   5   2       3042.38       3071.03        17.53 o                         
  -2   5   2      13734.53      13799.01        68.77 o                         
  -1   5   2        499.89        587.99        11.64 o                         
   0   5   2         27.07         21.95         2.39 o                         
   1   5   2       1295.83       1261.60         9.60 o                         
   2   5   2      12874.00      12677.14        63.70 o                         
   3   5   2       1407.16       1331.45         8.48 o                         
   4   5   2       8876.14       8992.17        48.37 o                         
   5   5   2         32.07         37.16         4.22 o                         
   6   5   2        865.17        873.53        13.98 o                         
   7   5   2         28.55         35.60         6.70 o                         
   8   5   2        364.37        341.58         9.05 o                         
   9   5   2       4432.57       4377.58        37.40 o                         
  10   5   2       3773.73       3838.94        34.40 o                         
  11   5   2       1461.48       1526.83        21.09 o                         
  12   5   2        640.60        688.07        14.29 o                         
  13   5   2       1001.10       1046.02        20.21 o                         
 -14   6   2        264.28        289.48        12.13 o                         
 -13   6   2       1118.33       1051.49        16.37 o                         
 -12   6   2         25.44         31.30         4.96 o                         
 -11   6   2       4842.14       4918.71        40.95 o                         
 -10   6   2          1.30          0.84         6.79 o                         
  -9   6   2       4834.67       5049.95        42.59 o                         
  -8   6   2       1788.90       1797.55        18.09 o                         
  -7   6   2       5769.66       5838.52        44.47 o                         
  -6   6   2        877.80        934.08         9.20 o                         
  -5   6   2       5255.52       5190.93        31.20 o                         
  -4   6   2       2201.68       2354.61        14.98 o                         
  -3   6   2      17228.01      17144.67        93.65 o                         
  -2   6   2      27602.91      27778.58       169.04 o                         
  -1   6   2      23740.29      23275.55       149.20 o                         
   0   6   2      25057.21      24900.36       149.74 o                         
   1   6   2        604.65        661.23        14.90 o                         
   2   6   2       4265.09       4100.75        25.08 o                         
   3   6   2       1063.07       1057.07         9.85 o                         
   4   6   2       7032.21       6991.07        39.29 o                         
   5   6   2          5.46         27.02         5.98 o                         
   6   6   2      17473.10      17222.93       114.52 o                         
   7   6   2        464.72        447.85         9.04 o                         
   8   6   2       3450.57       3407.54        34.43 o                         
   9   6   2        735.39        718.90        12.65 o                         
  10   6   2       1555.79       1532.89        29.81 o                         
  11   6   2        464.09        475.27        13.21 o                         
  12   6   2       1346.25       1335.55        20.74 o                         
  13   6   2         13.32         14.75         7.03 o                         
 -14   7   2          0.83         -1.32         9.12 o                         
 -13   7   2        871.26        899.42        14.66 o                         
 -12   7   2         32.99         36.87         6.07 o                         
 -11   7   2       4413.28       4500.54        45.60 o                         
 -10   7   2       1508.70       1562.92        17.42 o                         
  -9   7   2       2544.88       2620.99        24.73 o                         
  -8   7   2        408.16        445.73        18.53 o                         
  -7   7   2          7.33          8.10         7.43 o                         
  -6   7   2         34.91         39.02         3.97 o                         
  -5   7   2       1041.47       1037.95         8.76 o                         
  -4   7   2       2025.60       1984.95        14.50 o                         
  -3   7   2       4489.29       4520.04        29.06 o                         
  -2   7   2       2217.20       2138.66        15.80 o                         
  -1   7   2        187.62        222.11         9.93 o                         
   0   7   2        872.10        877.59         9.19 o                         
   1   7   2        361.78        367.61         8.28 o                         
   2   7   2          8.81         18.61         9.48 o                         
   3   7   2         70.19         63.71         4.16 o                         
   4   7   2        257.16        237.66         7.29 o                         
   5   7   2       3511.51       3339.00        22.61 o                         
   6   7   2       9101.65       8905.05        62.14 o                         
   7   7   2       1194.14       1235.25        40.07 o                         
   8   7   2       6054.70       6238.22        52.37 o                         
   9   7   2          4.79          1.45         8.87 o                         
  10   7   2         37.13         26.88         4.69 o                         
  11   7   2       1731.46       1768.01        25.30 o                         
  12   7   2         99.07         92.15         7.21 o                         
 -13   8   2        351.16        354.08        12.31 o                         
 -12   8   2        315.03        320.09        10.92 o                         
 -11   8   2        141.68        125.24         6.13 o                         
 -10   8   2         61.96         73.02         8.37 o                         
  -9   8   2        777.72        807.86        21.21 o                         
  -8   8   2         14.91         35.41        14.94 o                         
  -7   8   2       3046.67       3031.66        45.10 o                         
  -6   8   2       1768.63       1761.21        19.31 o                         
  -5   8   2       4834.65       4799.64        37.38 o                         
  -4   8   2       6023.54       5975.29        40.10 o                         
  -3   8   2       2064.67       2072.75        21.49 o                         
  -2   8   2       1493.60       1520.85        19.93 o                         
  -1   8   2        679.38        661.24        10.25 o                         
   0   8   2        429.21        465.36        16.37 o                         
   1   8   2       1861.23       1823.61        22.40 o                         
   2   8   2       4078.89       3866.00        34.43 o                         
   3   8   2        589.82        595.05        13.43 o                         
   4   8   2       5289.03       5079.90        34.62 o                         
   5   8   2       1121.85       1121.84        15.75 o                         
   6   8   2       1698.89       1678.65        20.56 o                         
   7   8   2       1769.55       1881.54        38.62 o                         
   8   8   2       1150.82       1184.32        17.47 o                         
   9   8   2         34.72         21.94         6.28 o                         
  10   8   2        674.06        660.37        12.43 o                         
  11   8   2         17.54         25.67         6.85 o                         
 -12   9   2          4.41          7.18         5.90 o                         
 -11   9   2          4.39          1.07         5.42 o                         
 -10   9   2        310.43        321.62        19.92 o                         
  -9   9   2        318.79        327.41        19.80 o                         
  -8   9   2        228.81        234.74        11.69 o                         
  -7   9   2        372.31        348.19        11.76 o                         
  -6   9   2        618.37        607.66        14.13 o                         
  -5   9   2        144.01        141.74        21.46 o                         
  -4   9   2         80.44         93.31        11.07 o                         
  -3   9   2       7207.62       7138.74        50.64 o                         
  -2   9   2       2418.09       2409.37        20.01 o                         
  -1   9   2         23.14         45.83        13.05 o                         
   0   9   2       3480.34       3469.50        29.71 o                         
   1   9   2       1214.99       1191.58        24.42 o                         
   2   9   2         78.43         74.69         8.52 o                         
   3   9   2        205.42        234.03        12.17 o                         
   4   9   2       4309.45       4261.72        47.96 o                         
   5   9   2       2568.87       2618.42        21.60 o                         
   6   9   2         92.40         83.21        11.75 o                         
   7   9   2         45.90         40.20        17.76 o                         
   8   9   2         85.24         81.60        10.15 o                         
   9   9   2        427.68        460.51        16.38 o                         
  10   9   2       1245.87       1318.12        18.66 o                         
 -10  10   2        241.25        251.07         9.43 o                         
  -9  10   2        210.58        218.48        22.00 o                         
  -8  10   2          1.35          2.05        16.61 o                         
  -7  10   2        317.01        299.57        15.36 o                         
  -6  10   2         18.17          6.81        13.12 o                         
  -5  10   2        234.99        237.43        14.83 o                         
  -4  10   2          6.69         -1.10         9.88 o                         
  -3  10   2       1249.74       1249.50        19.82 o                         
  -2  10   2         86.00        101.60         7.87 o                         
  -1  10   2         66.46         66.44        14.94 o                         
   0  10   2        529.23        519.76        11.81 o                         
   1  10   2        216.59        206.44        10.19 o                         
   2  10   2         10.20          2.75        11.11 o                         
   3  10   2        787.09        779.98        16.72 o                         
   4  10   2        597.22        617.01        14.64 o                         
   5  10   2       1003.07       1035.74        20.31 o                         
   6  10   2        129.02        127.01        12.56 o                         
   7  10   2        895.17        877.23        14.26 o                         
   8  10   2        253.00        266.81         9.69 o                         
   9  10   2        176.78        165.68         9.98 o                         
  -9  11   2        125.45        148.41        12.49 o                         
  -8  11   2        219.54        218.93        10.48 o                         
  -7  11   2       1348.88       1356.51        17.87 o                         
  -6  11   2        666.80        668.14        11.59 o                         
  -5  11   2       1464.01       1468.77        34.09 o                         
  -4  11   2       4984.56       5054.02        57.97 o                         
  -3  11   2          9.47         17.36        10.32 o                         
  -2  11   2       1810.20       1795.01        28.56 o                         
  -1  11   2       1643.49       1650.84        62.39 o                         
   0  11   2        192.03        214.17        23.25 o                         
   1  11   2       2790.37       2850.92        51.60 o                         
   2  11   2        103.71        105.24        15.94 o                         
   3  11   2        560.51        551.65        11.97 o                         
   4  11   2        427.55        396.29        10.88 o                         
   5  11   2         53.37         53.62         9.50 o                         
   6  11   2         73.36         82.96         6.32 o                         
   7  11   2       1432.93       1448.97        20.53 o                         
  -6  12   2         74.46         64.79         6.72 o                         
  -5  12   2        531.84        508.02        12.74 o                         
  -4  12   2         45.66         30.12         6.59 o                         
  -3  12   2         89.45         70.38         6.53 o                         
  -2  12   2         11.44          6.79         5.73 o                         
  -1  12   2        224.89        186.26         8.24 o                         
   0  12   2        499.35        466.67        12.70 o                         
   1  12   2        104.77         97.07         7.02 o                         
   2  12   2       1570.22       1592.15        22.17 o                         
   3  12   2       1130.42       1165.18        24.66 o                         
   4  12   2        210.03        191.22         9.38 o                         
   5  12   2        765.10        729.65        15.53 o                         
 -16   1   3        129.82        122.04         6.86 o                         
 -15   1   3         76.50         85.34         6.33 o                         
 -14   1   3          0.53         -3.90         3.90 o                         
 -13   1   3        827.55        785.52        10.51 o                         
 -12   1   3       2067.82       2014.82        18.57 o                         
 -11   1   3       9722.41       9626.51        57.69 o                         
 -10   1   3        500.52        495.24         8.60 o                         
  -9   1   3       7328.64       7124.22        45.81 o                         
  -8   1   3         29.97         36.58         4.97 o                         
  -7   1   3       6749.86       6803.59        35.14 o                         
  -6   1   3      10043.84       9917.93        50.46 o                         
  -5   1   3       2158.25       2270.06        13.13 o                         
  -4   1   3        741.80        962.85         7.54 o                         
  -3   1   3      19917.66      19899.76       168.60 o                         
  -2   1   3        216.62        237.40         5.58 o                         
  -1   1   3      14890.55      15079.33       126.31 o                         
   0   1   3       4273.40       4357.35        23.25 o                         
   1   1   3       3876.24       4117.69        20.08 o                         
   2   1   3      11467.47      11411.20        60.27 o                         
   3   1   3        776.88        831.01         5.72 o                         
   4   1   3      11887.20      11615.31        61.29 o                         
   5   1   3       1480.38       1428.53         9.24 o                         
   6   1   3        623.33        598.14         8.58 o                         
   7   1   3       2842.45       2803.50        24.08 o                         
   8   1   3       1089.04       1050.03        10.98 o                         
   9   1   3        434.53        415.82         9.83 o                         
  10   1   3        978.11       1039.79        13.51 o                         
  11   1   3        236.23        262.47         8.20 o                         
  12   1   3       4704.03       4707.67        38.84 o                         
  13   1   3        813.32        799.32        18.07 o                         
  14   1   3         79.58         91.33        11.46 o                         
 -16   2   3        424.05        435.03        15.63 o                         
 -15   2   3        273.42        286.19         8.15 o                         
 -14   2   3        996.52        984.17        13.35 o                         
 -13   2   3        407.99        405.41         8.14 o                         
 -12   2   3       2765.10       2858.18        25.07 o                         
 -11   2   3       2730.77       2684.04        19.81 o                         
 -10   2   3       3490.63       3581.95        24.41 o                         
  -9   2   3       2726.33       2709.00        18.00 o                         
  -8   2   3        291.64        304.92         5.10 o                         
  -7   2   3        324.44        378.60         7.50 o                         
  -6   2   3      10612.94      10437.94        53.89 o                         
  -5   2   3       4913.23       4828.08        25.25 o                         
  -4   2   3      10860.31      10668.41        52.15 o                         
  -3   2   3         87.09         91.57         3.30 o                         
  -2   2   3       1157.88       1090.03         7.97 o                         
  -1   2   3          9.41         26.59         1.51 o                         
   0   2   3      10113.24      10300.95        65.18 o                         
   1   2   3       7730.27       7639.19        36.70 o                         
   2   2   3      13492.21      13458.75        68.32 o                         
   3   2   3       6956.52       6963.42        35.67 o                         
   4   2   3       9397.55       9127.93        48.52 o                         
   5   2   3       4320.68       4311.94        25.85 o                         
   6   2   3       6392.08       6192.66        40.64 o                         
   7   2   3       5338.49       5342.13        35.75 o                         
   8   2   3       1150.22       1128.05        10.06 o                         
   9   2   3        734.81        718.71        13.83 o                         
  10   2   3        142.53        134.26         8.71 o                         
  11   2   3       1884.34       1881.82        18.56 o                         
  12   2   3        604.98        612.17        14.38 o                         
  13   2   3       1688.55       1801.25        24.50 o                         
  14   2   3        323.43        270.45        11.92 o                         
 -16   3   3          2.11          4.61         7.38 o                         
 -15   3   3       2572.21       2547.29        23.91 o                         
 -14   3   3         11.61         15.24         3.93 o                         
 -13   3   3       4579.83       4637.19        36.75 o                         
 -12   3   3       1003.83       1049.98        15.30 o                         
 -11   3   3         42.60         54.24         6.80 o                         
 -10   3   3       2142.72       2069.64        18.24 o                         
  -9   3   3       2488.73       2609.19        20.98 o                         
  -8   3   3       9644.33       9542.23        67.73 o                         
  -7   3   3      24696.74      24055.01       173.38 o                         
  -6   3   3        741.79        681.10         8.71 o                         
  -5   3   3      16477.01      15635.44        77.09 o                         
  -4   3   3         14.25         18.81         2.13 o                         
  -3   3   3       6122.79       6168.78        30.50 o                         
  -2   3   3         74.36         53.49         2.74 o                         
  -1   3   3         65.20        111.95         5.50 o                         
   0   3   3      22980.08      22234.74       172.35 o                         
   1   3   3      23162.89      22662.57       174.59 o                         
   2   3   3        322.95        256.35         4.92 o                         
   3   3   3       5324.40       5133.73        26.44 o                         
   4   3   3       1319.85       1301.23         8.13 o                         
   5   3   3         10.02         21.67         2.82 o                         
   6   3   3      11533.05      11448.81        70.93 o                         
   7   3   3        247.39        232.45         5.42 o                         
   8   3   3      10338.23      10270.34        66.52 o                         
   9   3   3       2294.91       2305.99        20.50 o                         
  10   3   3       1042.57       1057.60        11.34 o                         
  11   3   3       2142.66       2107.35        21.98 o                         
  12   3   3        198.18        189.23        17.32 o                         
  13   3   3         13.34         19.18         4.93 o                         
  14   3   3       1227.48       1299.11        18.49 o                         
 -16   4   3        780.30        797.23        29.61 o                         
 -15   4   3        503.18        549.16        13.89 o                         
 -14   4   3       1570.46       1617.23        21.45 o                         
 -13   4   3        444.51        425.90        10.01 o                         
 -12   4   3       1510.27       1530.22        17.43 o                         
 -11   4   3       2427.29       2406.42        40.97 o                         
 -10   4   3       1105.31       1109.80        12.39 o                         
  -9   4   3       4623.24       4609.21        36.05 o                         
  -8   4   3      10257.82      10172.04        67.52 o                         
  -7   4   3        157.72        162.33         8.14 o                         
  -6   4   3        881.44        773.20        10.49 o                         
  -5   4   3       3850.89       3905.29        21.00 o                         
  -4   4   3        610.03        531.38         7.04 o                         
  -3   4   3          2.12         20.92         2.50 o                         
  -2   4   3       5488.51       5330.33        31.60 o                         
  -1   4   3      12586.34      12576.42        64.91 o                         
   0   4   3      13918.23      13976.16        77.17 o                         
   1   4   3      11602.61      11502.41        56.03 o                         
   2   4   3      29084.15      28138.04       196.64 o                         
   3   4   3       2381.41       2256.52        12.51 o                         
   4   4   3       5469.89       5325.72        28.89 o                         
   5   4   3       2393.39       2381.55        15.28 o                         
   6   4   3          8.34         15.54         2.41 o                         
   7   4   3       1300.13       1318.10        12.56 o                         
   8   4   3        165.63        198.05         9.58 o                         
   9   4   3       5426.01       5373.13        43.49 o                         
  10   4   3       3062.66       3073.27        26.43 o                         
  11   4   3        868.06        845.86        21.73 o                         
  12   4   3         78.10         79.82         6.59 o                         
  13   4   3        623.19        656.26        15.70 o                         
 -15   5   3        409.51        437.67        12.88 o                         
 -14   5   3        387.83        427.49        10.93 o                         
 -13   5   3       1115.86       1175.56        18.69 o                         
 -12   5   3        945.30        922.39        13.11 o                         
 -11   5   3       1828.30       1869.70        20.60 o                         
 -10   5   3        551.56        548.30         9.71 o                         
  -9   5   3        498.95        467.15        10.90 o                         
  -8   5   3        100.95         99.35        11.41 o                         
  -7   5   3       1657.22       1592.56        14.93 o                         
  -6   5   3       2344.44       2317.27        15.25 o                         
  -5   5   3       2750.17       2617.94        17.42 o                         
  -4   5   3      11105.14      11028.81        57.17 o                         
  -3   5   3       2969.07       2720.01        15.36 o                         
  -2   5   3        317.72        295.72        11.49 o                         
  -1   5   3       7749.63       7532.27        41.63 o                         
   0   5   3       5845.48       5838.07        33.76 o                         
   1   5   3       2964.79       2864.78        17.35 o                         
   2   5   3       8245.58       8205.12        42.90 o                         
   3   5   3        534.71        547.60         4.94 o                         
   4   5   3       6300.19       6286.01        34.94 o                         
   5   5   3        835.21        806.98         8.41 o                         
   6   5   3        183.84        187.24         6.23 o                         
   7   5   3         67.61         60.29         5.55 o                         
   8   5   3        377.96        377.20        23.29 o                         
   9   5   3         54.05         49.48         7.03 o                         
  10   5   3         74.81         59.43         9.62 o                         
  11   5   3        230.13        243.30        16.78 o                         
  12   5   3        202.22        221.91         9.93 o                         
  13   5   3        603.83        601.96        19.24 o                         
 -14   6   3         64.96         65.09         6.09 o                         
 -13   6   3        477.98        482.01        13.38 o                         
 -12   6   3          7.92          6.12         4.86 o                         
 -11   6   3        347.92        308.58         9.65 o                         
 -10   6   3       1550.31       1552.99        19.56 o                         
  -9   6   3       6862.31       6691.58        53.81 o                         
  -8   6   3       1342.76       1394.20        23.24 o                         
  -7   6   3       2254.91       2144.22        17.49 o                         
  -6   6   3       1837.74       1925.31        15.25 o                         
  -5   6   3         96.65         98.63         5.59 o                         
  -4   6   3        161.22        172.04         4.82 o                         
  -3   6   3       1365.86       1408.19        10.06 o                         
  -2   6   3       2388.48       2351.57        18.13 o                         
  -1   6   3       1344.64       1343.41        10.52 o                         
   0   6   3        162.96        165.92         6.75 o                         
   1   6   3        210.67        237.75         6.13 o                         
   2   6   3          3.63         15.74         5.25 o                         
   3   6   3       4118.80       4151.34        27.59 o                         
   4   6   3       6430.91       6405.00        36.57 o                         
   5   6   3         10.36         29.77         5.69 o                         
   6   6   3        643.24        611.74         9.02 o                         
   7   6   3         81.91         88.98        12.12 o                         
   8   6   3        473.49        433.94        14.21 o                         
   9   6   3         49.56         59.58        10.10 o                         
  10   6   3       2112.98       2060.34        22.91 o                         
  11   6   3        684.28        709.73        28.39 o                         
  12   6   3         34.73         31.91         6.15 o                         
 -14   7   3         22.04         26.42         5.84 o                         
 -13   7   3        474.97        492.38        11.91 o                         
 -12   7   3        385.36        402.69        10.97 o                         
 -11   7   3         94.46        112.83        16.67 o                         
 -10   7   3         41.53         48.16        22.10 o                         
  -9   7   3          6.54          8.18         9.51 o                         
  -8   7   3       2442.56       2523.48        52.52 o                         
  -7   7   3       1096.88       1114.74        16.97 o                         
  -6   7   3        947.14        930.47        17.58 o                         
  -5   7   3        327.13        351.15         8.16 o                         
  -4   7   3       1410.99       1422.74        11.43 o                         
  -3   7   3        343.02        363.80         9.33 o                         
  -2   7   3       1308.12       1289.41        15.00 o                         
  -1   7   3       4769.01       4660.68        34.04 o                         
   0   7   3         84.49        100.47        10.46 o                         
   1   7   3        718.74        694.56         7.30 o                         
   2   7   3       1325.78       1266.14        10.79 o                         
   3   7   3       1942.37       1927.15        17.06 o                         
   4   7   3        595.25        598.20        10.07 o                         
   5   7   3       6458.33       6414.38        40.32 o                         
   6   7   3          1.30          2.75         3.09 o                         
   7   7   3        918.26        897.67        21.54 o                         
   8   7   3        385.94        357.87        19.10 o                         
   9   7   3         57.91         80.55        10.11 o                         
  10   7   3        401.53        403.06        16.25 o                         
  11   7   3          0.82          2.00         6.37 o                         
  12   7   3        746.51        772.02        17.13 o                         
 -13   8   3         96.18         98.76         6.78 o                         
 -12   8   3        507.46        515.46        14.03 o                         
 -11   8   3        214.83        194.58        15.12 o                         
 -10   8   3       5352.95       5506.97        46.55 o                         
  -9   8   3          2.81          9.89        13.96 o                         
  -8   8   3       1470.30       1472.79        46.39 o                         
  -7   8   3       2162.26       2182.51        25.65 o                         
  -6   8   3        733.54        738.02        13.67 o                         
  -5   8   3       2996.19       2937.71        21.86 o                         
  -4   8   3       3596.41       3572.85        26.14 o                         
  -3   8   3       6342.42       6295.41        44.75 o                         
  -2   8   3      11886.57      11629.23        82.50 o                         
  -1   8   3          5.17         15.46        11.66 o                         
   0   8   3          9.44         16.31         8.03 o                         
   1   8   3        102.26         99.59         7.58 o                         
   2   8   3       4671.96       4596.95        44.19 o                         
   3   8   3       7236.90       7203.66        51.42 o                         
   4   8   3       1079.57       1117.92        12.09 o                         
   5   8   3       1002.62       1046.69        11.51 o                         
   6   8   3        941.72        959.26        23.21 o                         
   7   8   3         10.78         13.97        12.76 o                         
   8   8   3        356.16        352.30        10.23 o                         
   9   8   3        100.77         94.56         9.44 o                         
  10   8   3          4.08          0.98         7.29 o                         
  11   8   3       1209.08       1183.11        20.17 o                         
 -12   9   3         73.34         64.68         7.02 o                         
 -11   9   3       1516.79       1566.25        20.75 o                         
 -10   9   3         46.49         50.68         7.87 o                         
  -9   9   3       1683.46       1638.40        44.54 o                         
  -8   9   3          9.64          7.82        16.62 o                         
  -7   9   3        735.81        707.97        23.57 o                         
  -6   9   3         11.02          4.05         6.69 o                         
  -5   9   3        846.67        804.93        12.84 o                         
  -4   9   3          0.79         12.61         6.45 o                         
  -3   9   3       1890.37       1879.74        27.19 o                         
  -2   9   3        881.56        938.08        17.42 o                         
  -1   9   3       4567.22       4619.90        38.61 o                         
   0   9   3       2239.88       2300.29        25.13 o                         
   1   9   3       4518.17       4572.09        35.85 o                         
   2   9   3       1907.83       1883.89        19.81 o                         
   3   9   3       3503.98       3458.61        43.80 o                         
   4   9   3        711.27        723.71        16.14 o                         
   5   9   3       1762.69       1815.10        30.21 o                         
   6   9   3        525.91        518.92        17.65 o                         
   7   9   3        771.02        807.69        11.72 o                         
   8   9   3        679.05        660.69        19.06 o                         
   9   9   3        187.53        152.53        13.31 o                         
  10   9   3       1563.39       1628.39        32.15 o                         
 -10  10   3          1.19         -8.02        23.38 o                         
  -9  10   3       1097.81       1113.83        37.63 o                         
  -8  10   3       1849.53       1827.83        27.05 o                         
  -7  10   3        936.68       1004.94        16.74 o                         
  -6  10   3       5125.29       5113.71        44.16 o                         
  -5  10   3        662.19        724.71        22.07 o                         
  -4  10   3       1665.67       1632.48        31.08 o                         
  -3  10   3         99.80        101.89        11.79 o                         
  -2  10   3        343.77        383.64        12.87 o                         
  -1  10   3       3563.59       3441.24        33.43 o                         
   0  10   3        529.88        561.02        19.74 o                         
   1  10   3       2291.65       2299.98        33.53 o                         
   2  10   3       1784.00       1785.26        27.63 o                         
   3  10   3        511.72        517.78        14.40 o                         
   4  10   3        416.93        418.52        18.95 o                         
   5  10   3        426.77        442.99        14.44 o                         
   6  10   3         13.34          7.49        13.73 o                         
   7  10   3       1863.89       1860.31        20.09 o                         
   8  10   3        132.22        139.30        26.13 o                         
  -9  11   3         52.60         34.96         8.72 o                         
  -8  11   3          0.77          3.01         6.10 o                         
  -7  11   3        225.60        204.83         7.86 o                         
  -6  11   3        132.07        106.12         5.67 o                         
  -5  11   3        404.28        420.30        10.14 o                         
  -4  11   3        514.98        488.80        36.71 o                         
  -3  11   3        237.10        238.13        15.94 o                         
  -2  11   3         31.17         39.64         6.25 o                         
  -1  11   3         97.30        110.28        23.88 o                         
   0  11   3       1114.87       1071.82        24.66 o                         
   1  11   3       2495.70       2459.94        36.79 o                         
   2  11   3          3.76         18.24        21.33 o                         
   3  11   3       1316.86       1336.09        31.25 o                         
   4  11   3         21.58          6.92        12.57 o                         
   5  11   3        129.26        131.69         9.46 o                         
   6  11   3        552.21        572.10        13.05 o                         
  -6  12   3        142.46        117.29         7.12 o                         
  -5  12   3        255.39        206.64        10.68 o                         
  -4  12   3          1.40         -3.03         5.93 o                         
  -3  12   3         95.53         87.53         6.78 o                         
  -2  12   3        239.74        233.22        10.13 o                         
  -1  12   3         86.20         82.94         6.97 o                         
   0  12   3         78.65         69.41         6.72 o                         
   1  12   3          2.24         -5.94         5.94 o                         
   2  12   3       1052.92       1055.77        21.37 o                         
   3  12   3        406.52        436.48        17.00 o                         
   4  12   3         58.28         46.23         6.89 o                         
 -17   0   4        185.56        164.64        12.77 o                         
 -16   0   4       2326.02       2253.61        33.58 o                         
 -15   0   4          5.25          8.51         8.46 o                         
 -14   0   4        346.07        381.37        14.18 o                         
 -13   0   4       5815.44       5684.30        76.90 o                         
 -12   0   4       3764.27       3840.50        40.35 o                         
 -11   0   4      10449.73      10252.74        91.92 o                         
 -10   0   4       4024.28       4042.28        35.53 o                         
  -9   0   4      16261.38      16469.44       131.77 o                         
  -8   0   4        495.33        546.48         8.92 o                         
  -7   0   4      18453.59      18214.04       167.08 o                         
  -6   0   4       3106.13       3022.12        23.62 o                         
  -5   0   4     119652.20     113835.06      1419.64 o                         
  -4   0   4      43879.45      44650.12       574.77 o                         
  -3   0   4      98090.68      95447.99      1185.36 o                         
  -2   0   4       6345.06       6958.23        53.88 o                         
  -1   0   4      18233.73      20033.55       307.98 o                         
   0   0   4      36912.18      37831.16       483.78 o                         
   1   0   4      17048.87      17349.62       201.94 o                         
   2   0   4      20920.60      20325.08       180.23 o                         
   3   0   4       5875.99       5408.09        52.02 o                         
   4   0   4      30677.14      29528.88       260.17 o                         
   5   0   4      56261.79      53994.58       617.17 o                         
   6   0   4       4642.50       4693.93        47.20 o                         
   7   0   4         15.49         12.76         4.54 o                         
   8   0   4       6086.25       6127.29        57.59 o                         
   9   0   4        487.52        420.41        23.48 o                         
  10   0   4       2473.71       2500.10        42.39 o                         
  11   0   4        298.57        338.03        14.68 o                         
  12   0   4        465.96        516.77        16.02 o                         
  13   0   4        145.34        143.16        11.23 o                         
  14   0   4        174.53        196.78        13.88 o                         
 -17   1   4         48.09         42.45        15.25 o                         
 -16   1   4        945.13        936.34        13.23 o                         
 -15   1   4        771.31        804.80        11.52 o                         
 -14   1   4       4877.79       4903.00        38.96 o                         
 -13   1   4         52.89         57.80         7.01 o                         
 -12   1   4       8268.22       8254.98        54.14 o                         
 -11   1   4        174.78        177.40         8.94 o                         
 -10   1   4        755.83        789.72        10.62 o                         
  -9   1   4         44.60         50.28         4.27 o                         
  -8   1   4       1205.89       1148.96         9.72 o                         
  -7   1   4        530.91        529.12         5.43 o                         
  -6   1   4        127.86        145.37         4.79 o                         
  -5   1   4       7402.31       7787.76        38.46 o                         
  -4   1   4       1024.04       1156.71         7.12 o                         
  -3   1   4      17777.10      18053.82       112.04 o                         
  -2   1   4       1340.79       1594.38        10.36 o                         
  -1   1   4        146.16        171.02         2.62 o                         
   0   1   4      27415.78      28202.31       301.09 o                         
   1   1   4      24102.55      25152.86       245.71 o                         
   2   1   4      24921.53      24812.62       158.10 o                         
   3   1   4       6188.00       6584.24        34.73 o                         
   4   1   4       7336.19       7077.03        36.09 o                         
   5   1   4       4985.52       4901.37        34.41 o                         
   6   1   4       2254.26       2186.87        17.36 o                         
   7   1   4        564.71        511.78         7.25 o                         
   8   1   4       1496.33       1541.79        14.59 o                         
   9   1   4       3036.91       3042.95        23.95 o                         
  10   1   4       2761.60       2844.03        30.13 o                         
  11   1   4       3458.38       3447.69        30.56 o                         
  12   1   4       3896.23       4002.78        34.39 o                         
  13   1   4        867.54        917.11        18.96 o                         
  14   1   4       1752.85       1820.14        25.91 o                         
 -16   2   4        825.46        831.57        12.47 o                         
 -15   2   4         88.90         92.36         5.32 o                         
 -14   2   4       4773.37       4842.13        40.74 o                         
 -13   2   4        464.09        477.33        12.72 o                         
 -12   2   4       1192.81       1184.95        14.07 o                         
 -11   2   4        102.62        111.68         7.19 o                         
 -10   2   4        241.93        222.94         8.43 o                         
  -9   2   4      12427.24      12402.80        71.40 o                         
  -8   2   4          7.52         18.92         3.52 o                         
  -7   2   4      81473.39      78299.61       827.40 o                         
  -6   2   4      14033.97      13883.93        68.22 o                         
  -5   2   4      22554.31      21516.36       111.28 o                         
  -4   2   4       2335.39       2385.76        13.53 o                         
  -3   2   4         75.20        201.02        10.95 o                         
  -2   2   4        168.90        159.34         2.20 o                         
  -1   2   4         63.38        104.89         2.69 o                         
   0   2   4         29.25         39.17         2.35 o                         
   1   2   4      23262.39      22645.91       159.08 o                         
   2   2   4       6955.60       6356.46        31.43 o                         
   3   2   4       2407.54       2385.28        12.78 o                         
   4   2   4      22279.93      21918.19       116.54 o                         
   5   2   4       2990.00       2958.83        23.33 o                         
   6   2   4      30825.58      30330.16       195.32 o                         
   7   2   4       5960.83       5817.36        37.72 o                         
   8   2   4        385.76        397.25        10.45 o                         
   9   2   4        682.82        695.91        11.52 o                         
  10   2   4        362.31        394.57         8.21 o                         
  11   2   4        972.52       1000.19        19.02 o                         
  12   2   4         45.71         54.78         5.50 o                         
  13   2   4       1261.59       1367.49        25.25 o                         
 -16   3   4        808.28        802.81        23.35 o                         
 -15   3   4         95.34        107.46         5.13 o                         
 -14   3   4        374.65        399.08         8.53 o                         
 -13   3   4        420.33        393.75         7.97 o                         
 -12   3   4         89.16         75.15         7.75 o                         
 -11   3   4        622.87        579.42         9.55 o                         
 -10   3   4        226.33        233.51         7.40 o                         
  -9   3   4       1727.57       1729.40        16.03 o                         
  -8   3   4       1844.08       1888.01        13.36 o                         
  -7   3   4        120.99        150.05         4.80 o                         
  -6   3   4      28735.28      28268.64       159.16 o                         
  -5   3   4       1494.72       1580.36         9.91 o                         
  -4   3   4      14519.63      14555.60        72.55 o                         
  -3   3   4        337.72        339.21         5.54 o                         
  -2   3   4        352.57        381.12         7.57 o                         
  -1   3   4       3208.37       3249.69        18.59 o                         
   0   3   4       3701.72       3877.05        21.58 o                         
   1   3   4       7556.92       7783.69        40.05 o                         
   2   3   4        381.31        433.41         5.40 o                         
   3   3   4      68010.66      66506.40       633.91 o                         
   4   3   4        542.95        560.69         6.70 o                         
   5   3   4       3104.51       3119.54        20.65 o                         
   6   3   4        320.55        302.79         5.66 o                         
   7   3   4        988.57        956.72        12.01 o                         
   8   3   4        686.88        681.38         9.39 o                         
   9   3   4        471.00        473.53         8.34 o                         
  10   3   4        484.51        502.09         7.65 o                         
  11   3   4          2.51          5.85         4.99 o                         
  12   3   4        261.68        272.00        11.60 o                         
  13   3   4        620.34        649.18        16.03 o                         
 -16   4   4        208.34        205.90        12.79 o                         
 -15   4   4       1971.82       2038.80        23.49 o                         
 -14   4   4        187.88        177.10         7.56 o                         
 -13   4   4        347.90        351.14         9.36 o                         
 -12   4   4        214.44        219.07        10.91 o                         
 -11   4   4         14.37          8.51         7.16 o                         
 -10   4   4         66.00         79.49         5.51 o                         
  -9   4   4        314.74        357.92        12.74 o                         
  -8   4   4       1651.11       1629.19        16.59 o                         
  -7   4   4        486.84        454.75        10.23 o                         
  -6   4   4        341.56        323.90         6.14 o                         
  -5   4   4      20370.82      20083.66       112.09 o                         
  -4   4   4       2429.49       2296.81        13.37 o                         
  -3   4   4       2267.74       2284.85        13.25 o                         
  -2   4   4       5079.45       5174.17        28.18 o                         
  -1   4   4      10485.30      10743.88        56.36 o                         
   0   4   4        109.72         93.37         3.32 o                         
   1   4   4      10421.10      10016.42        49.12 o                         
   2   4   4      18528.32      17708.13        85.60 o                         
   3   4   4        497.52        524.75         6.90 o                         
   4   4   4       7427.98       7308.89        38.30 o                         
   5   4   4         39.96         59.87         3.01 o                         
   6   4   4        352.70        343.47         6.37 o                         
   7   4   4       1860.45       1835.00        14.44 o                         
   8   4   4        174.34        180.37         9.92 o                         
   9   4   4       1323.38       1338.75        19.55 o                         
  10   4   4         49.51         45.14         7.61 o                         
  11   4   4       1828.52       1888.96        19.53 o                         
  12   4   4        332.53        340.74         9.95 o                         
  13   4   4        527.59        515.70        12.70 o                         
 -15   5   4       2546.42       2654.26        30.17 o                         
 -14   5   4        184.81        160.23         7.41 o                         
 -13   5   4       1607.15       1616.34        20.94 o                         
 -12   5   4        180.98        173.65        11.18 o                         
 -11   5   4        310.50        274.63        11.76 o                         
 -10   5   4       4644.23       4752.45        46.65 o                         
  -9   5   4        323.20        342.60        12.37 o                         
  -8   5   4      24318.43      24418.24       165.87 o                         
  -7   5   4       1066.21       1086.11        11.82 o                         
  -6   5   4      15196.23      15081.55        79.52 o                         
  -5   5   4       4717.47       4550.94        26.66 o                         
  -4   5   4      12874.20      12686.65        66.13 o                         
  -3   5   4        593.76        681.89        12.65 o                         
  -2   5   4      32114.12      31636.53       192.86 o                         
  -1   5   4      11080.54      11070.80        61.25 o                         
   0   5   4       7738.02       7801.99        44.34 o                         
   1   5   4      14772.18      14546.38        75.24 o                         
   2   5   4       3529.30       3615.10        21.30 o                         
   3   5   4        460.20        512.62         6.58 o                         
   4   5   4         29.58         41.81         2.93 o                         
   5   5   4      12838.35      12806.23        78.55 o                         
   6   5   4       2300.78       2296.70        16.12 o                         
   7   5   4       9905.98       9882.68        73.72 o                         
   8   5   4       2080.13       2192.43        23.42 o                         
   9   5   4        118.11        104.17         8.32 o                         
  10   5   4          6.71          1.72         8.69 o                         
  11   5   4          7.38          5.20         6.60 o                         
  12   5   4        308.00        322.72        11.55 o                         
 -15   6   4       1054.37       1077.57        16.87 o                         
 -14   6   4        122.61        115.35         6.65 o                         
 -13   6   4       2311.39       2400.29        25.80 o                         
 -12   6   4        328.62        353.54         9.80 o                         
 -11   6   4       3067.23       3126.53        39.38 o                         
 -10   6   4        120.92        109.15         7.29 o                         
  -9   6   4        330.59        361.61        14.54 o                         
  -8   6   4        769.20        804.05        14.59 o                         
  -7   6   4        435.02        427.05        10.56 o                         
  -6   6   4       2746.22       2796.71        18.85 o                         
  -5   6   4       2935.95       2937.44        18.42 o                         
  -4   6   4       1697.83       1649.37        11.41 o                         
  -3   6   4        554.73        521.44        10.31 o                         
  -2   6   4       4649.53       4714.07        33.81 o                         
  -1   6   4         79.62        105.05         5.22 o                         
   0   6   4       1567.23       1670.95        13.21 o                         
   1   6   4       9137.27       9003.59        55.04 o                         
   2   6   4       1565.17       1546.19        15.98 o                         
   3   6   4       8509.99       8550.22        49.24 o                         
   4   6   4        625.09        686.48         6.83 o                         
   5   6   4       1878.37       1926.04        14.94 o                         
   6   6   4       3097.98       3035.76        31.55 o                         
   7   6   4       2332.00       2380.55        21.74 o                         
   8   6   4        850.83        861.90        32.54 o                         
   9   6   4       4226.85       4210.21        40.66 o                         
  10   6   4       1860.19       1863.23        32.10 o                         
  11   6   4       1431.52       1420.35        21.17 o                         
  12   6   4       1012.94       1010.53        18.38 o                         
 -14   7   4        507.84        489.08        12.30 o                         
 -13   7   4        420.96        391.29        11.39 o                         
 -12   7   4       1074.93       1083.91        15.01 o                         
 -11   7   4       1457.41       1434.49        34.35 o                         
 -10   7   4       4716.49       4933.58        47.34 o                         
  -9   7   4       3255.35       3398.25        40.22 o                         
  -8   7   4       3081.78       3089.28        25.12 o                         
  -7   7   4        925.81        938.19        14.47 o                         
  -6   7   4       6975.97       6989.91        41.07 o                         
  -5   7   4       2170.59       2176.10        16.17 o                         
  -4   7   4      24811.71      24330.98       132.99 o                         
  -3   7   4       3757.92       3698.80        30.54 o                         
  -2   7   4       7815.73       7874.48        51.64 o                         
  -1   7   4         27.25         45.21         9.02 o                         
   0   7   4        993.59       1044.83        10.53 o                         
   1   7   4       7383.16       7257.31        47.91 o                         
   2   7   4       1814.10       1840.70        15.08 o                         
   3   7   4      12684.40      12369.88        79.57 o                         
   4   7   4      10865.51      10692.93        73.52 o                         
   5   7   4       1030.66       1045.27        14.12 o                         
   6   7   4        283.84        288.95         8.40 o                         
   7   7   4       1056.67       1066.00        23.48 o                         
   8   7   4        111.50        107.67         6.82 o                         
   9   7   4       1615.36       1574.64        21.31 o                         
  10   7   4        193.38        207.44        11.53 o                         
  11   7   4        690.63        702.27        16.89 o                         
 -13   8   4        227.32        239.66        11.98 o                         
 -12   8   4         30.44         31.25         6.16 o                         
 -11   8   4         99.41        102.91        21.54 o                         
 -10   8   4        176.92        170.04        17.07 o                         
  -9   8   4        297.64        305.24         9.79 o                         
  -8   8   4        772.62        756.92        30.54 o                         
  -7   8   4         76.14         70.89         8.02 o                         
  -6   8   4         74.72         74.93         7.00 o                         
  -5   8   4        610.42        636.20        18.32 o                         
  -4   8   4        809.09        780.66        17.64 o                         
  -3   8   4         65.47         81.52        10.15 o                         
  -2   8   4          1.73         13.69         5.48 o                         
  -1   8   4        152.96        152.57         6.14 o                         
   0   8   4         96.28        117.63         7.89 o                         
   1   8   4          0.85          4.51         5.43 o                         
   2   8   4       1927.93       2007.41        18.81 o                         
   3   8   4        574.83        580.44        12.72 o                         
   4   8   4        818.37        884.19        19.40 o                         
   5   8   4       2754.08       2696.26        25.65 o                         
   6   8   4         53.22         46.51         7.51 o                         
   7   8   4       1369.81       1386.30        22.53 o                         
   8   8   4         83.99         73.85        11.51 o                         
   9   8   4        414.95        422.52        16.95 o                         
  10   8   4         69.34         77.48         7.56 o                         
 -12   9   4          4.74         11.08         6.54 o                         
 -11   9   4        333.56        351.34        23.91 o                         
 -10   9   4        128.77        118.29        14.96 o                         
  -9   9   4        190.09        171.36        14.03 o                         
  -8   9   4       2376.03       2428.56        41.42 o                         
  -7   9   4        933.96        911.26        17.60 o                         
  -6   9   4       3462.80       3384.03        36.67 o                         
  -5   9   4        591.91        537.27        15.27 o                         
  -4   9   4        700.88        732.39        18.16 o                         
  -3   9   4       3578.66       3588.40        36.21 o                         
  -2   9   4         80.66         98.10         6.93 o                         
  -1   9   4        297.13        350.21        11.60 o                         
   0   9   4       4430.56       4391.73        35.66 o                         
   1   9   4         23.14         36.07         7.80 o                         
   2   9   4        745.56        735.39        24.27 o                         
   3   9   4        136.50        132.17         6.80 o                         
   4   9   4       3356.43       3345.50        31.80 o                         
   5   9   4       1980.22       1994.18        26.10 o                         
   6   9   4         12.44         19.94         9.43 o                         
   7   9   4        241.33        260.16        15.75 o                         
   8   9   4        155.34        148.87        19.17 o                         
   9   9   4          9.93         10.18         6.03 o                         
 -11  10   4        300.56        292.70        16.23 o                         
 -10  10   4         80.04         69.90        11.84 o                         
  -9  10   4        193.96        184.39        23.42 o                         
  -8  10   4        501.78        499.03        23.32 o                         
  -7  10   4        117.78        130.31         8.64 o                         
  -6  10   4          1.14         15.45        17.77 o                         
  -5  10   4       2677.90       2608.04        28.52 o                         
  -4  10   4        427.32        432.60        17.35 o                         
  -3  10   4       3468.99       3415.58        31.30 o                         
  -2  10   4        234.32        256.29         8.54 o                         
  -1  10   4       1094.48       1042.77        20.19 o                         
   0  10   4        480.88        520.16        15.65 o                         
   1  10   4        619.79        594.17        14.95 o                         
   2  10   4       1244.88       1258.98        21.18 o                         
   3  10   4        566.38        559.59        13.73 o                         
   4  10   4        289.01        296.02        20.81 o                         
   5  10   4         77.80         72.29        22.39 o                         
   6  10   4        136.31        130.69        17.50 o                         
   7  10   4          4.67          3.81        15.58 o                         
   8  10   4        473.43        474.02        16.70 o                         
  -9  11   4        554.49        596.47        13.36 o                         
  -8  11   4       1549.10       1576.62        29.28 o                         
  -7  11   4        299.75        315.08         9.64 o                         
  -6  11   4       1022.82       1036.88        18.35 o                         
  -5  11   4        431.91        430.53        20.03 o                         
  -4  11   4        263.33        251.42        17.24 o                         
  -3  11   4        230.69        206.29         8.53 o                         
  -2  11   4         27.78         19.65         6.43 o                         
  -1  11   4         70.65         68.38         8.65 o                         
   0  11   4       1329.26       1309.73        18.98 o                         
   1  11   4        168.98        161.56         7.77 o                         
   2  11   4       1169.84       1182.72        31.31 o                         
   3  11   4          8.16         -1.90        11.06 o                         
   4  11   4          1.40         -4.97        13.67 o                         
   5  11   4        526.33        538.47        14.60 o                         
   6  11   4        882.42        920.07        15.96 o                         
  -6  12   4        201.91        216.79        12.62 o                         
  -5  12   4        485.97        496.31        17.16 o                         
  -4  12   4          0.14          0.78        10.78 o                         
  -3  12   4       2074.84       2080.36        33.45 o                         
  -2  12   4       1341.06       1416.73        27.33 o                         
  -1  12   4       3968.16       4046.24        44.12 o                         
   0  12   4        888.82        924.64        29.06 o                         
   1  12   4       1282.20       1312.42        21.82 o                         
   2  12   4          2.68         -0.74         6.25 o                         
   3  12   4        199.00        173.62         8.44 o                         
 -17   1   5        142.82        157.34         7.67 o                         
 -16   1   5          7.55          9.95         4.69 o                         
 -15   1   5        456.63        454.16         9.59 o                         
 -14   1   5        299.63        298.14         8.34 o                         
 -13   1   5       5883.10       5871.62        52.32 o                         
 -12   1   5       1665.68       1661.56        22.34 o                         
 -11   1   5       1351.31       1311.83        16.14 o                         
 -10   1   5        229.14        199.51         7.68 o                         
  -9   1   5         41.93         46.62         4.09 o                         
  -8   1   5       1495.88       1453.00        12.46 o                         
  -7   1   5       6620.59       6564.02        33.81 o                         
  -6   1   5        383.18        374.92         4.63 o                         
  -5   1   5      15323.92      14612.52        70.00 o                         
  -4   1   5       4763.60       4946.34        25.45 o                         
  -3   1   5       2447.16       2495.13        14.76 o                         
  -2   1   5      19605.66      20502.24       149.20 o                         
  -1   1   5       4492.91       4819.61        24.77 o                         
   0   1   5      13299.97      12969.70        65.45 o                         
   1   1   5       7522.56       7259.67        35.08 o                         
   2   1   5       1511.58       1475.73         9.24 o                         
   3   1   5      19096.18      18642.21       106.37 o                         
   4   1   5       3145.05       3116.01        20.29 o                         
   5   1   5       7448.25       7475.94        54.75 o                         
   6   1   5        744.83        725.50         9.20 o                         
   7   1   5       1802.86       1819.93        16.36 o                         
   8   1   5       5487.32       5511.95        42.56 o                         
   9   1   5       1400.19       1402.70        14.57 o                         
  10   1   5         41.21         50.72         6.97 o                         
  11   1   5       3242.60       3211.43        41.69 o                         
  12   1   5        256.02        224.33         8.70 o                         
  13   1   5          0.40          3.00         7.25 o                         
 -17   2   5        237.08        224.22        10.32 o                         
 -16   2   5        500.07        515.36        10.49 o                         
 -15   2   5         11.72         12.73         4.36 o                         
 -14   2   5       1140.03       1143.04        14.57 o                         
 -13   2   5       2442.55       2395.71        26.07 o                         
 -12   2   5       1434.46       1465.88        13.84 o                         
 -11   2   5       2625.47       2629.66        20.82 o                         
 -10   2   5       3123.70       3155.22        23.49 o                         
  -9   2   5        383.99        395.47         6.61 o                         
  -8   2   5       4781.53       4673.77        30.88 o                         
  -7   2   5        198.89        219.70         5.98 o                         
  -6   2   5       5341.27       5299.08        26.56 o                         
  -5   2   5        720.46        843.25         6.04 o                         
  -4   2   5      34499.93      34188.20       242.15 o                         
  -3   2   5       4361.62       4713.81        24.83 o                         
  -2   2   5       8983.57       9396.07        46.31 o                         
  -1   2   5       1551.79       1911.98        10.56 o                         
   0   2   5       2490.16       2381.90        12.37 o                         
   1   2   5       1183.89       1117.79         6.99 o                         
   2   2   5      15406.48      15051.20        73.26 o                         
   3   2   5       1171.22       1324.71         8.29 o                         
   4   2   5       6471.02       6354.34        37.98 o                         
   5   2   5        967.52        871.82        10.00 o                         
   6   2   5        243.47        261.01         6.10 o                         
   7   2   5         44.85         57.32         6.40 o                         
   8   2   5       3158.50       3152.19        25.55 o                         
   9   2   5       2702.27       2734.76        23.08 o                         
  10   2   5       4399.93       4269.66        33.76 o                         
  11   2   5         82.46         77.33         9.97 o                         
  12   2   5        151.51        115.40         8.67 o                         
  13   2   5          9.10         15.30         7.67 o                         
 -16   3   5        377.57        370.83         9.74 o                         
 -15   3   5        270.59        298.11         8.68 o                         
 -14   3   5       1450.92       1431.03        15.41 o                         
 -13   3   5         56.05         53.73         4.21 o                         
 -12   3   5        171.52        162.70         8.36 o                         
 -11   3   5       7986.29       7978.38        50.00 o                         
 -10   3   5        937.24        966.96        16.44 o                         
  -9   3   5      11286.45      11197.25        65.37 o                         
  -8   3   5       5314.94       5427.97        38.17 o                         
  -7   3   5       6292.95       6120.07        34.56 o                         
  -6   3   5      12994.09      12896.56        63.61 o                         
  -5   3   5        778.92        814.06         9.33 o                         
  -4   3   5        850.52        934.76         7.92 o                         
  -3   3   5      12842.01      12648.40        66.35 o                         
  -2   3   5        468.27        423.05         8.48 o                         
  -1   3   5      32471.82      31736.77       228.12 o                         
   0   3   5       3736.83       3802.14        21.28 o                         
   1   3   5       4019.05       3970.15        20.21 o                         
   2   3   5         95.99        100.97         4.26 o                         
   3   3   5       9380.05       9183.03        47.95 o                         
   4   3   5        844.16        853.84         8.44 o                         
   5   3   5      11091.81      11175.68        66.62 o                         
   6   3   5       2134.18       2170.52        18.68 o                         
   7   3   5      13852.64      13761.79        83.71 o                         
   8   3   5        242.87        229.35         5.82 o                         
   9   3   5       1288.38       1267.42        13.89 o                         
  10   3   5         65.80         59.67         4.64 o                         
  11   3   5         64.56         50.84        11.79 o                         
  12   3   5       1636.29       1706.00        20.19 o                         
  13   3   5        894.88        900.95        16.68 o                         
 -16   4   5       1526.03       1552.35        32.84 o                         
 -15   4   5       3004.43       2998.49        31.54 o                         
 -14   4   5        745.32        778.72        13.46 o                         
 -13   4   5        150.23        149.27         6.31 o                         
 -12   4   5        942.38        972.99        24.56 o                         
 -11   4   5         22.21          6.65        12.78 o                         
 -10   4   5       2338.12       2380.35        30.63 o                         
  -9   4   5       4194.70       4201.94        31.32 o                         
  -8   4   5       5108.33       5006.46        33.83 o                         
  -7   4   5         14.63         19.47         4.41 o                         
  -6   4   5      16799.01      16366.77        85.82 o                         
  -5   4   5        453.83        480.70         7.58 o                         
  -4   4   5       5358.41       5138.31        27.26 o                         
  -3   4   5       3399.65       3250.80        20.60 o                         
  -2   4   5      19396.11      18986.10       101.00 o                         
  -1   4   5         78.74        133.43         4.38 o                         
   0   4   5       9235.96       8767.75        45.56 o                         
   1   4   5       3462.94       3440.81        19.99 o                         
   2   4   5         41.40         40.47         2.23 o                         
   3   4   5        656.21        711.96         7.14 o                         
   4   4   5        562.40        585.01         8.19 o                         
   5   4   5       3911.41       4007.18        26.96 o                         
   6   4   5       5120.90       5198.54        34.17 o                         
   7   4   5       1411.34       1439.71        16.62 o                         
   8   4   5       1212.23       1185.71        15.13 o                         
   9   4   5        628.44        634.28        18.13 o                         
  10   4   5          1.76          0.59         5.52 o                         
  11   4   5        193.89        166.63         6.85 o                         
  12   4   5       1744.58       1763.15        29.71 o                         
 -15   5   5          1.49          9.52         5.55 o                         
 -14   5   5        320.41        353.23        11.70 o                         
 -13   5   5        903.12        889.95        16.67 o                         
 -12   5   5       1803.12       1828.20        22.12 o                         
 -11   5   5        826.94        812.69        14.75 o                         
 -10   5   5       1577.00       1518.60        27.22 o                         
  -9   5   5        262.80        254.80         8.23 o                         
  -8   5   5         32.06         33.17         7.07 o                         
  -7   5   5        501.64        461.22         9.71 o                         
  -6   5   5        742.00        711.53         7.82 o                         
  -5   5   5       9373.42       9059.83        52.53 o                         
  -4   5   5       9902.66       9722.55        57.60 o                         
  -3   5   5        144.01        147.19         8.14 o                         
  -2   5   5        406.07        370.97         8.97 o                         
  -1   5   5        923.34        931.34         8.53 o                         
   0   5   5       5095.27       5201.46        32.97 o                         
   1   5   5      13503.77      13523.53        73.08 o                         
   2   5   5         27.47         31.81         4.66 o                         
   3   5   5       6351.86       6443.59        37.11 o                         
   4   5   5         14.84         22.03         3.71 o                         
   5   5   5        959.23        951.51        10.40 o                         
   6   5   5        991.36        958.77        17.58 o                         
   7   5   5        336.39        335.10        11.49 o                         
   8   5   5        211.27        213.26         9.96 o                         
   9   5   5       1171.58       1170.75        13.12 o                         
  10   5   5       1194.11       1212.99        21.41 o                         
  11   5   5        449.75        463.89         9.66 o                         
  12   5   5         13.54         18.36         7.03 o                         
 -15   6   5         76.81         80.93         6.58 o                         
 -14   6   5        490.68        540.93        12.93 o                         
 -13   6   5       1068.84       1100.76        16.04 o                         
 -12   6   5        620.95        609.28        16.71 o                         
 -11   6   5       2122.09       2073.97        57.83 o                         
 -10   6   5        368.90        364.67        12.21 o                         
  -9   6   5       1069.76       1059.67        15.31 o                         
  -8   6   5        234.71        261.81        10.06 o                         
  -7   6   5       4541.48       4544.38        28.65 o                         
  -6   6   5        713.03        700.04         8.66 o                         
  -5   6   5       1659.82       1648.39        18.41 o                         
  -4   6   5       8247.39       7989.42        55.20 o                         
  -3   6   5       3438.74       3323.06        25.35 o                         
  -2   6   5        769.46        837.50         9.60 o                         
  -1   6   5       1884.69       1908.75        20.03 o                         
   0   6   5        557.01        561.53        10.05 o                         
   1   6   5       2247.86       2247.25        15.25 o                         
   2   6   5          3.52         -4.42         5.33 o                         
   3   6   5        838.80        835.89        14.17 o                         
   4   6   5        711.62        705.97         9.62 o                         
   5   6   5       1788.02       1779.22        21.88 o                         
   6   6   5       3198.76       3130.21        21.70 o                         
   7   6   5         42.48         51.62         9.24 o                         
   8   6   5        697.60        679.99        11.29 o                         
   9   6   5       1197.82       1228.28        14.84 o                         
  10   6   5       1222.18       1242.89        20.48 o                         
  11   6   5        280.13        314.56        12.25 o                         
 -14   7   5        155.87        115.48         7.80 o                         
 -13   7   5        592.35        602.90        12.64 o                         
 -12   7   5       1452.19       1495.87        23.03 o                         
 -11   7   5        669.25        673.22        16.09 o                         
 -10   7   5          0.25        -10.03        11.21 o                         
  -9   7   5        172.40        179.06        11.14 o                         
  -8   7   5       3064.94       2954.83        22.01 o                         
  -7   7   5        426.07        427.83         9.45 o                         
  -6   7   5       1200.51       1143.95        11.06 o                         
  -5   7   5       4004.85       4042.91        28.64 o                         
  -4   7   5        241.68        263.83        11.50 o                         
  -3   7   5       1420.84       1500.47        14.65 o                         
  -2   7   5         72.37         79.46         3.45 o                         
  -1   7   5        881.64        872.16        13.87 o                         
   0   7   5        266.23        292.31         7.27 o                         
   1   7   5       2172.87       2159.54        16.83 o                         
   2   7   5          2.81          2.67         3.92 o                         
   3   7   5        260.72        262.00        11.36 o                         
   4   7   5        458.96        488.87         7.42 o                         
   5   7   5        370.92        352.97        11.03 o                         
   6   7   5         50.42         55.15         6.33 o                         
   7   7   5        245.75        227.72        11.61 o                         
   8   7   5         40.35         45.78         4.97 o                         
   9   7   5        487.54        480.49        19.49 o                         
  10   7   5        395.75        423.95        12.32 o                         
 -13   8   5         49.77         44.17         6.19 o                         
 -12   8   5       1794.54       1833.16        23.22 o                         
 -11   8   5        950.57        928.71        21.73 o                         
 -10   8   5         27.03         15.03        13.58 o                         
  -9   8   5        198.02        204.38        15.12 o                         
  -8   8   5        478.86        465.09        12.12 o                         
  -7   8   5         42.78         51.47        10.02 o                         
  -6   8   5       4094.06       4171.45        38.32 o                         
  -5   8   5       1553.67       1564.93        16.25 o                         
  -4   8   5       2951.46       3104.72        28.32 o                         
  -3   8   5       8872.97       8740.93        60.43 o                         
  -2   8   5        216.84        241.63        11.24 o                         
  -1   8   5       1160.82       1182.20        15.62 o                         
   0   8   5       4649.40       4653.00        32.25 o                         
   1   8   5       2055.36       2011.87        19.06 o                         
   2   8   5       8575.59       8640.71        58.42 o                         
   3   8   5        161.49        176.90        12.52 o                         
   4   8   5       5144.17       5218.48        52.79 o                         
   5   8   5        112.56        111.14         8.86 o                         
   6   8   5       1901.52       1928.59        36.83 o                         
   7   8   5         92.57         89.88         7.94 o                         
   8   8   5        119.59        111.04        12.10 o                         
   9   8   5        872.22        921.98        15.68 o                         
  10   8   5       1545.90       1562.25        28.24 o                         
 -12   9   5        305.02        313.12        11.53 o                         
 -11   9   5        638.86        643.23        27.29 o                         
 -10   9   5        333.72        354.90        14.52 o                         
  -9   9   5       1007.23       1011.68        19.85 o                         
  -8   9   5         10.01         28.57         9.69 o                         
  -7   9   5       3370.59       3375.18        38.34 o                         
  -6   9   5        593.99        624.67        23.24 o                         
  -5   9   5       4813.09       4799.90        54.10 o                         
  -4   9   5       1001.16       1016.13        17.10 o                         
  -3   9   5       2955.59       2936.89        43.49 o                         
  -2   9   5        135.83        153.71         9.12 o                         
  -1   9   5       1562.71       1582.60        22.88 o                         
   0   9   5         31.36         25.19        13.35 o                         
   1   9   5       1376.11       1406.03        22.60 o                         
   2   9   5         12.22         20.10        12.42 o                         
   3   9   5        666.05        690.56        14.32 o                         
   4   9   5         76.82         70.59         9.41 o                         
   5   9   5        257.55        255.34        10.95 o                         
   6   9   5        186.58        176.05        17.74 o                         
   7   9   5        133.81        126.44        17.18 o                         
   8   9   5        250.75        233.60        10.68 o                         
 -11  10   5          2.11         -0.17         6.77 o                         
 -10  10   5       2356.08       2330.74        43.73 o                         
  -9  10   5        399.67        377.74        17.51 o                         
  -8  10   5       1098.57       1137.91        27.40 o                         
  -7  10   5       2037.95       2017.68        38.57 o                         
  -6  10   5         10.90          7.38        12.99 o                         
  -5  10   5       1063.53       1027.05        18.79 o                         
  -4  10   5         28.85         30.46        10.19 o                         
  -3  10   5        334.90        350.05        18.99 o                         
  -2  10   5       5810.13       5790.28        56.90 o                         
  -1  10   5       1115.21       1144.29        22.83 o                         
   0  10   5       2503.30       2528.10        41.82 o                         
   1  10   5        415.13        442.75        11.05 o                         
   2  10   5       1282.20       1273.38        34.86 o                         
   3  10   5        482.18        510.74        11.98 o                         
   4  10   5       1713.33       1779.25        21.00 o                         
   5  10   5        227.73        237.76         8.69 o                         
   6  10   5       1800.87       1840.02        21.01 o                         
   7  10   5          4.51          9.45         5.07 o                         
  -9  11   5        566.36        544.14        14.49 o                         
  -8  11   5         11.88         13.96         7.82 o                         
  -7  11   5        535.83        527.75        25.34 o                         
  -6  11   5          7.30          3.59         5.93 o                         
  -5  11   5         38.42         31.85         6.42 o                         
  -4  11   5        406.17        435.55        13.75 o                         
  -3  11   5        780.04        830.53        40.88 o                         
  -2  11   5         34.66         22.62        55.86 o                         
  -1  11   5       1428.97       1435.67        19.96 o                         
   0  11   5         27.74         28.59        11.16 o                         
   1  11   5         10.63         -2.15         6.24 o                         
   2  11   5        113.97        103.61         7.13 o                         
   3  11   5         27.88         18.55        19.49 o                         
   4  11   5         12.90          5.65         9.97 o                         
   5  11   5         12.11         -1.02         6.98 o                         
  -6  12   5        198.62        191.50        10.76 o                         
  -5  12   5        247.82        218.40        13.57 o                         
  -4  12   5         80.18         86.29        10.82 o                         
  -3  12   5        971.86       1001.67        20.46 o                         
  -2  12   5        466.72        443.58        15.23 o                         
  -1  12   5         29.81         26.85         7.20 o                         
   0  12   5         22.34         22.46         6.61 o                         
   1  12   5          3.81          2.58         6.20 o                         
   2  12   5        872.84        847.77        16.51 o                         
 -17   0   6       2240.79       2202.96        33.93 o                         
 -16   0   6          9.25         22.01         6.78 o                         
 -15   0   6       4151.74       4318.58        50.17 o                         
 -14   0   6        984.78        932.23        18.73 o                         
 -13   0   6       5653.21       5786.07        76.83 o                         
 -12   0   6       4983.60       4797.36        45.41 o                         
 -11   0   6         74.90         74.21         8.00 o                         
 -10   0   6        110.62        123.16        15.12 o                         
  -9   0   6         21.59         89.57        11.40 o                         
  -8   0   6       5102.10       5201.36        52.07 o                         
  -7   0   6      10435.97      10047.62        69.45 o                         
  -6   0   6        453.10        435.65         9.13 o                         
  -5   0   6       1088.83       1045.29         9.99 o                         
  -4   0   6       4723.36       4899.72        34.53 o                         
  -3   0   6       1077.24       1061.78         9.42 o                         
  -2   0   6      11372.34      12659.40        92.46 o                         
  -1   0   6         14.15         43.67         3.97 o                         
   0   0   6        744.10        665.43         7.61 o                         
   1   0   6      56631.23      55277.14       711.12 o                         
   2   0   6      27379.21      27078.25       197.89 o                         
   3   0   6       1118.04       1058.64        12.33 o                         
   4   0   6      22520.56      22354.58       260.91 o                         
   5   0   6        886.06        931.33        15.81 o                         
   6   0   6        258.58        230.48        10.72 o                         
   7   0   6      12003.21      11950.07       104.91 o                         
   8   0   6         27.63         29.32         6.93 o                         
   9   0   6      12046.72      11918.24       138.32 o                         
  10   0   6        203.50        224.25        11.93 o                         
  11   0   6       4257.93       4428.71        64.37 o                         
  12   0   6        282.71        351.19        16.53 o                         
  13   0   6        525.57        607.09        41.95 o                         
 -17   1   6        974.22        989.35        15.91 o                         
 -16   1   6          4.08          4.10         4.57 o                         
 -15   1   6       2290.48       2229.04        21.18 o                         
 -14   1   6         81.56         76.76         4.73 o                         
 -13   1   6       4474.07       4375.92        37.03 o                         
 -12   1   6        806.02        766.22        10.26 o                         
 -11   1   6       8375.36       8428.24        55.18 o                         
 -10   1   6       4946.24       4929.23        37.02 o                         
  -9   1   6       5609.34       5516.82        34.97 o                         
  -8   1   6      18483.45      18189.24       105.33 o                         
  -7   1   6       6484.29       6247.04        36.15 o                         
  -6   1   6      26269.70      25621.83       137.11 o                         
  -5   1   6      17327.63      17272.36        83.56 o                         
  -4   1   6      34665.72      33923.30       242.89 o                         
  -3   1   6       9608.70      10226.71        48.92 o                         
  -2   1   6      28693.53      28540.39       252.03 o                         
  -1   1   6       2840.43       3066.25        16.10 o                         
   0   1   6      21797.52      21632.94       131.26 o                         
   1   1   6       3014.40       3064.97        16.39 o                         
   2   1   6      18726.70      18321.13        95.20 o                         
   3   1   6         74.12         88.74         3.48 o                         
   4   1   6       6169.50       6159.61        41.19 o                         
   5   1   6       2386.71       2365.08        18.45 o                         
   6   1   6       3286.60       3284.16        24.19 o                         
   7   1   6       2493.15       2603.75        21.21 o                         
   8   1   6        767.82        856.72        13.79 o                         
   9   1   6        623.60        654.22        19.10 o                         
  10   1   6         90.57         98.91         6.15 o                         
  11   1   6        181.12        164.08         9.54 o                         
  12   1   6         27.30         23.52         7.11 o                         
 -17   2   6        361.76        355.41        10.94 o                         
 -16   2   6          1.99          7.39         4.69 o                         
 -15   2   6        893.05        915.09        12.86 o                         
 -14   2   6        151.22        164.58         6.57 o                         
 -13   2   6        369.70        372.87         8.92 o                         
 -12   2   6        786.13        754.31        13.45 o                         
 -11   2   6       2852.29       2898.13        22.61 o                         
 -10   2   6        348.95        338.43         6.14 o                         
  -9   2   6        301.44        329.99         8.43 o                         
  -8   2   6        174.10        145.26         5.02 o                         
  -7   2   6       8574.59       8670.08        45.55 o                         
  -6   2   6       4699.80       4882.76        26.72 o                         
  -5   2   6       1524.32       1585.07         9.53 o                         
  -4   2   6        259.71        268.95         5.23 o                         
  -3   2   6       1842.54       1737.59        10.60 o                         
  -2   2   6       1526.06       1551.68        11.82 o                         
  -1   2   6       4108.99       4198.07        21.43 o                         
   0   2   6      33879.09      33849.12       266.15 o                         
   1   2   6      18408.39      18384.87        97.18 o                         
   2   2   6       2819.62       2932.99        16.28 o                         
   3   2   6        651.29        668.31         6.97 o                         
   4   2   6       1410.94       1455.41        11.52 o                         
   5   2   6      16765.57      16271.60        94.35 o                         
   6   2   6       5695.04       5534.70        35.59 o                         
   7   2   6       1814.55       1833.09        19.93 o                         
   8   2   6       1051.33       1077.43        18.11 o                         
   9   2   6        303.28        307.93         8.02 o                         
  10   2   6          5.00          2.48         6.06 o                         
  11   2   6       1207.68       1203.15        15.81 o                         
  12   2   6        213.46        194.22         9.82 o                         
 -16   3   6       1095.52       1112.69        14.89 o                         
 -15   3   6          5.21          5.11         4.43 o                         
 -14   3   6        812.90        760.87        11.63 o                         
 -13   3   6        455.78        417.04         9.01 o                         
 -12   3   6         87.11         98.26         7.72 o                         
 -11   3   6        622.00        612.62         9.15 o                         
 -10   3   6       1639.12       1617.29        16.46 o                         
  -9   3   6       5037.64       5060.38        32.55 o                         
  -8   3   6       3049.21       2997.40        20.67 o                         
  -7   3   6       4763.66       4655.41        29.90 o                         
  -6   3   6       3603.96       3498.46        23.28 o                         
  -5   3   6        415.86        502.62         9.90 o                         
  -4   3   6        209.76        279.80         7.39 o                         
  -3   3   6        294.66        266.64         4.85 o                         
  -2   3   6       9356.79       9183.48        47.55 o                         
  -1   3   6       4607.84       4555.20        24.58 o                         
   0   3   6       5762.14       5872.05        30.44 o                         
   1   3   6       1435.27       1401.19        11.89 o                         
   2   3   6         55.11         50.01         3.44 o                         
   3   3   6      25483.43      25024.26       136.32 o                         
   4   3   6       3017.28       3046.86        20.58 o                         
   5   3   6        332.65        359.79         7.60 o                         
   6   3   6        182.53        176.00        10.46 o                         
   7   3   6         60.97         49.87         6.47 o                         
   8   3   6        957.48        950.13        14.85 o                         
   9   3   6        916.47        897.06        14.68 o                         
  10   3   6       1188.54       1207.39        16.10 o                         
  11   3   6        712.48        667.32        12.15 o                         
  12   3   6        102.47        105.73         7.11 o                         
 -16   4   6        839.67        896.02        16.43 o                         
 -15   4   6        251.34        289.59        11.21 o                         
 -14   4   6        921.70        966.33        13.62 o                         
 -13   4   6        126.59        138.21         5.78 o                         
 -12   4   6        106.36         83.25        15.64 o                         
 -11   4   6       4505.80       4614.42        33.53 o                         
 -10   4   6       7642.90       7658.65        48.85 o                         
  -9   4   6       3671.75       3661.06        24.86 o                         
  -8   4   6      16334.83      15989.83        91.79 o                         
  -7   4   6        889.06        973.92        14.08 o                         
  -6   4   6         46.53         72.09         6.35 o                         
  -5   4   6      20020.74      19456.33       101.36 o                         
  -4   4   6        413.55        512.86        11.00 o                         
  -3   4   6      13834.64      13936.47        74.08 o                         
  -2   4   6        206.32        228.09         7.37 o                         
  -1   4   6       8953.97       8725.30        49.04 o                         
   0   4   6        600.61        489.74         5.00 o                         
   1   4   6       2215.80       2302.74        14.40 o                         
   2   4   6       7669.92       7670.83        43.59 o                         
   3   4   6       4722.05       4687.38        25.95 o                         
   4   4   6       5081.67       5072.90        31.27 o                         
   5   4   6       2687.96       2720.45        19.16 o                         
   6   4   6        260.51        240.05         7.54 o                         
   7   4   6         10.41         13.90         5.45 o                         
   8   4   6         70.48         69.06         4.33 o                         
   9   4   6        462.33        432.64         8.42 o                         
  10   4   6        159.01        157.58         8.78 o                         
  11   4   6        149.04        141.29         6.91 o                         
  12   4   6        459.33        475.13        11.87 o                         
 -16   5   6        447.43        460.25        15.16 o                         
 -15   5   6        105.16        102.69         7.06 o                         
 -14   5   6        757.27        788.46        13.81 o                         
 -13   5   6         13.19          9.79         5.08 o                         
 -12   5   6        912.88        930.28        17.79 o                         
 -11   5   6        211.23        224.29        11.55 o                         
 -10   5   6       2500.84       2553.56        35.84 o                         
  -9   5   6       2665.08       2631.62        19.67 o                         
  -8   5   6        126.43        117.60         4.49 o                         
  -7   5   6         30.95         41.99         4.24 o                         
  -6   5   6         52.98         71.01         6.88 o                         
  -5   5   6       4146.48       4108.24        25.42 o                         
  -4   5   6        452.45        503.27         6.96 o                         
  -3   5   6         44.99         58.44         7.11 o                         
  -2   5   6       2066.58       2028.16        20.95 o                         
  -1   5   6      24457.02      24312.96       148.92 o                         
   0   5   6        384.05        402.26        10.22 o                         
   1   5   6       9873.16       9796.21        58.67 o                         
   2   5   6         19.53         14.63         3.11 o                         
   3   5   6       1234.53       1194.40        16.44 o                         
   4   5   6       5491.92       5447.16        34.77 o                         
   5   5   6       2567.24       2514.94        17.63 o                         
   6   5   6       2632.84       2658.57        21.40 o                         
   7   5   6       3317.48       3284.82        28.99 o                         
   8   5   6       2485.83       2468.05        32.71 o                         
   9   5   6        179.61        171.17        13.16 o                         
  10   5   6       1971.90       2031.39        20.76 o                         
  11   5   6        257.11        250.88        11.41 o                         
 -15   6   6        164.35        128.30         7.27 o                         
 -14   6   6       1755.32       1731.19        21.24 o                         
 -13   6   6       1208.25       1182.35        16.99 o                         
 -12   6   6       4987.73       4998.81        69.81 o                         
 -11   6   6        336.33        342.97        16.55 o                         
 -10   6   6       1888.66       1914.66        22.12 o                         
  -9   6   6       4105.76       4161.71        29.47 o                         
  -8   6   6       2377.03       2407.54        18.83 o                         
  -7   6   6      11297.69      11303.83        68.84 o                         
  -6   6   6      16292.16      15922.97        90.52 o                         
  -5   6   6       5956.49       5930.28        35.37 o                         
  -4   6   6       5140.67       4985.66        32.57 o                         
  -3   6   6      15336.06      15317.67       100.18 o                         
  -2   6   6        591.28        628.99        23.29 o                         
  -1   6   6      13359.94      13339.67        85.47 o                         
   0   6   6       1946.07       1973.16        15.88 o                         
   1   6   6       9142.52       9308.14        53.59 o                         
   2   6   6          9.41         26.54         4.78 o                         
   3   6   6       9608.57       9407.19        59.07 o                         
   4   6   6         17.22         33.75         6.83 o                         
   5   6   6       4585.69       4635.23        32.45 o                         
   6   6   6        660.57        680.98        15.40 o                         
   7   6   6        400.18        440.56        13.98 o                         
   8   6   6        769.90        798.94        27.76 o                         
   9   6   6        415.24        448.62         9.99 o                         
  10   6   6        259.16        260.75         8.48 o                         
  11   6   6        529.70        538.94        15.72 o                         
 -14   7   6       1221.63       1273.12        19.94 o                         
 -13   7   6        591.02        602.13        12.92 o                         
 -12   7   6        324.36        363.22        10.12 o                         
 -11   7   6        267.05        285.29        19.27 o                         
 -10   7   6       1001.22        930.29        37.20 o                         
  -9   7   6       3383.57       3281.16        45.04 o                         
  -8   7   6       2334.54       2347.09        19.73 o                         
  -7   7   6        364.46        375.00         6.88 o                         
  -6   7   6       3229.06       3186.74        25.52 o                         
  -5   7   6       4232.54       4154.96        28.34 o                         
  -4   7   6         24.92         29.06         7.75 o                         
  -3   7   6       1775.06       1807.69        16.37 o                         
  -2   7   6        452.88        429.14        10.33 o                         
  -1   7   6        407.89        427.17         7.81 o                         
   0   7   6       1029.47       1020.83        12.46 o                         
   1   7   6       2098.83       2078.20        25.22 o                         
   2   7   6       3994.74       3878.75        26.50 o                         
   3   7   6       8223.46       8352.54        55.21 o                         
   4   7   6        200.10        192.96        11.70 o                         
   5   7   6        553.26        568.39        12.35 o                         
   6   7   6       2161.04       2181.43        18.67 o                         
   7   7   6         61.62         75.29         9.41 o                         
   8   7   6       3408.56       3512.66        30.11 o                         
   9   7   6         15.24         23.85         7.10 o                         
  10   7   6       3431.01       3424.62        58.27 o                         
 -13   8   6         22.37         37.63         6.13 o                         
 -12   8   6        593.94        559.52        15.43 o                         
 -11   8   6        493.39        530.16        25.63 o                         
 -10   8   6       3692.46       3722.96        60.62 o                         
  -9   8   6        896.54        896.36        13.52 o                         
  -8   8   6       3884.82       3910.82        56.87 o                         
  -7   8   6       3079.38       3055.23        27.80 o                         
  -6   8   6        302.61        300.69        10.82 o                         
  -5   8   6       3405.66       3314.62        38.85 o                         
  -4   8   6         46.37         23.78         7.42 o                         
  -3   8   6        334.57        344.25         7.22 o                         
  -2   8   6        315.18        295.38        10.54 o                         
  -1   8   6       1803.85       1806.53        21.08 o                         
   0   8   6          2.06         12.59         3.15 o                         
   1   8   6       8257.59       8170.89        53.07 o                         
   2   8   6        796.93        823.82        23.04 o                         
   3   8   6       3433.14       3460.17        34.57 o                         
   4   8   6        763.71        794.87        16.36 o                         
   5   8   6        189.74        181.09        13.23 o                         
   6   8   6         37.01         45.81         6.31 o                         
   7   8   6         90.93         84.08        12.06 o                         
   8   8   6          9.08          4.31         5.13 o                         
   9   8   6         31.71         22.17         7.01 o                         
 -12   9   6          3.63         -4.99         7.05 o                         
 -11   9   6        717.87        742.10        33.02 o                         
 -10   9   6        616.95        631.06        21.71 o                         
  -9   9   6        216.61        233.46        13.11 o                         
  -8   9   6       1507.45       1535.57        27.02 o                         
  -7   9   6       1316.24       1319.79        17.41 o                         
  -6   9   6        663.22        685.55        22.42 o                         
  -5   9   6        667.57        657.28        18.95 o                         
  -4   9   6        448.12        421.54        10.24 o                         
  -3   9   6        723.05        712.22        23.94 o                         
  -2   9   6          0.13         19.83         6.75 o                         
  -1   9   6       1872.43       1958.52        23.21 o                         
   0   9   6       2994.10       2947.15        29.30 o                         
   1   9   6       1365.37       1374.54        26.12 o                         
   2   9   6       2140.64       2113.26        24.09 o                         
   3   9   6          4.75          1.05        13.70 o                         
   4   9   6        606.63        611.59        17.25 o                         
   5   9   6         85.32         84.39        10.74 o                         
   6   9   6        354.27        345.43        17.10 o                         
   7   9   6        189.70        193.75        15.63 o                         
   8   9   6         76.64         69.28         5.73 o                         
 -11  10   6         51.38         50.06         7.57 o                         
 -10  10   6         44.50         41.14         5.25 o                         
  -9  10   6         12.80         14.37        12.99 o                         
  -8  10   6        597.09        559.18        24.22 o                         
  -7  10   6        461.44        466.11        33.83 o                         
  -6  10   6         30.81         21.78        20.21 o                         
  -5  10   6         15.70          0.64        21.25 o                         
  -4  10   6        270.43        266.59        11.18 o                         
  -3  10   6        118.83        148.20        13.61 o                         
  -2  10   6        931.12        925.66        25.14 o                         
  -1  10   6          2.31         15.11         8.78 o                         
   0  10   6        870.86        868.23        26.68 o                         
   1  10   6         89.47         92.88         7.01 o                         
   2  10   6        385.00        375.91        20.66 o                         
   3  10   6         13.26          8.90         7.82 o                         
   4  10   6          5.18          2.73         6.63 o                         
   5  10   6         25.68         16.37         8.43 o                         
   6  10   6          9.98          5.87         5.71 o                         
  -9  11   6       2590.22       2672.04        35.64 o                         
  -8  11   6          2.21          3.73         6.94 o                         
  -7  11   6        592.60        585.63        15.86 o                         
  -6  11   6         33.31         32.67         7.04 o                         
  -5  11   6        207.48        214.35        10.79 o                         
  -4  11   6       2373.70       2456.29        44.42 o                         
  -3  11   6         47.90         64.02         8.29 o                         
  -2  11   6       3611.00       3644.43        44.21 o                         
  -1  11   6         45.83         66.01         7.49 o                         
   0  11   6        947.73        916.53        15.98 o                         
   1  11   6         91.83         91.07         6.86 o                         
   2  11   6        417.89        383.78        12.74 o                         
   3  11   6        230.86        218.87        12.81 o                         
   4  11   6       2511.09       2453.80        30.63 o                         
  -6  12   6          5.34         -3.47        13.64 o                         
  -5  12   6       1029.78       1058.92        20.34 o                         
  -4  12   6        263.81        239.24        11.64 o                         
  -3  12   6        693.05        727.30        19.02 o                         
  -2  12   6       1270.29       1305.19        25.84 o                         
  -1  12   6        160.29        129.72         9.46 o                         
   0  12   6        718.27        672.44        17.16 o                         
   1  12   6         31.20         19.42         7.39 o                         
 -17   1   7        704.99        733.20        13.91 o                         
 -16   1   7        234.84        205.29         8.19 o                         
 -15   1   7        128.83        128.82         5.77 o                         
 -14   1   7       2176.29       2118.10        20.11 o                         
 -13   1   7        775.44        789.33        12.15 o                         
 -12   1   7       1532.18       1506.90        14.48 o                         
 -11   1   7        636.83        587.44         7.65 o                         
 -10   1   7         10.51         15.85         2.99 o                         
  -9   1   7       2053.96       2090.58        19.42 o                         
  -8   1   7        993.66        982.49         9.90 o                         
  -7   1   7       5829.82       5786.24        37.18 o                         
  -6   1   7      33492.69      32444.67       179.62 o                         
  -5   1   7       5045.34       5005.11        24.84 o                         
  -4   1   7       2696.28       2948.10        17.18 o                         
  -3   1   7       1144.01       1212.52         7.97 o                         
  -2   1   7       6646.71       6910.83        34.03 o                         
  -1   1   7      24182.28      23898.03       152.97 o                         
   0   1   7       1887.57       1884.05        10.74 o                         
   1   1   7       6146.40       6044.79        29.99 o                         
   2   1   7       7684.03       7631.38        41.88 o                         
   3   1   7        670.72        669.49         7.05 o                         
   4   1   7          6.92         14.91         4.83 o                         
   5   1   7        177.29        199.65         7.26 o                         
   6   1   7        544.81        535.63         7.51 o                         
   7   1   7       7386.93       7280.68        55.42 o                         
   8   1   7       2107.63       2057.18        21.51 o                         
   9   1   7       1007.40       1043.08        15.97 o                         
  10   1   7          7.76          4.70        10.93 o                         
  11   1   7         10.20          1.54         7.42 o                         
  12   1   7         41.45         30.93         6.73 o                         
 -17   2   7        429.53        405.62        11.52 o                         
 -16   2   7         36.38         22.23         5.78 o                         
 -15   2   7       1674.14       1670.22        18.19 o                         
 -14   2   7        146.82        134.90         6.52 o                         
 -13   2   7        239.04        252.42         7.79 o                         
 -12   2   7         85.80         87.26         7.97 o                         
 -11   2   7        865.33        858.94         9.79 o                         
 -10   2   7        227.08        250.06         8.40 o                         
  -9   2   7       4530.89       4469.95        28.50 o                         
  -8   2   7       7178.42       7211.05        44.24 o                         
  -7   2   7      11543.36      11656.89        63.64 o                         
  -6   2   7      15681.69      15618.27        81.69 o                         
  -5   2   7      13755.92      13961.71        66.02 o                         
  -4   2   7        226.36        218.08         3.91 o                         
  -3   2   7       2866.76       3161.03        19.83 o                         
  -2   2   7       2380.58       2329.30        12.72 o                         
  -1   2   7       4471.90       4681.92        23.62 o                         
   0   2   7      13256.25      13183.11        62.17 o                         
   1   2   7       5080.34       5001.83        27.33 o                         
   2   2   7       3817.37       3798.47        22.04 o                         
   3   2   7       2077.14       1962.53        14.30 o                         
   4   2   7       3244.56       3136.04        21.33 o                         
   5   2   7          1.15         12.13         4.01 o                         
   6   2   7       9121.27       8968.61        59.46 o                         
   7   2   7        349.40        358.19        11.10 o                         
   8   2   7       2691.71       2679.53        25.00 o                         
   9   2   7        630.72        615.94        13.81 o                         
  10   2   7        887.07        900.08        13.40 o                         
  11   2   7         24.79         24.11         6.83 o                         
  12   2   7        837.75        814.46        15.74 o                         
 -17   3   7         35.18         31.85         6.27 o                         
 -16   3   7        743.72        726.09        12.15 o                         
 -15   3   7         57.31         59.97         5.93 o                         
 -14   3   7        169.50        157.95         6.61 o                         
 -13   3   7       2611.78       2638.36        23.24 o                         
 -12   3   7       5499.97       5514.87        37.59 o                         
 -11   3   7       1089.19       1073.26        14.12 o                         
 -10   3   7      12299.57      12273.92        72.77 o                         
  -9   3   7        221.24        215.20         7.46 o                         
  -8   3   7       7318.79       7299.28        44.16 o                         
  -7   3   7        211.06        246.22         4.04 o                         
  -6   3   7       1196.18       1181.30         9.38 o                         
  -5   3   7      31408.29      31712.00       233.04 o                         
  -4   3   7       6370.60       6488.94        35.56 o                         
  -3   3   7      12177.70      12077.31        61.80 o                         
  -2   3   7       9278.78       9621.83        47.44 o                         
  -1   3   7        483.60        463.50         5.12 o                         
   0   3   7        627.80        629.28         5.50 o                         
   1   3   7       3769.24       3694.17        21.86 o                         
   2   3   7        284.18        238.24         4.98 o                         
   3   3   7      11553.82      11465.17        65.01 o                         
   4   3   7       2994.75       2888.85        19.32 o                         
   5   3   7       7566.03       7551.10        46.41 o                         
   6   3   7       5584.54       5490.03        38.02 o                         
   7   3   7          7.89          8.46         6.99 o                         
   8   3   7        103.35         90.79         5.97 o                         
   9   3   7        867.56        870.63        13.21 o                         
  10   3   7         28.43         25.03         6.17 o                         
  11   3   7       2016.38       2004.62        22.74 o                         
 -16   4   7        215.09        180.37         8.06 o                         
 -15   4   7          3.51          8.80         4.79 o                         
 -14   4   7         27.93         25.13         4.72 o                         
 -13   4   7       1165.09       1139.31        13.12 o                         
 -12   4   7        519.92        504.74        10.86 o                         
 -11   4   7       3079.17       3066.47        23.15 o                         
 -10   4   7       3780.54       3644.04        27.38 o                         
  -9   4   7       3551.58       3553.89        24.45 o                         
  -8   4   7         73.06         84.26         4.19 o                         
  -7   4   7        997.35       1000.82        13.98 o                         
  -6   4   7        856.21        912.57        13.26 o                         
  -5   4   7       5148.72       5076.88        32.70 o                         
  -4   4   7      28148.44      28507.58       160.98 o                         
  -3   4   7      30649.34      30869.15       207.45 o                         
  -2   4   7        743.46        833.57        20.98 o                         
  -1   4   7       3476.15       3288.63        21.90 o                         
   0   4   7        215.80        231.34         6.16 o                         
   1   4   7        263.26        281.09         5.90 o                         
   2   4   7       5962.39       5811.18        32.98 o                         
   3   4   7         75.36         86.36         4.71 o                         
   4   4   7      10700.76      10521.52        64.28 o                         
   5   4   7       5875.04       5768.22        39.06 o                         
   6   4   7       1246.96       1266.57        18.71 o                         
   7   4   7        839.31        834.30        13.73 o                         
   8   4   7       2868.65       2932.54        24.98 o                         
   9   4   7         90.13         81.45         5.11 o                         
  10   4   7       2794.02       2790.11        42.35 o                         
  11   4   7          0.73         11.16         6.24 o                         
 -16   5   7        863.74        862.36        17.41 o                         
 -15   5   7        786.55        838.29        16.08 o                         
 -14   5   7       2584.63       2563.16        24.24 o                         
 -13   5   7        121.75        121.65         6.20 o                         
 -12   5   7        185.78        167.49        13.38 o                         
 -11   5   7          8.39          3.79        10.17 o                         
 -10   5   7        944.55        905.52        13.15 o                         
  -9   5   7        532.37        487.96        10.35 o                         
  -8   5   7       2877.43       2827.12        24.17 o                         
  -7   5   7       4354.09       4245.06        29.60 o                         
  -6   5   7        316.85        290.26         5.06 o                         
  -5   5   7        370.79        420.68        11.80 o                         
  -4   5   7       2883.83       2891.50        24.74 o                         
  -3   5   7       2526.65       2636.16        20.11 o                         
  -2   5   7         10.21         15.50         2.58 o                         
  -1   5   7       5393.36       5315.71        35.14 o                         
   0   5   7         19.08         13.74         2.94 o                         
   1   5   7       2795.01       2753.69        20.24 o                         
   2   5   7       1123.23       1056.12         8.69 o                         
   3   5   7          6.43         12.97         5.80 o                         
   4   5   7       3354.30       3249.70        21.84 o                         
   5   5   7       1433.82       1405.80        21.05 o                         
   6   5   7        164.08        165.89        11.98 o                         
   7   5   7        554.94        570.87        14.85 o                         
   8   5   7        105.95        108.96         6.80 o                         
   9   5   7        663.64        666.47        14.25 o                         
  10   5   7        394.81        426.40        10.16 o                         
  11   5   7        144.70        122.72         6.80 o                         
 -15   6   7        158.57        144.05         8.23 o                         
 -14   6   7        293.44        256.42        10.03 o                         
 -13   6   7        197.21        217.76        10.11 o                         
 -12   6   7       1219.55       1195.45        19.75 o                         
 -11   6   7        409.45        417.44         9.55 o                         
 -10   6   7        193.16        196.72         8.17 o                         
  -9   6   7        129.85        145.46         7.47 o                         
  -8   6   7       2796.24       2747.15        30.42 o                         
  -7   6   7       2408.69       2430.04        18.74 o                         
  -6   6   7        483.28        441.63         7.78 o                         
  -5   6   7       3286.28       3210.01        31.11 o                         
  -4   6   7       3357.22       3363.86        24.37 o                         
  -3   6   7        671.68        671.37        11.71 o                         
  -2   6   7         49.28         54.86         7.83 o                         
  -1   6   7        180.04        182.17         6.71 o                         
   0   6   7        186.86        199.90         9.80 o                         
   1   6   7        810.32        846.68        17.81 o                         
   2   6   7          5.54         13.29         4.25 o                         
   3   6   7       1028.60        986.54        20.46 o                         
   4   6   7        810.80        769.50        14.51 o                         
   5   6   7        968.35        965.91        11.15 o                         
   6   6   7       1114.99       1139.63        19.14 o                         
   7   6   7        125.48        145.63        10.49 o                         
   8   6   7       1629.33       1724.34        26.81 o                         
   9   6   7        592.30        628.10        10.80 o                         
  10   6   7          1.30          5.19         5.11 o                         
 -14   7   7        217.88        222.71        14.28 o                         
 -13   7   7         57.56         47.39         6.20 o                         
 -12   7   7        522.61        509.64        23.37 o                         
 -11   7   7        122.19        110.35        17.03 o                         
 -10   7   7         10.18          6.71        10.12 o                         
  -9   7   7        293.21        333.77        16.46 o                         
  -8   7   7       2649.22       2678.33        22.83 o                         
  -7   7   7       1004.01       1012.11        24.77 o                         
  -6   7   7       2335.52       2299.36        31.87 o                         
  -5   7   7         49.64         46.78         6.25 o                         
  -4   7   7        972.34        981.98        17.14 o                         
  -3   7   7         53.24         62.95         8.38 o                         
  -2   7   7       4416.37       4396.12        45.68 o                         
  -1   7   7         43.93         64.56         9.32 o                         
   0   7   7       1139.62       1160.22        17.15 o                         
   1   7   7        952.38        916.38        18.35 o                         
   2   7   7         25.45         30.46         9.00 o                         
   3   7   7       2132.80       2138.28        24.53 o                         
   4   7   7         99.26         92.51        10.83 o                         
   5   7   7       1135.73       1095.16        19.54 o                         
   6   7   7        260.22        288.91        10.65 o                         
   7   7   7       1312.29       1283.06        23.76 o                         
   8   7   7          9.53         22.05        13.82 o                         
   9   7   7        451.66        477.00        19.33 o                         
 -13   8   7       2190.23       2310.63        31.18 o                         
 -12   8   7          7.35         14.41         5.49 o                         
 -11   8   7        706.41        734.62        19.56 o                         
 -10   8   7       1574.64       1578.19        21.77 o                         
  -9   8   7         15.49         14.19        11.50 o                         
  -8   8   7       3076.08       3116.36        33.43 o                         
  -7   8   7       1913.42       1875.75        17.39 o                         
  -6   8   7         34.75         44.03         9.45 o                         
  -5   8   7        771.17        746.22        10.05 o                         
  -4   8   7         50.60         56.09        12.60 o                         
  -3   8   7       2172.54       2200.11        27.23 o                         
  -2   8   7       5722.78       5703.91        41.23 o                         
  -1   8   7         66.34         79.38        12.75 o                         
   0   8   7       2798.19       2759.47        30.41 o                         
   1   8   7       1440.52       1438.85        25.56 o                         
   2   8   7       1658.39       1701.01        24.61 o                         
   3   8   7       1989.29       1976.72        26.15 o                         
   4   8   7        277.39        286.97        15.04 o                         
   5   8   7        139.74        136.27        11.25 o                         
   6   8   7         90.39         77.73        17.18 o                         
   7   8   7         18.50          9.52        20.18 o                         
   8   8   7       1039.35       1058.20        18.94 o                         
 -12   9   7        741.81        808.69        20.33 o                         
 -11   9   7        126.08        128.25        32.00 o                         
 -10   9   7        111.92         99.96        22.56 o                         
  -9   9   7        267.28        275.70        25.80 o                         
  -8   9   7        530.20        516.52        22.87 o                         
  -7   9   7        388.60        418.02        21.68 o                         
  -6   9   7       3767.13       3765.35        34.85 o                         
  -5   9   7        275.00        296.34        13.75 o                         
  -4   9   7       3748.71       3815.38        64.34 o                         
  -3   9   7        915.73        926.63        18.88 o                         
  -2   9   7       2198.22       2197.42        29.94 o                         
  -1   9   7       1287.60       1325.85        19.24 o                         
   0   9   7       1656.97       1601.84        20.71 o                         
   1   9   7       1031.37       1059.52        20.25 o                         
   2   9   7        813.80        776.27        22.12 o                         
   3   9   7       1494.39       1486.75        18.64 o                         
   4   9   7         79.87         73.84        13.95 o                         
   5   9   7       2469.23       2490.97        36.17 o                         
   6   9   7         71.30         80.06        20.11 o                         
   7   9   7       1925.79       1966.41        24.10 o                         
 -11  10   7       1522.39       1524.69        23.80 o                         
 -10  10   7          8.75         14.28         5.90 o                         
  -9  10   7       1602.96       1677.95        19.55 o                         
  -8  10   7         21.20         17.85         7.41 o                         
  -7  10   7          7.08         16.45         9.05 o                         
  -6  10   7       2005.52       2043.12        43.01 o                         
  -5  10   7        186.42        196.09        16.00 o                         
  -4  10   7       2606.74       2610.28        47.37 o                         
  -3  10   7        547.63        578.51        18.00 o                         
  -2  10   7        285.12        304.77        21.48 o                         
  -1  10   7        189.23        195.58        20.84 o                         
   0  10   7        536.08        556.75        18.26 o                         
   1  10   7        142.01        116.48        16.81 o                         
   2  10   7        190.93        187.24        13.04 o                         
   3  10   7          4.43          1.31         8.15 o                         
   4  10   7       1384.95       1411.43        19.94 o                         
   5  10   7        543.33        542.63        12.70 o                         
  -9  11   7         29.70         32.08        14.81 o                         
  -8  11   7         98.99         90.52         8.86 o                         
  -7  11   7          5.07         -4.77         8.28 o                         
  -6  11   7        345.30        340.98        13.80 o                         
  -5  11   7        348.33        375.75        14.01 o                         
  -4  11   7       1598.19       1627.01        24.99 o                         
  -3  11   7         76.71         88.19         8.20 o                         
  -2  11   7        878.13        873.65        18.20 o                         
  -1  11   7         31.98         25.71         6.96 o                         
   0  11   7        668.50        660.73        16.26 o                         
   1  11   7        273.19        280.64        13.20 o                         
   2  11   7        126.38        106.78         7.06 o                         
   3  11   7        883.28        932.10        16.07 o                         
  -5  12   7         81.00         74.64         9.09 o                         
  -4  12   7         52.94         35.76         7.94 o                         
  -3  12   7        394.24        379.10        17.05 o                         
  -2  12   7        200.38        189.83        12.51 o                         
  -1  12   7        238.91        213.01        11.13 o                         
   0  12   7         87.03         89.87        11.97 o                         
 -17   0   8         23.20         46.20         8.72 o                         
 -16   0   8       4107.17       3974.38        54.88 o                         
 -15   0   8        231.28        198.85         9.82 o                         
 -14   0   8      12302.73      12435.50       129.85 o                         
 -13   0   8       3665.75       3747.81        51.39 o                         
 -12   0   8       3392.13       3403.76        44.52 o                         
 -11   0   8          6.17         18.02         7.56 o                         
 -10   0   8      10835.98      10796.39        97.34 o                         
  -9   0   8       1272.46       1176.91        16.16 o                         
  -8   0   8      19656.83      19229.70       154.16 o                         
  -7   0   8        178.57        173.54        15.76 o                         
  -6   0   8      19510.13      19167.39       138.30 o                         
  -5   0   8       3667.35       4038.06        34.38 o                         
  -4   0   8       1695.77       1762.85        25.46 o                         
  -3   0   8     120392.52     121435.71      1523.76 o                         
  -2   0   8       3502.76       4144.05        30.36 o                         
  -1   0   8      74020.10      73241.01       926.77 o                         
   0   0   8      39399.98      38060.78       416.00 o                         
   1   0   8       1764.50       1814.23        22.40 o                         
   2   0   8       3247.91       3115.55        27.55 o                         
   3   0   8       2939.90       2794.28        26.55 o                         
   4   0   8        279.75        290.27         7.76 o                         
   5   0   8       4455.94       4702.14        51.66 o                         
   6   0   8       1893.18       1846.76        24.56 o                         
   7   0   8       1326.36       1412.57        20.98 o                         
   8   0   8         41.35         53.29         8.94 o                         
   9   0   8        437.07        527.06        17.54 o                         
  10   0   8         69.70         91.91        28.88 o                         
  11   0   8        452.62        452.36        23.16 o                         
 -17   1   8        609.26        616.17        14.70 o                         
 -16   1   8        184.94        165.79         7.38 o                         
 -15   1   8        229.20        224.28         7.54 o                         
 -14   1   8        595.16        660.26        17.24 o                         
 -13   1   8         15.01         13.38         4.54 o                         
 -12   1   8        837.95        817.47        13.61 o                         
 -11   1   8        839.87        849.50        13.07 o                         
 -10   1   8       1993.04       1947.68        16.96 o                         
  -9   1   8        955.21        962.44         9.11 o                         
  -8   1   8       2157.46       2147.25        25.06 o                         
  -7   1   8       8356.75       8061.58        49.03 o                         
  -6   1   8        131.47        126.26         4.57 o                         
  -5   1   8       2130.48       2129.93        14.02 o                         
  -4   1   8       8488.61       8643.79        41.39 o                         
  -3   1   8       2053.69       2084.27        11.52 o                         
  -2   1   8       3215.69       3295.91        18.20 o                         
  -1   1   8      12715.34      13202.38        61.48 o                         
   0   1   8         37.94         51.39         4.93 o                         
   1   1   8       1247.70       1292.75         8.71 o                         
   2   1   8       1110.39       1122.03         8.57 o                         
   3   1   8        869.53        880.95         8.57 o                         
   4   1   8       2718.60       2696.84        20.39 o                         
   5   1   8      11948.96      11648.86        80.89 o                         
   6   1   8       2494.37       2534.37        21.68 o                         
   7   1   8       9935.72       9761.40        67.22 o                         
   8   1   8       1849.77       1819.92        24.98 o                         
   9   1   8       3060.68       3087.39        28.22 o                         
  10   1   8        836.04        882.69        14.73 o                         
  11   1   8        579.10        651.79        18.05 o                         
 -17   2   8        231.28        220.31         9.09 o                         
 -16   2   8         83.35         69.01         5.47 o                         
 -15   2   8         42.52         31.16         5.35 o                         
 -14   2   8        889.47        864.17        11.90 o                         
 -13   2   8        606.16        615.98         9.73 o                         
 -12   2   8      17792.51      17509.09       112.94 o                         
 -11   2   8       7028.88       7158.85        50.93 o                         
 -10   2   8       8793.88       8704.99        55.29 o                         
  -9   2   8       3928.21       3984.72        25.96 o                         
  -8   2   8       1067.34       1026.45        14.54 o                         
  -7   2   8       9390.18       9690.49        57.78 o                         
  -6   2   8         67.16         88.49         4.21 o                         
  -5   2   8      29423.46      29142.68       177.11 o                         
  -4   2   8       9439.17       9380.16        49.39 o                         
  -3   2   8       4587.42       4780.84        26.67 o                         
  -2   2   8      19730.34      19813.89       116.25 o                         
  -1   2   8       5508.18       5483.89        29.01 o                         
   0   2   8         33.66         67.80         4.18 o                         
   1   2   8      40505.85      39883.03       275.32 o                         
   2   2   8        435.26        470.26         9.55 o                         
   3   2   8       1693.83       1762.40        13.33 o                         
   4   2   8         36.48         47.74         5.28 o                         
   5   2   8        647.77        638.14        11.99 o                         
   6   2   8        268.54        291.72         6.60 o                         
   7   2   8        188.73        185.91         9.22 o                         
   8   2   8       2906.82       2932.91        25.48 o                         
   9   2   8        954.54       1002.29        14.05 o                         
  10   2   8        384.37        367.98        13.12 o                         
  11   2   8        846.80        911.32        18.82 o                         
 -17   3   8         46.56         27.10         5.80 o                         
 -16   3   8         26.70         21.00         5.71 o                         
 -15   3   8       1369.22       1363.07        16.25 o                         
 -14   3   8        995.23        998.38        12.88 o                         
 -13   3   8       3071.34       3015.79        27.61 o                         
 -12   3   8       1003.67       1041.34        11.76 o                         
 -11   3   8        321.88        337.89        12.87 o                         
 -10   3   8         42.95         47.26         7.27 o                         
  -9   3   8       3792.87       3901.68        26.46 o                         
  -8   3   8         33.17         42.79         3.74 o                         
  -7   3   8       1907.23       1895.92        20.50 o                         
  -6   3   8        800.87        861.39        10.28 o                         
  -5   3   8       5166.81       5429.80        33.71 o                         
  -4   3   8       3216.86       3385.59        21.87 o                         
  -3   3   8       2912.47       3070.71        19.87 o                         
  -2   3   8      20841.76      20754.01       109.27 o                         
  -1   3   8      14936.79      14586.42        74.81 o                         
   0   3   8       5485.00       5350.64        28.99 o                         
   1   3   8         44.77         60.98         3.53 o                         
   2   3   8        161.88        181.07         6.11 o                         
   3   3   8       6640.43       6551.07        40.12 o                         
   4   3   8       1033.53        950.15        13.64 o                         
   5   3   8        942.83        922.19        14.76 o                         
   6   3   8        162.79        153.65         5.91 o                         
   7   3   8       1695.12       1719.01        21.90 o                         
   8   3   8        131.56        135.38         5.64 o                         
   9   3   8        893.97        884.03        14.48 o                         
  10   3   8        196.99        181.09         7.88 o                         
  11   3   8        195.78        190.12        10.05 o                         
 -16   4   8          5.04          6.76         5.09 o                         
 -15   4   8        202.13        172.64         8.36 o                         
 -14   4   8        347.13        355.24         9.98 o                         
 -13   4   8       1732.09       1756.41        17.01 o                         
 -12   4   8        952.90        960.59        14.77 o                         
 -11   4   8          0.48         10.35         8.53 o                         
 -10   4   8        320.52        346.82         9.29 o                         
  -9   4   8        910.71        953.33        14.24 o                         
  -8   4   8       1978.99       1890.53        22.04 o                         
  -7   4   8        190.38        184.81         6.74 o                         
  -6   4   8          5.04         13.26         2.46 o                         
  -5   4   8        536.95        555.54         8.45 o                         
  -4   4   8       4285.18       4237.73        26.52 o                         
  -3   4   8       4660.92       4693.90        32.03 o                         
  -2   4   8       1288.58       1272.13        13.50 o                         
  -1   4   8      15419.01      15196.50        87.35 o                         
   0   4   8       1613.77       1577.37        12.70 o                         
   1   4   8         78.44         85.43         4.24 o                         
   2   4   8       2884.66       2835.33        19.71 o                         
   3   4   8       2204.52       2143.95        15.34 o                         
   4   4   8       6923.93       6838.01        45.78 o                         
   5   4   8        502.63        476.66        10.91 o                         
   6   4   8       3833.74       3852.41        31.83 o                         
   7   4   8         52.13         52.08         4.61 o                         
   8   4   8        573.81        603.06        11.99 o                         
   9   4   8       1023.08       1058.98        20.50 o                         
  10   4   8        731.07        740.34        20.37 o                         
 -16   5   8        297.14        319.05        12.72 o                         
 -15   5   8        647.33        636.24        12.07 o                         
 -14   5   8        140.65        126.83         6.18 o                         
 -13   5   8       5738.37       5723.85        46.90 o                         
 -12   5   8         50.23         48.98        16.01 o                         
 -11   5   8      15281.94      15109.18       102.20 o                         
 -10   5   8       2073.58       1983.13        24.88 o                         
  -9   5   8       2127.59       2139.90        22.82 o                         
  -8   5   8          1.41          3.37         6.62 o                         
  -7   5   8       1557.62       1554.40        13.15 o                         
  -6   5   8       6550.37       6516.38        41.28 o                         
  -5   5   8      11063.04      10949.69        70.45 o                         
  -4   5   8      21996.32      22208.68       131.48 o                         
  -3   5   8      14337.24      14616.66        94.00 o                         
  -2   5   8       3704.54       3810.19        28.29 o                         
  -1   5   8        386.10        414.95        13.67 o                         
   0   5   8       5139.32       5195.59        34.22 o                         
   1   5   8        951.77        974.57        13.86 o                         
   2   5   8       6909.86       6835.79        44.25 o                         
   3   5   8       5991.26       6014.18        38.79 o                         
   4   5   8       1673.87       1620.59        13.66 o                         
   5   5   8          7.73         10.70         6.29 o                         
   6   5   8        185.23        189.49        10.70 o                         
   7   5   8       1142.87       1157.10        22.56 o                         
   8   5   8         92.74         92.63         7.78 o                         
   9   5   8        408.21        401.45        10.31 o                         
  10   5   8       1251.68       1317.83        18.92 o                         
 -15   6   8         19.95         15.40         6.12 o                         
 -14   6   8        576.07        534.82        12.61 o                         
 -13   6   8         62.30         64.61         4.97 o                         
 -12   6   8        138.80        123.20        12.46 o                         
 -11   6   8       2107.79       2118.01        21.26 o                         
 -10   6   8        396.47        406.80        14.92 o                         
  -9   6   8          1.69          2.83         6.68 o                         
  -8   6   8       1714.62       1764.93        15.83 o                         
  -7   6   8         22.17         28.40         7.43 o                         
  -6   6   8       1866.80       1898.89        14.70 o                         
  -5   6   8         25.19         26.36         4.35 o                         
  -4   6   8       2563.39       2699.79        22.23 o                         
  -3   6   8       2650.48       2618.19        20.14 o                         
  -2   6   8       3610.53       3723.17        26.49 o                         
  -1   6   8        280.44        284.82        14.08 o                         
   0   6   8       6233.62       6143.24        41.47 o                         
   1   6   8        863.75        835.60        23.32 o                         
   2   6   8       2080.26       2097.28        19.43 o                         
   3   6   8         11.73         15.16         3.93 o                         
   4   6   8       2441.71       2429.80        24.13 o                         
   5   6   8       1098.44       1118.32        17.84 o                         
   6   6   8       4121.03       4081.55        61.05 o                         
   7   6   8       4920.71       4957.81        40.89 o                         
   8   6   8       3398.70       3454.63        30.91 o                         
   9   6   8        831.20        800.73        14.23 o                         
 -14   7   8       1005.14       1026.39        20.27 o                         
 -13   7   8       1151.92       1098.89        16.99 o                         
 -12   7   8        123.82        109.51        18.68 o                         
 -11   7   8       1987.17       2036.20        26.09 o                         
 -10   7   8       2083.70       2110.20        20.06 o                         
  -9   7   8      10185.74      10213.66        72.42 o                         
  -8   7   8         16.28         32.47         9.46 o                         
  -7   7   8       5412.82       5462.11        38.60 o                         
  -6   7   8          9.70         19.00         5.51 o                         
  -5   7   8       5090.15       5017.85        39.26 o                         
  -4   7   8       1908.88       1975.22        29.17 o                         
  -3   7   8        645.05        704.62        19.01 o                         
  -2   7   8      17195.74      17021.07       105.37 o                         
  -1   7   8       3640.71       3707.86        33.52 o                         
   0   7   8       5627.89       5667.01        38.60 o                         
   1   7   8       3202.37       3138.42        35.21 o                         
   2   7   8        645.29        626.61        13.85 o                         
   3   7   8         23.57         33.46         9.79 o                         
   4   7   8       1792.58       1776.38        24.25 o                         
   5   7   8        383.37        392.00        13.94 o                         
   6   7   8       1830.60       1818.39        39.03 o                         
   7   7   8         87.69         93.25        13.79 o                         
   8   7   8        593.58        636.06        16.77 o                         
 -13   8   8         11.22         19.90         6.90 o                         
 -12   8   8          1.06         -1.17         4.46 o                         
 -11   8   8          0.40         -0.87        16.78 o                         
 -10   8   8        205.84        175.57        12.57 o                         
  -9   8   8         64.50         64.67        20.47 o                         
  -8   8   8          6.37         15.43        11.84 o                         
  -7   8   8        146.29        147.22        13.10 o                         
  -6   8   8        537.25        507.67        18.99 o                         
  -5   8   8         51.89         42.56         8.84 o                         
  -4   8   8       1003.71       1030.61        18.01 o                         
  -3   8   8         83.44         96.88         6.20 o                         
  -2   8   8        597.80        632.63        15.08 o                         
  -1   8   8        771.87        785.41        10.69 o                         
   0   8   8        412.30        403.14        11.16 o                         
   1   8   8        610.87        645.81        12.76 o                         
   2   8   8       1455.12       1435.18        23.92 o                         
   3   8   8        740.65        778.44        17.01 o                         
   4   8   8       1807.89       1782.75        29.07 o                         
   5   8   8        933.89        930.89        20.00 o                         
   6   8   8        709.29        717.88        18.71 o                         
   7   8   8         56.24         57.39         6.08 o                         
 -12   9   8          4.63          0.17         5.67 o                         
 -11   9   8        838.15        848.87        40.74 o                         
 -10   9   8        934.47        940.54        26.06 o                         
  -9   9   8         27.36         44.68        13.47 o                         
  -8   9   8        158.14        149.62        17.73 o                         
  -7   9   8        831.37        805.84        13.77 o                         
  -6   9   8       1034.42        995.02        15.92 o                         
  -5   9   8         87.39         87.41        12.27 o                         
  -4   9   8        940.51        962.22        17.52 o                         
  -3   9   8       1053.35       1032.80        21.35 o                         
  -2   9   8         97.05         86.50         8.66 o                         
  -1   9   8         44.79         39.72         8.35 o                         
   0   9   8        951.75        952.72        17.54 o                         
   1   9   8       2170.50       2245.51        30.03 o                         
   2   9   8       2649.51       2664.01        32.93 o                         
   3   9   8        100.50        100.17        12.96 o                         
   4   9   8         50.35         58.20         9.61 o                         
   5   9   8        301.93        293.39        30.80 o                         
   6   9   8        282.69        279.72        14.65 o                         
 -10  10   8       1190.90       1203.45        18.03 o                         
  -9  10   8         74.94         84.77         9.97 o                         
  -8  10   8       2524.27       2472.24        59.92 o                         
  -7  10   8        127.85        129.56        11.83 o                         
  -6  10   8        928.84        900.38        19.74 o                         
  -5  10   8        280.67        267.44        10.97 o                         
  -4  10   8         37.35         40.15        10.90 o                         
  -3  10   8        147.93        138.77        14.56 o                         
  -2  10   8         20.21         10.05         8.30 o                         
  -1  10   8        598.02        565.70        12.85 o                         
   0  10   8        180.90        157.95        11.00 o                         
   1  10   8        613.01        573.12        11.89 o                         
   2  10   8          9.02         11.43         5.36 o                         
   3  10   8        387.75        366.57        11.56 o                         
   4  10   8         17.65          8.49         6.08 o                         
   5  10   8        444.97        432.99        13.41 o                         
  -8  11   8        141.05        123.53         9.24 o                         
  -7  11   8          5.58         -3.19         7.51 o                         
  -6  11   8        307.30        304.30        13.41 o                         
  -5  11   8         26.17         30.33         7.33 o                         
  -4  11   8         16.91         21.31         7.36 o                         
  -3  11   8       2066.16       2125.48        29.88 o                         
  -2  11   8        702.71        776.33        21.34 o                         
  -1  11   8       1209.80       1202.35        21.21 o                         
   0  11   8         13.90         14.19         7.09 o                         
   1  11   8        228.48        205.40         9.78 o                         
   2  11   8        645.77        634.18        15.54 o                         
 -17   1   9        463.74        466.76        12.82 o                         
 -16   1   9        885.04        935.62        14.04 o                         
 -15   1   9        350.77        355.18        10.24 o                         
 -14   1   9         17.22         24.47         5.08 o                         
 -13   1   9        189.86        187.44         8.28 o                         
 -12   1   9        948.89        960.24        13.40 o                         
 -11   1   9        654.00        663.38        10.25 o                         
 -10   1   9       9085.61       9146.41        56.34 o                         
  -9   1   9         76.64         79.31         4.88 o                         
  -8   1   9      11805.48      11692.96        71.18 o                         
  -7   1   9       5346.41       5306.47        32.37 o                         
  -6   1   9       6035.10       5915.11        40.96 o                         
  -5   1   9       3205.07       3241.81        19.53 o                         
  -4   1   9       4798.48       5077.44        28.21 o                         
  -3   1   9        980.60       1047.23         7.25 o                         
  -2   1   9      15520.92      15795.67        79.39 o                         
  -1   1   9         16.78         19.54         3.24 o                         
   0   1   9       4330.33       4383.42        25.45 o                         
   1   1   9       1239.28       1238.42         9.34 o                         
   2   1   9         96.57        106.06         5.63 o                         
   3   1   9       2082.08       2106.08        15.75 o                         
   4   1   9        252.21        248.23         6.12 o                         
   5   1   9       3588.36       3545.46        28.77 o                         
   6   1   9       1653.92       1646.90        22.86 o                         
   7   1   9          4.36         12.73         4.53 o                         
   8   1   9        980.20        991.40        20.46 o                         
   9   1   9          5.38          9.01         6.23 o                         
  10   1   9        143.40        127.45         7.09 o                         
 -17   2   9        650.08        610.77        15.15 o                         
 -16   2   9        434.99        440.73        11.26 o                         
 -15   2   9        600.51        603.09        11.79 o                         
 -14   2   9        510.46        528.94        10.42 o                         
 -13   2   9       1994.99       2035.02        20.31 o                         
 -12   2   9        361.88        352.20        11.27 o                         
 -11   2   9       3511.19       3529.84        30.48 o                         
 -10   2   9       1409.14       1391.70        15.63 o                         
  -9   2   9       9430.43       9533.68        56.51 o                         
  -8   2   9       5142.30       5080.02        32.98 o                         
  -7   2   9       3497.55       3569.31        23.00 o                         
  -6   2   9        218.99        215.62         5.61 o                         
  -5   2   9       3247.57       3351.41        27.51 o                         
  -4   2   9       4879.72       5062.98        29.34 o                         
  -3   2   9       7975.91       8219.97        43.60 o                         
  -2   2   9         75.90         88.17         4.27 o                         
  -1   2   9       4154.59       4184.23        25.09 o                         
   0   2   9        825.44        835.27         9.36 o                         
   1   2   9       1993.43       1930.65        12.54 o                         
   2   2   9       2871.04       2830.82        18.19 o                         
   3   2   9       1955.28       1903.95        15.13 o                         
   4   2   9        726.38        700.30        11.25 o                         
   5   2   9       4238.08       4248.64        35.53 o                         
   6   2   9        402.71        383.13         8.38 o                         
   7   2   9       2025.11       1996.93        24.44 o                         
   8   2   9        903.77        908.95        14.39 o                         
   9   2   9        394.53        399.01        17.59 o                         
  10   2   9         35.97         26.14         7.47 o                         
 -17   3   9         64.04         41.05         6.13 o                         
 -16   3   9        706.66        681.11        12.61 o                         
 -15   3   9        153.02        149.33         6.91 o                         
 -14   3   9       2601.89       2662.13        24.20 o                         
 -13   3   9        282.09        316.73         8.09 o                         
 -12   3   9       4105.14       4187.77        33.42 o                         
 -11   3   9       2580.69       2667.79        22.02 o                         
 -10   3   9        110.94        109.19         8.18 o                         
  -9   3   9        197.60        205.78         7.66 o                         
  -8   3   9        468.00        508.43         8.68 o                         
  -7   3   9       4444.99       4596.59        31.51 o                         
  -6   3   9      26083.65      26177.87       153.79 o                         
  -5   3   9         46.93         46.26         3.68 o                         
  -4   3   9      16916.14      17336.28        96.92 o                         
  -3   3   9        326.56        372.12         9.62 o                         
  -2   3   9       5931.21       6092.71        34.80 o                         
  -1   3   9         17.46         30.53         3.30 o                         
   0   3   9       1732.81       1699.31        11.43 o                         
   1   3   9       5634.01       5512.16        33.09 o                         
   2   3   9      13947.32      13511.66        83.05 o                         
   3   3   9        931.87        918.50        13.37 o                         
   4   3   9       6537.94       6486.54        41.18 o                         
   5   3   9        130.61        125.58         5.53 o                         
   6   3   9        122.78        119.09         4.53 o                         
   7   3   9       2759.81       2810.30        39.93 o                         
   8   3   9        714.16        731.90        20.15 o                         
   9   3   9       1796.79       1780.73        30.29 o                         
  10   3   9       1056.33       1092.55        18.36 o                         
 -16   4   9         13.99          8.83         5.82 o                         
 -15   4   9       1274.73       1311.18        16.13 o                         
 -14   4   9        687.71        736.14        11.98 o                         
 -13   4   9       2475.14       2489.20        21.82 o                         
 -12   4   9         97.79        112.10        11.98 o                         
 -11   4   9       5898.52       5791.85        45.73 o                         
 -10   4   9       2975.42       3061.21        22.47 o                         
  -9   4   9       1286.90       1268.19        22.34 o                         
  -8   4   9       4543.18       4576.39        31.64 o                         
  -7   4   9       5594.84       5576.96        36.50 o                         
  -6   4   9       1143.07       1239.02        15.21 o                         
  -5   4   9       4343.63       4390.17        29.04 o                         
  -4   4   9       2306.25       2254.55        17.23 o                         
  -3   4   9         97.88        118.07         5.23 o                         
  -2   4   9        531.21        529.68        13.18 o                         
  -1   4   9        388.13        377.61         5.50 o                         
   0   4   9       3990.45       3910.80        26.19 o                         
   1   4   9       3673.15       3576.13        23.44 o                         
   2   4   9       2237.09       2236.40        16.11 o                         
   3   4   9       7604.30       7461.57        46.26 o                         
   4   4   9         44.38         53.82         5.79 o                         
   5   4   9        727.53        691.69        11.06 o                         
   6   4   9         51.48         46.83         7.84 o                         
   7   4   9        347.91        350.77         8.87 o                         
   8   4   9         34.98         25.74         5.23 o                         
   9   4   9        766.52        822.54        14.36 o                         
  10   4   9        740.49        798.97        15.31 o                         
 -16   5   9        167.38        158.90         7.22 o                         
 -15   5   9        598.54        597.64        11.43 o                         
 -14   5   9         41.56         47.88         5.72 o                         
 -13   5   9        210.43        209.44        10.28 o                         
 -12   5   9        186.72        162.95         9.02 o                         
 -11   5   9         72.34         62.61        10.01 o                         
 -10   5   9         79.82         83.51         6.69 o                         
  -9   5   9        155.51        149.99         6.50 o                         
  -8   5   9        107.01         97.45         6.38 o                         
  -7   5   9        602.79        572.75         7.62 o                         
  -6   5   9        560.24        601.94        18.65 o                         
  -5   5   9        870.22        891.70        19.66 o                         
  -4   5   9       3187.18       3316.70        25.13 o                         
  -3   5   9        344.14        376.08        13.51 o                         
  -2   5   9       5830.54       5765.76        39.28 o                         
  -1   5   9         21.35         26.36         7.59 o                         
   0   5   9       9199.85       8946.66        58.60 o                         
   1   5   9       1235.77       1199.92        13.95 o                         
   2   5   9         75.71         72.06         8.25 o                         
   3   5   9        105.54        115.11         5.62 o                         
   4   5   9          7.63         11.69         4.19 o                         
   5   5   9       1698.78       1729.27        19.10 o                         
   6   5   9       3312.31       3294.90        27.53 o                         
   7   5   9        495.50        538.89        14.78 o                         
   8   5   9        415.51        423.63        10.75 o                         
   9   5   9        440.00        495.70        18.77 o                         
 -15   6   9          0.22         -1.32         6.19 o                         
 -14   6   9         69.55         48.82         5.11 o                         
 -13   6   9         17.86         16.18         4.63 o                         
 -12   6   9       1812.42       1748.12        24.50 o                         
 -11   6   9        144.64        121.06        10.01 o                         
 -10   6   9       1626.07       1662.27        39.43 o                         
  -9   6   9       2218.79       2138.54        20.15 o                         
  -8   6   9       3337.54       3387.30        26.96 o                         
  -7   6   9        957.94        963.78        16.33 o                         
  -6   6   9        242.00        244.23         9.11 o                         
  -5   6   9       2420.64       2324.58        22.46 o                         
  -4   6   9       2581.45       2625.48        20.30 o                         
  -3   6   9        247.45        286.11        13.50 o                         
  -2   6   9       1408.35       1440.54        13.04 o                         
  -1   6   9         39.35         50.41         7.88 o                         
   0   6   9         88.95         84.68         5.02 o                         
   1   6   9        194.24        191.94        11.87 o                         
   2   6   9        753.06        727.61        16.99 o                         
   3   6   9        985.88        973.41        31.16 o                         
   4   6   9        430.34        413.99        10.77 o                         
   5   6   9        571.17        570.95        11.68 o                         
   6   6   9        107.92         79.73        10.32 o                         
   7   6   9        255.95        251.48        10.58 o                         
   8   6   9        280.11        249.24        10.11 o                         
 -14   7   9        459.45        444.64        12.57 o                         
 -13   7   9         47.30         44.51         5.18 o                         
 -12   7   9       2017.26       2052.94        39.38 o                         
 -11   7   9        719.85        749.75        16.69 o                         
 -10   7   9       1005.44       1013.42        18.89 o                         
  -9   7   9        193.72        183.48         9.46 o                         
  -8   7   9        992.22        947.40        20.77 o                         
  -7   7   9        528.44        488.79        12.98 o                         
  -6   7   9       1038.01       1019.05        17.37 o                         
  -5   7   9        137.67        119.16         9.51 o                         
  -4   7   9         42.40         44.05         8.60 o                         
  -3   7   9       1058.27       1094.97        17.35 o                         
  -2   7   9        102.34        114.10        10.47 o                         
  -1   7   9       1817.59       1723.16        15.21 o                         
   0   7   9        663.73        650.09        13.05 o                         
   1   7   9          5.43          7.26         6.24 o                         
   2   7   9         35.04         34.79         7.93 o                         
   3   7   9          3.25          5.58        10.43 o                         
   4   7   9         28.58         28.66         9.91 o                         
   5   7   9         61.12         48.86        16.12 o                         
   6   7   9       1735.89       1763.85        31.09 o                         
   7   7   9         49.82         64.97         6.69 o                         
   8   7   9        116.88         93.70         6.15 o                         
 -13   8   9         37.67         28.16         6.37 o                         
 -12   8   9        191.06        145.86         8.01 o                         
 -11   8   9         61.58         69.23        20.53 o                         
 -10   8   9          1.33         -0.48        10.49 o                         
  -9   8   9       2971.06       2995.79        33.01 o                         
  -8   8   9        514.35        515.26        27.03 o                         
  -7   8   9        798.78        798.45        18.53 o                         
  -6   8   9         97.28         84.59        13.65 o                         
  -5   8   9       1047.16       1014.31        18.81 o                         
  -4   8   9        326.54        362.23        17.58 o                         
  -3   8   9       5196.94       5191.38        39.87 o                         
  -2   8   9        996.47       1051.61        18.87 o                         
  -1   8   9       8076.46       7954.84        59.02 o                         
   0   8   9        571.54        568.33        18.25 o                         
   1   8   9       2356.46       2276.20        19.46 o                         
   2   8   9       1125.23       1160.05        29.61 o                         
   3   8   9         30.85         39.30        12.87 o                         
   4   8   9       3690.85       3583.26        40.87 o                         
   5   8   9       1510.84       1572.59        24.90 o                         
   6   8   9       1137.55       1131.17        23.56 o                         
   7   8   9       1184.13       1190.71        21.44 o                         
 -12   9   9       1397.04       1375.17        17.42 o                         
 -11   9   9          1.12          6.72        24.79 o                         
 -10   9   9       3110.16       3144.03        48.39 o                         
  -9   9   9         61.37         76.30        12.55 o                         
  -8   9   9       2387.78       2395.30        23.48 o                         
  -7   9   9        162.58        171.37        14.45 o                         
  -6   9   9        381.46        343.52        19.45 o                         
  -5   9   9        224.25        200.37         9.79 o                         
  -4   9   9         99.49        123.13        13.81 o                         
  -3   9   9        125.49        113.91        10.91 o                         
  -2   9   9        408.27        442.18        17.83 o                         
  -1   9   9        179.38        169.78        13.03 o                         
   0   9   9        981.14        905.52        18.04 o                         
   1   9   9        207.03        227.50        14.72 o                         
   2   9   9        720.10        693.58        16.69 o                         
   3   9   9        253.28        232.68        15.36 o                         
   4   9   9        800.91        782.10        15.48 o                         
   5   9   9         34.89         21.20        23.76 o                         
 -10  10   9        388.51        338.42        12.62 o                         
  -9  10   9        119.72        111.69         9.99 o                         
  -8  10   9         33.56         36.54         6.22 o                         
  -7  10   9        932.47        976.41        16.95 o                         
  -6  10   9         17.03         16.14         5.71 o                         
  -5  10   9       4155.04       4181.12        63.58 o                         
  -4  10   9         51.34         68.43        21.65 o                         
  -3  10   9       2723.16       2791.75        32.49 o                         
  -2  10   9        229.80        253.56        10.21 o                         
  -1  10   9        713.25        715.51        14.53 o                         
   0  10   9        185.05        185.02         8.91 o                         
   1  10   9       1130.60       1103.55        17.97 o                         
   2  10   9        934.82       1008.62        17.45 o                         
   3  10   9       2934.04       2994.84        35.51 o                         
   4  10   9         54.10         53.43         8.47 o                         
  -8  11   9        149.43        135.73        19.74 o                         
  -7  11   9        107.92        105.78         8.71 o                         
  -6  11   9        187.83        195.27        12.14 o                         
  -5  11   9          8.72         20.42         6.07 o                         
  -4  11   9        195.79        197.68        11.03 o                         
  -3  11   9         67.46         55.78         6.26 o                         
  -2  11   9         10.75         11.47         8.11 o                         
  -1  11   9        132.75        101.88         7.34 o                         
   0  11   9        143.67        122.51         8.02 o                         
   1  11   9        230.76        206.83         9.58 o                         
 -17   0  10       1375.47       1444.71        32.44 o                         
 -16   0  10         55.24         85.79         8.79 o                         
 -15   0  10        463.00        496.58        16.57 o                         
 -14   0  10        174.92        192.56        10.00 o                         
 -13   0  10       5492.53       5405.33        95.44 o                         
 -12   0  10       3173.99       3199.62        36.12 o                         
 -11   0  10        106.32         80.16        13.02 o                         
 -10   0  10        927.22        912.74        17.00 o                         
  -9   0  10       4026.41       3926.50        46.83 o                         
  -8   0  10         33.15         56.98         3.93 o                         
  -7   0  10       4557.89       4360.66        38.74 o                         
  -6   0  10        725.62        723.97        17.48 o                         
  -5   0  10         70.03         90.73         8.71 o                         
  -4   0  10      10233.64      10856.26        83.75 o                         
  -3   0  10       9765.43       9809.50        73.03 o                         
  -2   0  10       9017.93       9189.31        69.82 o                         
  -1   0  10       7489.26       7319.80        58.03 o                         
   0   0  10        962.51        935.73        11.05 o                         
   1   0  10        457.29        475.90        13.86 o                         
   2   0  10       1358.31       1335.94        19.07 o                         
   3   0  10        334.34        325.38         8.01 o                         
   4   0  10       7849.50       7797.61        79.11 o                         
   5   0  10        110.93        103.74         6.88 o                         
   6   0  10      20040.08      19214.10       355.06 o                         
   7   0  10       1070.82       1073.98        30.05 o                         
   8   0  10       2197.65       2221.25        72.22 o                         
   9   0  10        192.90        211.96        12.64 o                         
  10   0  10        663.72        715.48        20.91 o                         
 -17   1  10        723.66        683.28        14.48 o                         
 -16   1  10       1773.49       1863.83        23.38 o                         
 -15   1  10       1628.28       1646.38        18.72 o                         
 -14   1  10       1734.64       1815.68        20.63 o                         
 -13   1  10       4683.78       4891.44        37.66 o                         
 -12   1  10       3077.12       3140.70        30.83 o                         
 -11   1  10       6867.44       6927.67        46.73 o                         
 -10   1  10       5374.64       5488.76        37.55 o                         
  -9   1  10       4196.66       4172.10        27.54 o                         
  -8   1  10       2504.97       2408.90        17.56 o                         
  -7   1  10       7198.69       7269.17        44.51 o                         
  -6   1  10        912.71       1066.01        10.91 o                         
  -5   1  10      18934.22      19024.55        99.35 o                         
  -4   1  10       8339.85       8821.19        48.17 o                         
  -3   1  10      16469.86      16814.34        88.41 o                         
  -2   1  10       3492.92       3608.82        21.21 o                         
  -1   1  10       6443.60       6486.01        36.37 o                         
   0   1  10       1000.21       1044.48         8.01 o                         
   1   1  10       4409.00       4319.10        27.51 o                         
   2   1  10        862.85        895.45        13.28 o                         
   3   1  10        231.73        230.86         7.96 o                         
   4   1  10       2210.78       2193.86        16.96 o                         
   5   1  10         31.60         40.27         5.78 o                         
   6   1  10        437.41        462.67        13.69 o                         
   7   1  10        245.19        263.18        11.24 o                         
   8   1  10         12.35         32.80         9.03 o                         
   9   1  10        142.42        124.03         6.87 o                         
  10   1  10        153.88        180.53        12.54 o                         
 -17   2  10        327.98        291.80        11.12 o                         
 -16   2  10        183.57        177.21         7.63 o                         
 -15   2  10        536.09        528.83        11.09 o                         
 -14   2  10        671.22        703.43        11.76 o                         
 -13   2  10        586.13        596.70         9.71 o                         
 -12   2  10       1936.70       1865.11        23.95 o                         
 -11   2  10        829.44        800.99        13.81 o                         
 -10   2  10        840.20        870.78        15.29 o                         
  -9   2  10        859.94        880.38        14.10 o                         
  -8   2  10        458.44        441.70         9.90 o                         
  -7   2  10        679.45        697.54        15.71 o                         
  -6   2  10       5539.86       5450.33        32.61 o                         
  -5   2  10      15304.15      15281.59        84.85 o                         
  -4   2  10       2829.25       2909.07        21.94 o                         
  -3   2  10       1675.53       1729.94        15.57 o                         
  -2   2  10       2259.97       2303.51        15.61 o                         
  -1   2  10        355.96        364.61         6.05 o                         
   0   2  10       3260.67       3375.47        21.19 o                         
   1   2  10       1962.26       1993.73        14.15 o                         
   2   2  10       7369.25       7229.76        43.29 o                         
   3   2  10        457.54        457.11        10.73 o                         
   4   2  10       3579.31       3569.52        26.43 o                         
   5   2  10        640.56        642.88        18.07 o                         
   6   2  10        126.33        104.96         6.00 o                         
   7   2  10        377.86        380.61        13.25 o                         
   8   2  10       3143.32       3199.37        32.99 o                         
   9   2  10         20.76         35.91         5.91 o                         
 -17   3  10        388.58        376.68        13.42 o                         
 -16   3  10          3.18         13.51         5.20 o                         
 -15   3  10       1214.69       1241.27        15.70 o                         
 -14   3  10       2166.02       2134.37        21.90 o                         
 -13   3  10       1012.80       1009.27        12.38 o                         
 -12   3  10       2764.09       2800.03        23.69 o                         
 -11   3  10         51.60         51.86         6.06 o                         
 -10   3  10        110.21        118.80         8.29 o                         
  -9   3  10       1336.22       1333.35        14.95 o                         
  -8   3  10        185.65        200.53         5.13 o                         
  -7   3  10       5786.86       5764.70        37.27 o                         
  -6   3  10         55.69         74.62         4.40 o                         
  -5   3  10        662.41        711.66         8.71 o                         
  -4   3  10        809.69        860.68        13.71 o                         
  -3   3  10        599.72        617.98        12.80 o                         
  -2   3  10       7308.04       7433.64        46.32 o                         
  -1   3  10       3845.59       3866.93        24.46 o                         
   0   3  10       3808.02       3781.94        23.94 o                         
   1   3  10        688.62        704.97         9.68 o                         
   2   3  10       2069.39       2056.53        15.59 o                         
   3   3  10       1001.49        999.60        17.65 o                         
   4   3  10          3.81          0.04         3.50 o                         
   5   3  10       1235.39       1198.21        16.91 o                         
   6   3  10        182.42        170.80         8.29 o                         
   7   3  10        991.33       1030.17        14.18 o                         
   8   3  10        463.05        511.58        12.21 o                         
   9   3  10          8.48          8.39         7.01 o                         
 -16   4  10        720.62        734.01        21.52 o                         
 -15   4  10        685.14        700.89        12.87 o                         
 -14   4  10       2123.17       2154.06        22.82 o                         
 -13   4  10       4745.16       4745.87        38.55 o                         
 -12   4  10        741.30        769.33        20.08 o                         
 -11   4  10       1667.94       1658.22        33.00 o                         
 -10   4  10       2639.25       2634.01        27.95 o                         
  -9   4  10         20.49         14.58         8.06 o                         
  -8   4  10       2957.79       2937.63        22.35 o                         
  -7   4  10       3844.60       3831.21        28.40 o                         
  -6   4  10       9129.59       9200.58        56.36 o                         
  -5   4  10         69.47         75.69         5.91 o                         
  -4   4  10       1715.13       1765.91        13.93 o                         
  -3   4  10        135.28        167.48         9.87 o                         
  -2   4  10       1419.05       1353.63        14.51 o                         
  -1   4  10       6581.20       6487.12        38.70 o                         
   0   4  10       5461.49       5468.02        34.37 o                         
   1   4  10        964.73        952.64         8.44 o                         
   2   4  10       1058.09       1122.98        19.11 o                         
   3   4  10        113.60        118.23         5.89 o                         
   4   4  10        286.50        278.27         9.21 o                         
   5   4  10        177.28        164.58        10.59 o                         
   6   4  10       1026.83       1044.61        20.88 o                         
   7   4  10       1932.34       1906.70        21.60 o                         
   8   4  10        177.62        160.74        11.70 o                         
   9   4  10          0.42          2.00         5.76 o                         
 -16   5  10        415.39        432.05        12.33 o                         
 -15   5  10       1400.29       1441.57        18.06 o                         
 -14   5  10        233.71        199.03        11.55 o                         
 -13   5  10        141.70        124.50         6.23 o                         
 -12   5  10        176.06        143.77        10.08 o                         
 -11   5  10         23.26         21.83        11.00 o                         
 -10   5  10        204.37        185.47         9.13 o                         
  -9   5  10        598.00        633.34        20.68 o                         
  -8   5  10        127.30        124.85         9.54 o                         
  -7   5  10       1122.26       1173.86        18.98 o                         
  -6   5  10       3033.07       2993.61        24.07 o                         
  -5   5  10         45.73         65.45         8.31 o                         
  -4   5  10      10817.64      10871.59        70.92 o                         
  -3   5  10         37.36         70.65        16.81 o                         
  -2   5  10        244.51        258.52        10.66 o                         
  -1   5  10       5321.77       5542.55        40.01 o                         
   0   5  10          4.89          4.70         4.92 o                         
   1   5  10       4149.07       4188.09        33.88 o                         
   2   5  10        411.05        393.85        14.20 o                         
   3   5  10       5025.92       4847.78        44.90 o                         
   4   5  10       2579.87       2607.48        27.91 o                         
   5   5  10       2432.67       2371.35        27.09 o                         
   6   5  10         12.74         23.88        13.73 o                         
   7   5  10       2349.09       2306.34        28.22 o                         
   8   5  10        944.71        933.69        17.29 o                         
 -15   6  10        978.53       1005.13        16.40 o                         
 -14   6  10        930.45        955.49        14.25 o                         
 -13   6  10       1117.39       1101.87        15.91 o                         
 -12   6  10       3009.87       3045.30        35.12 o                         
 -11   6  10       1509.42       1442.02        24.26 o                         
 -10   6  10       4209.00       4306.42        37.41 o                         
  -9   6  10        792.62        786.54        22.20 o                         
  -8   6  10       6178.76       6231.88        43.52 o                         
  -7   6  10       1578.91       1549.21        19.45 o                         
  -6   6  10       4906.27       4984.67        43.39 o                         
  -5   6  10       1977.54       1996.65        42.45 o                         
  -4   6  10      13703.30      13743.23        90.29 o                         
  -3   6  10       3645.00       3682.73        31.79 o                         
  -2   6  10      10681.43      10808.24        70.17 o                         
  -1   6  10        173.19        186.67         7.39 o                         
   0   6  10        755.44        752.98        14.34 o                         
   1   6  10        218.48        192.04         8.98 o                         
   2   6  10        524.72        545.91        11.09 o                         
   3   6  10       3249.07       3171.52        26.13 o                         
   4   6  10       1038.39       1043.68        15.04 o                         
   5   6  10        883.83        855.03        26.22 o                         
   6   6  10        505.50        483.52        20.52 o                         
   7   6  10          3.60          4.14        11.52 o                         
   8   6  10         85.71         74.82         7.35 o                         
 -14   7  10        328.27        320.97        11.91 o                         
 -13   7  10        271.03        283.70        13.42 o                         
 -12   7  10        106.63        105.54         9.69 o                         
 -11   7  10       1271.40       1321.50        15.61 o                         
 -10   7  10        754.66        685.67        11.14 o                         
  -9   7  10        943.86        976.30        15.81 o                         
  -8   7  10       3050.79       3038.42        48.59 o                         
  -7   7  10         66.49         62.83        10.57 o                         
  -6   7  10        686.65        682.04        11.60 o                         
  -5   7  10        103.05         75.44         7.18 o                         
  -4   7  10        149.71        165.34        11.92 o                         
  -3   7  10       5685.24       5644.52        39.09 o                         
  -2   7  10       3046.78       3110.57        29.13 o                         
  -1   7  10       1489.96       1444.75        29.45 o                         
   0   7  10       1109.50       1172.14        25.79 o                         
   1   7  10        438.80        435.48        13.96 o                         
   2   7  10         30.81         36.60        13.10 o                         
   3   7  10       2827.00       2927.77        26.23 o                         
   4   7  10        347.08        382.05        12.34 o                         
   5   7  10       6452.87       6392.43        50.52 o                         
   6   7  10        225.70        215.67        10.43 o                         
   7   7  10       1329.69       1377.81        19.57 o                         
 -13   8  10        713.84        684.62        17.89 o                         
 -12   8  10        583.54        580.06        11.53 o                         
 -11   8  10        571.78        558.27        21.31 o                         
 -10   8  10       1638.15       1611.63        25.30 o                         
  -9   8  10         11.71          5.97        14.23 o                         
  -8   8  10       1635.49       1656.05        36.81 o                         
  -7   8  10        523.53        555.80        15.16 o                         
  -6   8  10       2206.78       2169.04        33.71 o                         
  -5   8  10          9.98          8.84        11.03 o                         
  -4   8  10       2454.47       2339.09        28.44 o                         
  -3   8  10        108.85        129.46        10.19 o                         
  -2   8  10       2019.51       2043.13        25.21 o                         
  -1   8  10       1081.84       1021.02        16.23 o                         
   0   8  10        666.00        677.58        19.77 o                         
   1   8  10       1467.60       1451.99        25.17 o                         
   2   8  10         61.39         64.99        11.86 o                         
   3   8  10        237.02        221.81        14.04 o                         
   4   8  10         57.27         60.84        13.22 o                         
   5   8  10         97.07         93.77        27.84 o                         
   6   8  10         63.84         72.15         6.84 o                         
 -12   9  10          0.86         -0.02         6.12 o                         
 -11   9  10        202.77        154.35        14.80 o                         
 -10   9  10         10.60          9.70        13.95 o                         
  -9   9  10        754.24        776.02        25.30 o                         
  -8   9  10         15.91         17.06        13.70 o                         
  -7   9  10         89.08         80.35        14.83 o                         
  -6   9  10        600.86        606.58        14.86 o                         
  -5   9  10         22.79         31.54        17.52 o                         
  -4   9  10       2129.31       2205.70        68.49 o                         
  -3   9  10       2878.40       2921.20        42.27 o                         
  -2   9  10        358.36        366.77        25.11 o                         
  -1   9  10         96.99         80.37        17.83 o                         
   0   9  10         61.81         64.00        21.86 o                         
   1   9  10       1517.89       1512.02        21.09 o                         
   2   9  10        537.11        555.83        12.02 o                         
   3   9  10        541.64        507.69        11.16 o                         
   4   9  10        688.27        682.93        13.44 o                         
 -10  10  10        146.30        132.86         9.76 o                         
  -9  10  10         45.48         38.05         7.71 o                         
  -8  10  10          2.68          5.00         6.94 o                         
  -7  10  10        305.54        301.18        13.24 o                         
  -6  10  10        241.78        283.09        12.04 o                         
  -5  10  10        140.47        126.90         7.74 o                         
  -4  10  10          4.00          5.72         6.36 o                         
  -3  10  10         87.38         94.79         6.97 o                         
  -2  10  10        301.92        318.15        11.51 o                         
  -1  10  10        201.12        168.61         8.36 o                         
   0  10  10        539.05        552.45        13.59 o                         
   1  10  10         27.39         10.28         6.31 o                         
   2  10  10        643.98        624.71        15.46 o                         
  -6  11  10          1.02         12.48         6.55 o                         
  -5  11  10       3707.84       3844.65        57.19 o                         
  -4  11  10        214.45        221.67        10.79 o                         
  -3  11  10         32.21         25.41         6.40 o                         
  -2  11  10        267.33        242.08        10.99 o                         
  -1  11  10        184.06        146.03         8.52 o                         
 -17   1  11        505.06        482.65        14.40 o                         
 -16   1  11        268.95        262.86         9.60 o                         
 -15   1  11        201.89        207.25         7.74 o                         
 -14   1  11        172.26        153.24         6.21 o                         
 -13   1  11        263.50        269.48         8.09 o                         
 -12   1  11       8538.50       8598.47        64.32 o                         
 -11   1  11       2459.98       2480.96        28.47 o                         
 -10   1  11        309.43        296.87        10.40 o                         
  -9   1  11        918.90        919.61        11.20 o                         
  -8   1  11        428.67        420.29         7.33 o                         
  -7   1  11        281.73        306.66         6.69 o                         
  -6   1  11       6445.47       6547.38        40.56 o                         
  -5   1  11        298.00        322.26        10.11 o                         
  -4   1  11       5926.41       6150.91        35.92 o                         
  -3   1  11        219.68        227.36         8.10 o                         
  -2   1  11       1559.47       1612.26        15.69 o                         
  -1   1  11       3326.10       3362.22        22.93 o                         
   0   1  11       1423.25       1378.83        15.61 o                         
   1   1  11       1799.36       1754.19        12.93 o                         
   2   1  11        957.59        953.39        10.90 o                         
   3   1  11        531.82        497.75         8.35 o                         
   4   1  11       3577.05       3512.28        26.54 o                         
   5   1  11        661.43        667.40        14.76 o                         
   6   1  11       1241.48       1221.01        25.21 o                         
   7   1  11        402.47        387.25        10.75 o                         
   8   1  11        106.94        121.11         6.84 o                         
   9   1  11        444.79        473.28        13.78 o                         
 -17   2  11         83.82         90.05         7.09 o                         
 -16   2  11        775.97        768.80        13.93 o                         
 -15   2  11        159.48        159.61         6.73 o                         
 -14   2  11         70.87         68.55         5.24 o                         
 -13   2  11        911.77        925.86        14.15 o                         
 -12   2  11       3126.43       3093.41        29.90 o                         
 -11   2  11       1651.29       1686.51        26.89 o                         
 -10   2  11       7264.38       7166.98        56.06 o                         
  -9   2  11        826.44        837.59        15.83 o                         
  -8   2  11        114.00        135.86         5.70 o                         
  -7   2  11       2107.16       2219.00        20.35 o                         
  -6   2  11       1315.66       1365.38        11.24 o                         
  -5   2  11       1413.56       1484.75        11.67 o                         
  -4   2  11       2685.10       2739.43        18.66 o                         
  -3   2  11       8264.38       8400.56        49.67 o                         
  -2   2  11       1387.12       1448.43        11.59 o                         
  -1   2  11       7252.15       7308.36        45.70 o                         
   0   2  11        340.59        333.65         9.46 o                         
   1   2  11       2418.19       2396.28        18.27 o                         
   2   2  11         81.24         78.18         4.65 o                         
   3   2  11       4047.76       4054.32        28.57 o                         
   4   2  11         47.18         40.18         8.96 o                         
   5   2  11       2649.18       2672.69        41.29 o                         
   6   2  11        176.83        181.38        19.10 o                         
   7   2  11        367.26        348.22        12.61 o                         
   8   2  11          6.64         15.20         5.64 o                         
   9   2  11        303.55        303.72        11.84 o                         
 -16   3  11        499.91        555.28        14.44 o                         
 -15   3  11       1523.87       1526.06        17.86 o                         
 -14   3  11        688.14        762.53        12.36 o                         
 -13   3  11       2787.68       2804.50        27.89 o                         
 -12   3  11         34.29         31.74        10.47 o                         
 -11   3  11         63.87         56.15         4.67 o                         
 -10   3  11       6360.18       6312.74        46.89 o                         
  -9   3  11        391.71        403.49         9.80 o                         
  -8   3  11       9244.81       9316.01        59.55 o                         
  -7   3  11       4949.84       4830.23        33.66 o                         
  -6   3  11       2449.32       2510.34        19.32 o                         
  -5   3  11       4529.97       4607.39        30.88 o                         
  -4   3  11        363.43        401.67        16.17 o                         
  -3   3  11        683.42        712.76        15.63 o                         
  -2   3  11       1609.45       1709.17        14.01 o                         
  -1   3  11        140.79        132.03         6.90 o                         
   0   3  11      11258.93      11093.38        64.60 o                         
   1   3  11       1991.24       1991.91        20.96 o                         
   2   3  11       1507.71       1520.09        15.99 o                         
   3   3  11          4.86          3.85         4.74 o                         
   4   3  11        687.56        652.22         9.55 o                         
   5   3  11        504.66        483.96         9.66 o                         
   6   3  11       1456.82       1414.64        17.34 o                         
   7   3  11         37.00         41.95        15.92 o                         
   8   3  11       2317.25       2377.63        33.11 o                         
 -16   4  11        883.38        861.89        15.54 o                         
 -15   4  11        705.11        759.70        14.11 o                         
 -14   4  11       3643.23       3766.70        33.39 o                         
 -13   4  11        432.05        445.52         9.61 o                         
 -12   4  11        494.24        502.36        13.31 o                         
 -11   4  11        120.16        104.87         6.11 o                         
 -10   4  11         28.26         29.49         8.58 o                         
  -9   4  11        495.26        475.90        13.14 o                         
  -8   4  11       8556.61       8463.65        60.87 o                         
  -7   4  11         63.12         86.49         4.77 o                         
  -6   4  11       2566.70       2538.38        20.20 o                         
  -5   4  11       3931.93       4019.66        27.68 o                         
  -4   4  11        406.22        430.56         9.66 o                         
  -3   4  11       2259.94       2240.47        23.49 o                         
  -2   4  11         36.23         43.63         7.19 o                         
  -1   4  11       6635.42       6426.16        39.26 o                         
   0   4  11        755.83        778.63        13.17 o                         
   1   4  11       9217.53       9222.18        59.61 o                         
   2   4  11       1874.10       1850.14        18.20 o                         
   3   4  11       1349.89       1368.51        25.08 o                         
   4   4  11         91.81         81.74         6.37 o                         
   5   4  11        476.55        503.75        17.35 o                         
   6   4  11        494.46        482.30        12.61 o                         
   7   4  11       1533.35       1606.74        20.49 o                         
   8   4  11        182.16        174.73         8.51 o                         
 -15   5  11        117.15        114.85         6.92 o                         
 -14   5  11         21.21         11.98         4.90 o                         
 -13   5  11        435.22        410.29        10.26 o                         
 -12   5  11       1499.14       1492.57        32.68 o                         
 -11   5  11        528.12        496.80        27.78 o                         
 -10   5  11       1332.84       1306.68        44.46 o                         
  -9   5  11        511.24        490.85         9.47 o                         
  -8   5  11          1.30          4.33         4.50 o                         
  -7   5  11        421.79        422.57        15.27 o                         
  -6   5  11         50.83         61.64         5.19 o                         
  -5   5  11         73.35         59.54        11.63 o                         
  -4   5  11       3387.49       3408.42        26.49 o                         
  -3   5  11       4229.33       4280.70        32.12 o                         
  -2   5  11        302.71        280.29        12.12 o                         
  -1   5  11        928.16        920.30        14.37 o                         
   0   5  11       1638.59       1633.31        21.71 o                         
   1   5  11       1791.45       1741.87        23.14 o                         
   2   5  11        851.90        807.69        12.78 o                         
   3   5  11          0.62          1.26         8.02 o                         
   4   5  11        779.46        770.23        20.71 o                         
   5   5  11        155.93        138.68        20.59 o                         
   6   5  11        145.62        132.42        11.24 o                         
   7   5  11         70.49         45.97         6.43 o                         
 -15   6  11        135.21        113.67         7.14 o                         
 -14   6  11        148.32        131.95         7.00 o                         
 -13   6  11        114.43        100.13         6.12 o                         
 -12   6  11        280.20        276.63        15.00 o                         
 -11   6  11        207.67        189.29        17.30 o                         
 -10   6  11       2891.59       2897.30        41.18 o                         
  -9   6  11       3763.32       3770.75        45.38 o                         
  -8   6  11         95.81        121.76         8.81 o                         
  -7   6  11       2048.15       2064.06        34.04 o                         
  -6   6  11        400.31        390.30        10.29 o                         
  -5   6  11         34.81         34.26         6.03 o                         
  -4   6  11         25.21         39.73         8.18 o                         
  -3   6  11       2926.47       3011.01        33.46 o                         
  -2   6  11       3194.01       3190.01        27.59 o                         
  -1   6  11          8.82          8.00         6.41 o                         
   0   6  11         15.50          8.55        10.99 o                         
   1   6  11         40.34         44.34         7.70 o                         
   2   6  11        526.71        531.34         8.78 o                         
   3   6  11       1170.48       1195.75        15.39 o                         
   4   6  11        128.60        109.65        13.78 o                         
   5   6  11          6.26         -1.45        12.24 o                         
   6   6  11         55.70         36.80         5.41 o                         
   7   6  11        229.26        203.50         7.97 o                         
 -14   7  11          3.04          9.78         5.51 o                         
 -13   7  11        198.83        177.53        16.55 o                         
 -12   7  11          0.27          7.53        21.37 o                         
 -11   7  11       2266.16       2332.23        60.82 o                         
 -10   7  11        291.80        302.35        30.66 o                         
  -9   7  11       1290.13       1327.73        27.96 o                         
  -8   7  11         54.79         49.28        15.77 o                         
  -7   7  11         31.80         31.89        14.50 o                         
  -6   7  11          2.92          1.95        10.08 o                         
  -5   7  11          1.13          2.69         8.39 o                         
  -4   7  11       1836.81       1874.99        25.22 o                         
  -3   7  11        769.89        791.55        26.10 o                         
  -2   7  11       2390.25       2404.37        23.70 o                         
  -1   7  11        148.87        133.45         9.96 o                         
   0   7  11        612.63        581.17        30.95 o                         
   1   7  11         27.58         22.56        10.02 o                         
   2   7  11       1478.46       1463.47        25.72 o                         
   3   7  11        318.28        321.02        17.84 o                         
   4   7  11        664.37        667.03        16.91 o                         
   5   7  11         89.26        105.44        11.85 o                         
   6   7  11        161.74        138.25         7.55 o                         
 -13   8  11        919.62        896.83        15.96 o                         
 -12   8  11         19.21         15.84         6.98 o                         
 -11   8  11       2817.53       2783.95        36.61 o                         
 -10   8  11        799.27        778.87        17.80 o                         
  -9   8  11        184.52        178.26        12.39 o                         
  -8   8  11         18.04         18.94        10.04 o                         
  -7   8  11       1005.44       1019.54        31.58 o                         
  -6   8  11        125.99        117.06         6.17 o                         
  -5   8  11       2783.69       2816.10        31.41 o                         
  -4   8  11          9.16         36.23        11.61 o                         
  -3   8  11       1772.92       1811.31        19.15 o                         
  -2   8  11       2771.63       2812.88        41.78 o                         
  -1   8  11        584.05        587.84        20.69 o                         
   0   8  11         11.45          7.96        15.21 o                         
   1   8  11          2.94          0.35        14.68 o                         
   2   8  11        543.94        553.24        20.97 o                         
   3   8  11       1741.34       1766.19        19.14 o                         
   4   8  11        404.04        432.86        12.09 o                         
   5   8  11        776.94        731.87        14.42 o                         
 -11   9  11        996.87        972.17        16.80 o                         
 -10   9  11         20.24         15.08         7.62 o                         
  -9   9  11       1475.10       1490.52        20.69 o                         
  -8   9  11        269.18        276.03        10.11 o                         
  -7   9  11       1033.16       1086.40        33.40 o                         
  -6   9  11        860.65        921.76        14.48 o                         
  -5   9  11        173.92        149.55        11.93 o                         
  -4   9  11       1590.32       1705.51        48.42 o                         
  -3   9  11        118.08        113.69        10.74 o                         
  -2   9  11       2165.44       2208.99        27.58 o                         
  -1   9  11        632.77        648.86        14.14 o                         
   0   9  11       2132.77       2070.03        24.64 o                         
   1   9  11        560.06        568.68        13.18 o                         
   2   9  11       1989.65       1982.81        26.12 o                         
   3   9  11        152.06        157.98         7.82 o                         
  -9  10  11       3011.11       3131.66        44.23 o                         
  -8  10  11         23.29         16.00         8.17 o                         
  -7  10  11       1498.80       1533.79        27.53 o                         
  -6  10  11        457.44        474.25        14.49 o                         
  -5  10  11          3.62         -0.73         5.77 o                         
  -4  10  11        211.73        216.43         9.37 o                         
  -3  10  11          3.78          5.70         5.93 o                         
  -2  10  11        282.05        258.14        11.17 o                         
  -1  10  11       1584.73       1519.64        22.46 o                         
   0  10  11        249.06        245.08        11.65 o                         
   1  10  11        309.69        282.08        12.21 o                         
 -17   0  12        799.88        831.68        21.25 o                         
 -16   0  12          1.81          0.60         7.81 o                         
 -15   0  12       1444.49       1514.90        26.71 o                         
 -14   0  12        913.91        981.81        20.50 o                         
 -13   0  12       6739.12       6737.46        90.31 o                         
 -12   0  12       2860.57       2928.15        34.94 o                         
 -11   0  12       6086.44       6012.14        57.12 o                         
 -10   0  12       4030.65       3904.46        39.20 o                         
  -9   0  12       4607.15       4684.73        48.62 o                         
  -8   0  12       4170.77       4163.54        40.65 o                         
  -7   0  12       4805.91       4750.47        44.69 o                         
  -6   0  12      21978.97      22339.25       171.01 o                         
  -5   0  12       9063.01       9594.54        84.08 o                         
  -4   0  12       6615.40       6925.81        58.50 o                         
  -3   0  12       1020.72       1098.16        14.68 o                         
  -2   0  12         14.35         22.47         6.33 o                         
  -1   0  12        457.93        464.14        24.98 o                         
   0   0  12          3.37         21.45         5.51 o                         
   1   0  12       3409.74       3363.17        41.10 o                         
   2   0  12      14879.40      14729.76       125.52 o                         
   3   0  12        217.07        224.48        11.84 o                         
   4   0  12       5135.01       5206.21        55.41 o                         
   5   0  12       1559.84       1571.60        27.50 o                         
   6   0  12        176.95        160.42        38.72 o                         
   7   0  12          5.84          8.79         7.50 o                         
   8   0  12        590.06        600.21        19.85 o                         
 -17   1  12        181.22        176.04         8.32 o                         
 -16   1  12        111.86         88.44         6.62 o                         
 -15   1  12        857.95        907.43        14.52 o                         
 -14   1  12       1446.83       1404.11        17.45 o                         
 -13   1  12        136.40        140.06         5.84 o                         
 -12   1  12       1632.01       1588.28        24.68 o                         
 -11   1  12        287.55        269.08        10.01 o                         
 -10   1  12        679.62        641.15        15.75 o                         
  -9   1  12       1154.91       1181.37        17.26 o                         
  -8   1  12         34.29         37.09         4.31 o                         
  -7   1  12       1764.94       1750.31        15.03 o                         
  -6   1  12        176.83        197.89         8.71 o                         
  -5   1  12        106.30        110.14         6.38 o                         
  -4   1  12       3832.21       3974.23        28.69 o                         
  -3   1  12       3601.65       3678.11        24.55 o                         
  -2   1  12      11531.65      11794.25        69.45 o                         
  -1   1  12       2643.41       2655.38        20.03 o                         
   0   1  12      10079.55      10098.93        62.09 o                         
   1   1  12        313.42        326.51         8.45 o                         
   2   1  12       7037.69       6831.88        42.42 o                         
   3   1  12       1628.56       1625.66        25.71 o                         
   4   1  12       4913.44       4912.61        43.00 o                         
   5   1  12       1508.29       1469.95        35.81 o                         
   6   1  12        209.45        226.21        15.28 o                         
   7   1  12       1490.54       1515.18        20.09 o                         
   8   1  12         91.47         92.30         7.60 o                         
 -17   2  12       2321.66       2292.84        32.04 o                         
 -16   2  12        606.81        623.99        13.58 o                         
 -15   2  12       2848.06       2848.27        28.63 o                         
 -14   2  12        345.05        350.04         9.90 o                         
 -13   2  12        916.13        934.81        13.00 o                         
 -12   2  12       1465.39       1390.11        21.69 o                         
 -11   2  12        428.72        414.01        12.67 o                         
 -10   2  12      12086.32      11921.03        70.69 o                         
  -9   2  12       2596.61       2563.55        27.84 o                         
  -8   2  12      11512.38      11333.39        68.50 o                         
  -7   2  12       9893.08       9767.34        60.02 o                         
  -6   2  12        213.25        218.58        10.64 o                         
  -5   2  12        600.06        620.73        13.63 o                         
  -4   2  12        954.09        925.67        12.42 o                         
  -3   2  12         36.44         53.08         5.04 o                         
  -2   2  12       5289.20       5447.72        35.90 o                         
  -1   2  12       1324.11       1306.74        11.47 o                         
   0   2  12       2424.03       2394.65        19.02 o                         
   1   2  12         55.93         79.86         6.98 o                         
   2   2  12        770.38        753.82        16.35 o                         
   3   2  12       1602.97       1545.42        14.65 o                         
   4   2  12        380.48        382.46        14.45 o                         
   5   2  12       1264.15       1235.71        21.60 o                         
   6   2  12       3031.23       3126.30        37.34 o                         
   7   2  12        627.14        647.17        14.87 o                         
   8   2  12         45.06         46.73         6.81 o                         
 -16   3  12          5.86         13.52         6.46 o                         
 -15   3  12        125.71         94.72         6.29 o                         
 -14   3  12        147.45        142.39         6.29 o                         
 -13   3  12         63.08         51.64         4.86 o                         
 -12   3  12         30.68         25.81        12.89 o                         
 -11   3  12        226.70        261.01        11.54 o                         
 -10   3  12        678.67        703.85        15.20 o                         
  -9   3  12       2012.35       2027.71        21.63 o                         
  -8   3  12         11.26         15.98         8.59 o                         
  -7   3  12       4160.32       4157.66        31.16 o                         
  -6   3  12          1.46          8.19         7.44 o                         
  -5   3  12        859.13        884.52        16.84 o                         
  -4   3  12        682.79        634.78        15.11 o                         
  -3   3  12        411.47        387.50         7.89 o                         
  -2   3  12        162.87        174.87         5.46 o                         
  -1   3  12         43.35         57.18         6.93 o                         
   0   3  12       9767.86       9685.34        60.23 o                         
   1   3  12        261.75        279.16         9.47 o                         
   2   3  12       5033.73       4939.00        34.04 o                         
   3   3  12        759.60        741.22        10.79 o                         
   4   3  12        459.66        436.48        21.60 o                         
   5   3  12         88.75         74.08        10.49 o                         
   6   3  12         84.71         91.20         6.47 o                         
   7   3  12        361.13        366.83        11.87 o                         
 -16   4  12        346.14        356.93        12.01 o                         
 -15   4  12         34.09         45.80         5.82 o                         
 -14   4  12         23.14         15.85         4.95 o                         
 -13   4  12         15.72          4.27         4.41 o                         
 -12   4  12        364.19        354.05        10.07 o                         
 -11   4  12        180.00        163.86        14.18 o                         
 -10   4  12         66.47         59.63        13.04 o                         
  -9   4  12         87.47        100.48         8.86 o                         
  -8   4  12        572.86        545.41        12.26 o                         
  -7   4  12       2159.08       2158.16        30.31 o                         
  -6   4  12       5194.43       5200.29        41.94 o                         
  -5   4  12        770.05        796.37        19.06 o                         
  -4   4  12        183.80        192.20         7.19 o                         
  -3   4  12        320.79        319.02        11.33 o                         
  -2   4  12       1852.72       1911.30        31.88 o                         
  -1   4  12       8355.39       8099.70        50.42 o                         
   0   4  12       1080.64       1064.35        13.23 o                         
   1   4  12       8565.21       8475.24        59.01 o                         
   2   4  12          7.47          6.87         9.99 o                         
   3   4  12        959.13        997.63        26.99 o                         
   4   4  12         32.12         21.32         7.86 o                         
   5   4  12         32.43         14.56        14.10 o                         
   6   4  12       1240.57       1272.41        16.36 o                         
   7   4  12        220.22        212.04        13.01 o                         
 -15   5  12        219.90        219.91        11.69 o                         
 -14   5  12       1010.51       1012.35        15.11 o                         
 -13   5  12         39.61         48.93         5.45 o                         
 -12   5  12       1127.76       1105.52        33.00 o                         
 -11   5  12       1514.75       1555.37        17.43 o                         
 -10   5  12       1733.95       1646.99        25.90 o                         
  -9   5  12       7523.61       7596.99        85.21 o                         
  -8   5  12       8323.40       8428.61        60.73 o                         
  -7   5  12       4238.27       4237.61        34.46 o                         
  -6   5  12       2775.04       2872.09        27.70 o                         
  -5   5  12       2364.76       2385.81        20.32 o                         
  -4   5  12        133.63        150.58        10.95 o                         
  -3   5  12       2315.36       2382.48        31.88 o                         
  -2   5  12          4.96          0.47         6.16 o                         
  -1   5  12       2547.22       2492.60        24.28 o                         
   0   5  12        662.85        662.65        14.34 o                         
   1   5  12       1915.21       1967.11        26.58 o                         
   2   5  12          2.62          5.29        11.18 o                         
   3   5  12         47.90         50.45         4.56 o                         
   4   5  12       2387.35       2461.25        22.41 o                         
   5   5  12       1223.40       1214.69        16.05 o                         
   6   5  12         32.70         33.12         6.07 o                         
 -14   6  12        533.83        538.46        17.89 o                         
 -13   6  12        154.10        135.41         7.98 o                         
 -12   6  12        173.46        173.24         8.16 o                         
 -11   6  12       2634.06       2614.12        39.24 o                         
 -10   6  12        552.26        547.84        18.53 o                         
  -9   6  12       1830.77       1798.63        27.29 o                         
  -8   6  12        204.28        186.07        10.86 o                         
  -7   6  12          1.12          6.22         8.51 o                         
  -6   6  12        801.41        807.84        27.90 o                         
  -5   6  12       4120.22       4142.64        34.99 o                         
  -4   6  12         14.52         48.49        13.26 o                         
  -3   6  12       5089.99       5130.02        61.34 o                         
  -2   6  12        871.44        874.71        15.70 o                         
  -1   6  12       1123.04       1110.34        19.90 o                         
   0   6  12       2003.30       2033.48        26.21 o                         
   1   6  12       2075.37       2174.82        29.13 o                         
   2   6  12        962.62        999.81        26.86 o                         
   3   6  12       3645.24       3598.59        34.69 o                         
   4   6  12       1537.79       1617.04        42.87 o                         
   5   6  12       1028.66       1069.21        18.36 o                         
   6   6  12       1490.19       1444.78        19.96 o                         
 -13   7  12        475.47        507.93        21.22 o                         
 -12   7  12       2519.31       2430.18        34.48 o                         
 -11   7  12       1252.89       1290.43        22.24 o                         
 -10   7  12       3661.39       3696.56        37.83 o                         
  -9   7  12         99.01        103.16        15.65 o                         
  -8   7  12         88.37         63.40        13.96 o                         
  -7   7  12       5366.32       5472.35        61.05 o                         
  -6   7  12       1160.26       1156.39        23.82 o                         
  -5   7  12       7981.57       7870.45        58.47 o                         
  -4   7  12       3423.70       3556.95        33.08 o                         
  -3   7  12        371.35        427.25        13.65 o                         
  -2   7  12         51.63         51.08         8.01 o                         
  -1   7  12        157.28        163.77        10.70 o                         
   0   7  12        523.90        526.50        29.33 o                         
   1   7  12       1455.25       1450.91        38.85 o                         
   2   7  12        423.52        411.78        16.81 o                         
   3   7  12       1948.37       2007.06        34.11 o                         
   4   7  12        299.63        330.00        27.34 o                         
   5   7  12         18.21         19.02         6.12 o                         
 -12   8  12          1.99          3.77         6.00 o                         
 -11   8  12         66.84         46.48        29.32 o                         
 -10   8  12         70.02         58.43        18.80 o                         
  -9   8  12        802.58        754.14        18.74 o                         
  -8   8  12         52.96         54.04        16.65 o                         
  -7   8  12        884.28        892.75        24.09 o                         
  -6   8  12        389.49        380.83        14.87 o                         
  -5   8  12         19.07         15.10        14.42 o                         
  -4   8  12         41.00         19.87        20.02 o                         
  -3   8  12        411.90        426.24        18.02 o                         
  -2   8  12          2.91          8.62         5.33 o                         
  -1   8  12       2054.87       2121.12        36.14 o                         
   0   8  12        177.37        187.66         7.84 o                         
   1   8  12        976.30        987.08        14.73 o                         
   2   8  12       1039.84       1106.57        15.05 o                         
   3   8  12        244.44        229.34         8.89 o                         
 -11   9  12         28.14         -9.87        20.98 o                         
 -10   9  12         20.75         19.62         6.58 o                         
  -9   9  12       2660.93       2668.43        42.12 o                         
  -8   9  12        915.55        953.92        20.40 o                         
  -7   9  12          5.46          5.90         5.25 o                         
  -6   9  12         57.83         50.90         6.09 o                         
  -5   9  12        221.08        201.35         9.81 o                         
  -4   9  12        780.94        778.85        18.91 o                         
  -3   9  12       1394.16       1363.22        21.96 o                         
  -2   9  12         52.24         60.29         7.17 o                         
  -1   9  12        376.52        373.74        11.58 o                         
   0   9  12          0.39         -2.49         5.25 o                         
   1   9  12        371.33        310.53        14.97 o                         
   2   9  12         79.11         70.15         7.15 o                         
  -8  10  12        485.45        465.95        20.44 o                         
  -7  10  12         54.17         46.12         8.72 o                         
  -6  10  12       1607.50       1635.99        25.58 o                         
  -5  10  12         79.68         67.35         7.27 o                         
  -4  10  12        638.99        617.33        15.21 o                         
  -3  10  12         76.59         56.26         7.04 o                         
  -2  10  12        247.95        222.51        13.63 o                         
  -1  10  12         60.55         57.14         7.24 o                         
 -16   1  13        191.99        180.78         8.04 o                         
 -15   1  13         97.25         85.45         6.31 o                         
 -14   1  13        169.75        149.00         7.18 o                         
 -13   1  13       3757.72       3751.11        31.79 o                         
 -12   1  13        776.79        734.94        11.82 o                         
 -11   1  13       1014.44       1015.88        18.30 o                         
 -10   1  13        413.39        401.62        12.52 o                         
  -9   1  13        207.11        181.56         8.78 o                         
  -8   1  13         70.47         72.03         5.89 o                         
  -7   1  13         23.07         36.09         4.93 o                         
  -6   1  13       1576.29       1631.46        13.52 o                         
  -5   1  13      11784.28      12254.26        75.55 o                         
  -4   1  13        177.74        191.15        13.00 o                         
  -3   1  13       1620.85       1701.88        25.47 o                         
  -2   1  13        232.04        209.28         8.13 o                         
  -1   1  13       2614.68       2636.93        23.02 o                         
   0   1  13       4872.27       4867.02        33.01 o                         
   1   1  13       1011.70        987.48        15.12 o                         
   2   1  13       1615.91       1575.22        13.67 o                         
   3   1  13       2557.51       2505.52        34.77 o                         
   4   1  13        133.57        127.36         7.87 o                         
   5   1  13        149.57        157.45        15.60 o                         
   6   1  13         44.81         53.20         6.76 o                         
   7   1  13        105.85         86.37         7.61 o                         
 -16   2  13       1217.09       1238.92        27.46 o                         
 -15   2  13          3.55         10.00         5.56 o                         
 -14   2  13       2540.16       2524.83        24.82 o                         
 -13   2  13         50.16         60.21         5.28 o                         
 -12   2  13        839.67        827.44        14.74 o                         
 -11   2  13        107.16        102.53        10.82 o                         
 -10   2  13       1812.64       1812.24        20.63 o                         
  -9   2  13         90.42         87.48         5.08 o                         
  -8   2  13       3339.52       3287.44        26.04 o                         
  -7   2  13       2205.47       2244.98        19.51 o                         
  -6   2  13       2507.99       2524.33        19.73 o                         
  -5   2  13       3305.50       3436.78        26.48 o                         
  -4   2  13       6214.79       6401.84        41.85 o                         
  -3   2  13        134.79        147.50         8.74 o                         
  -2   2  13       1151.76       1161.21        17.14 o                         
  -1   2  13        465.55        475.65        10.91 o                         
   0   2  13        238.94        283.28        12.55 o                         
   1   2  13       2060.81       2058.79        28.32 o                         
   2   2  13       1842.29       1798.19        23.77 o                         
   3   2  13        229.59        233.26        10.53 o                         
   4   2  13       1187.39       1195.73        30.26 o                         
   5   2  13        180.36        174.39         9.69 o                         
   6   2  13         15.27         14.52         5.62 o                         
   7   2  13        779.74        750.05        16.44 o                         
 -16   3  13        234.03        221.07         9.39 o                         
 -15   3  13       1134.75       1158.17        16.56 o                         
 -14   3  13        255.20        248.89         9.56 o                         
 -13   3  13        105.00         97.62         6.07 o                         
 -12   3  13       1638.43       1596.83        17.01 o                         
 -11   3  13       6601.39       6399.86        53.03 o                         
 -10   3  13        234.65        238.15        12.57 o                         
  -9   3  13      11347.72      11362.50        75.54 o                         
  -8   3  13        114.34        116.52        10.13 o                         
  -7   3  13       6784.45       6905.62        49.98 o                         
  -6   3  13        519.85        476.23        11.80 o                         
  -5   3  13         75.53         80.01        10.83 o                         
  -4   3  13       3137.12       3097.19        22.11 o                         
  -3   3  13       3190.83       3248.33        24.35 o                         
  -2   3  13       3532.52       3418.53        23.57 o                         
  -1   3  13       9253.24       9263.32        61.56 o                         
   0   3  13        246.46        271.61         8.24 o                         
   1   3  13       1505.04       1512.49        25.73 o                         
   2   3  13       1651.88       1655.61        18.56 o                         
   3   3  13        302.87        320.11        11.90 o                         
   4   3  13       2175.82       2203.27        23.84 o                         
   5   3  13        438.80        477.12        12.91 o                         
   6   3  13       1389.92       1386.51        19.44 o                         
 -16   4  13       1804.50       1768.56        44.06 o                         
 -15   4  13        616.71        600.32        17.76 o                         
 -14   4  13        204.01        175.54         7.44 o                         
 -13   4  13         32.34         38.84         5.37 o                         
 -12   4  13       1518.72       1539.95        25.13 o                         
 -11   4  13        993.62        975.35        13.07 o                         
 -10   4  13       2038.96       1975.73        43.95 o                         
  -9   4  13       1678.41       1742.58        32.16 o                         
  -8   4  13       1064.77       1064.28        21.67 o                         
  -7   4  13         10.82         10.02        11.64 o                         
  -6   4  13       1711.48       1728.49        22.56 o                         
  -5   4  13          0.60          4.71         8.97 o                         
  -4   4  13        949.44        964.76        18.88 o                         
  -3   4  13       5293.98       5259.92        36.81 o                         
  -2   4  13       7454.84       7370.51        47.61 o                         
  -1   4  13         87.97         90.17         4.96 o                         
   0   4  13       3211.92       3177.78        31.16 o                         
   1   4  13        327.92        329.95         8.57 o                         
   2   4  13          1.37         -0.94        10.38 o                         
   3   4  13        468.51        464.50        17.88 o                         
   4   4  13          5.14          4.34        12.04 o                         
   5   4  13       1199.75       1184.17        15.69 o                         
   6   4  13       1428.34       1530.30        21.68 o                         
 -15   5  13         93.54         88.08         8.06 o                         
 -14   5  13        408.01        388.86        12.05 o                         
 -13   5  13       2058.91       2040.00        24.26 o                         
 -12   5  13        134.81        127.43        14.33 o                         
 -11   5  13        506.61        509.52        19.41 o                         
 -10   5  13        493.26        497.16        32.93 o                         
  -9   5  13        806.57        801.60        20.78 o                         
  -8   5  13         18.98         25.48        12.95 o                         
  -7   5  13       2452.58       2408.77        30.14 o                         
  -6   5  13         34.46         38.03         8.36 o                         
  -5   5  13       3150.59       3234.02        30.08 o                         
  -4   5  13        367.53        377.50        12.91 o                         
  -3   5  13        368.43        371.43        11.51 o                         
  -2   5  13        644.38        661.77        15.15 o                         
  -1   5  13        259.32        265.72        11.79 o                         
   0   5  13       2405.69       2389.13        24.58 o                         
   1   5  13       1076.63       1080.05        23.02 o                         
   2   5  13        362.39        359.63        11.31 o                         
   3   5  13       1073.76       1072.48        35.36 o                         
   4   5  13        300.59        319.46        11.31 o                         
   5   5  13        659.78        708.42        14.75 o                         
 -14   6  13        347.37        385.39        12.37 o                         
 -13   6  13         37.05         50.51         6.86 o                         
 -12   6  13          2.76         -0.67         5.29 o                         
 -11   6  13        502.82        500.70        17.55 o                         
 -10   6  13        887.02        915.20        23.13 o                         
  -9   6  13         49.13         35.85        15.67 o                         
  -8   6  13        716.47        694.64        18.65 o                         
  -7   6  13       1884.59       1959.77        21.16 o                         
  -6   6  13        150.08        144.92        13.16 o                         
  -5   6  13        630.01        637.27        21.37 o                         
  -4   6  13       1299.67       1253.32        30.33 o                         
  -3   6  13       2095.41       2152.52        19.67 o                         
  -2   6  13        585.42        585.70        15.73 o                         
  -1   6  13         90.97         81.15        13.71 o                         
   0   6  13          9.65          6.27        11.59 o                         
   1   6  13          5.04         -5.42        12.52 o                         
   2   6  13        222.78        214.18        19.79 o                         
   3   6  13        134.89        137.55         6.57 o                         
   4   6  13         30.01         32.29         7.23 o                         
   5   6  13        388.00        353.30        12.56 o                         
 -13   7  13        428.14        432.52        12.58 o                         
 -12   7  13         20.95         20.70         6.06 o                         
 -11   7  13        372.29        369.54        29.60 o                         
 -10   7  13          0.51         -3.01         7.14 o                         
  -9   7  13         63.58         45.19        15.39 o                         
  -8   7  13       1130.52       1088.91        20.78 o                         
  -7   7  13        773.17        805.16        24.66 o                         
  -6   7  13       1173.35       1162.85        31.87 o                         
  -5   7  13        336.93        318.67        16.75 o                         
  -4   7  13         22.94         21.95        13.45 o                         
  -3   7  13          0.29         -2.31         6.69 o                         
  -2   7  13          4.56          2.53        14.91 o                         
  -1   7  13        106.67        118.20         6.17 o                         
   0   7  13         40.86         43.00        20.50 o                         
   1   7  13         54.73         39.93        11.74 o                         
   2   7  13         87.26         85.58        14.38 o                         
   3   7  13         32.08         40.40        14.36 o                         
   4   7  13        128.03        124.34        11.43 o                         
 -12   8  13       1699.98       1670.87        21.54 o                         
 -11   8  13        757.24        758.85        30.15 o                         
 -10   8  13        368.71        389.62        16.54 o                         
  -9   8  13         10.88         -1.29        13.27 o                         
  -8   8  13        964.29        981.95        26.92 o                         
  -7   8  13        236.05        248.49        21.10 o                         
  -6   8  13       3704.65       3733.13        70.88 o                         
  -5   8  13          0.17         13.68        10.23 o                         
  -4   8  13       1950.20       1882.44        36.52 o                         
  -3   8  13         57.05         61.92         6.26 o                         
  -2   8  13         20.62         11.31         5.19 o                         
  -1   8  13       1648.12       1549.16        25.02 o                         
   0   8  13       1091.72       1096.49        17.01 o                         
   1   8  13       1615.45       1613.40        22.93 o                         
   2   8  13       1517.80       1562.83        20.77 o                         
 -10   9  13        147.81        141.28         8.16 o                         
  -9   9  13        103.56        107.18         7.65 o                         
  -8   9  13        485.08        512.44        21.10 o                         
  -7   9  13        201.65        152.04         8.85 o                         
  -6   9  13        420.28        393.29        11.83 o                         
  -5   9  13        907.14        911.95        15.26 o                         
  -4   9  13         75.98         87.75         6.21 o                         
  -3   9  13       1026.28       1014.98        16.93 o                         
  -2   9  13        107.85         88.20         6.80 o                         
  -1   9  13        779.35        757.80        17.01 o                         
   0   9  13         95.00         71.54         7.19 o                         
  -5  10  13        112.88        104.86        11.73 o                         
  -4  10  13        196.82        145.60        23.44 o                         
 -16   0  14        198.73        198.29        11.47 o                         
 -15   0  14       1510.93       1474.64        26.89 o                         
 -14   0  14          0.87         -0.81         7.44 o                         
 -13   0  14       2264.31       2285.51        31.74 o                         
 -12   0  14       5323.72       5326.54        60.12 o                         
 -11   0  14        125.80        113.84        17.87 o                         
 -10   0  14        804.16        742.15        22.13 o                         
  -9   0  14          5.43          7.78         4.90 o                         
  -8   0  14        242.98        265.17         9.81 o                         
  -7   0  14       4203.31       4458.60        43.98 o                         
  -6   0  14       3125.23       3295.59        37.67 o                         
  -5   0  14       5801.45       6056.45        61.18 o                         
  -4   0  14       3355.69       3552.74        39.23 o                         
  -3   0  14       3398.95       3422.59        59.57 o                         
  -2   0  14        453.24        388.88        22.60 o                         
  -1   0  14       6764.87       6689.62        62.64 o                         
   0   0  14       1114.99       1140.37        16.19 o                         
   1   0  14      22675.58      22205.01       198.93 o                         
   2   0  14       2443.33       2350.99        28.79 o                         
   3   0  14       4234.82       4206.75        83.98 o                         
   4   0  14        215.29        198.06        11.83 o                         
   5   0  14        517.55        531.60        17.72 o                         
   6   0  14       3047.53       3022.00        46.71 o                         
 -16   1  14       1053.77       1042.09        18.38 o                         
 -15   1  14        563.28        569.77        12.83 o                         
 -14   1  14       1717.19       1697.69        20.25 o                         
 -13   1  14         55.70         60.15         5.55 o                         
 -12   1  14       4249.69       4085.34        44.27 o                         
 -11   1  14        378.96        362.98        10.56 o                         
 -10   1  14       6023.93       5821.90        46.94 o                         
  -9   1  14       2584.24       2614.81        26.68 o                         
  -8   1  14       9305.27       9403.69        59.51 o                         
  -7   1  14       1485.49       1539.82        28.05 o                         
  -6   1  14       6641.60       6851.20        45.64 o                         
  -5   1  14         56.80         67.37         7.61 o                         
  -4   1  14       1401.75       1426.83        23.06 o                         
  -3   1  14        134.84        127.80        13.81 o                         
  -2   1  14        473.06        478.77        13.11 o                         
  -1   1  14       2391.71       2355.43        19.11 o                         
   0   1  14       1610.05       1571.18        23.77 o                         
   1   1  14       1485.47       1497.09        15.59 o                         
   2   1  14        428.23        427.57        17.14 o                         
   3   1  14        389.75        412.25        19.69 o                         
   4   1  14         55.30         49.60         5.42 o                         
   5   1  14        319.18        331.49        11.01 o                         
   6   1  14        350.13        373.51        12.13 o                         
 -16   2  14         24.00         21.29         6.20 o                         
 -15   2  14         16.10         13.99         5.70 o                         
 -14   2  14        226.78        198.10         8.39 o                         
 -13   2  14         29.49         33.10         5.53 o                         
 -12   2  14        103.17        104.85         5.47 o                         
 -11   2  14       1730.63       1660.27        23.02 o                         
 -10   2  14       1293.73       1320.71        20.55 o                         
  -9   2  14        107.82         90.38         6.38 o                         
  -8   2  14       3818.62       3843.35        33.41 o                         
  -7   2  14       2520.11       2379.71        27.11 o                         
  -6   2  14         14.42         18.40         6.27 o                         
  -5   2  14          1.30          0.68         5.32 o                         
  -4   2  14         79.66         87.75         9.39 o                         
  -3   2  14       8728.31       8711.64        54.87 o                         
  -2   2  14       1182.77       1264.79        21.19 o                         
  -1   2  14      11960.59      11835.54        84.21 o                         
   0   2  14       3043.14       2998.75        24.71 o                         
   1   2  14        327.50        320.11        13.68 o                         
   2   2  14        990.78        991.61        22.89 o                         
   3   2  14       1224.48       1189.84        21.99 o                         
   4   2  14        692.02        680.86        12.56 o                         
   5   2  14       1839.21       1953.64        23.67 o                         
   6   2  14         37.13         22.05         6.40 o                         
 -16   3  14         73.69         59.96         6.80 o                         
 -15   3  14        113.69        104.13         6.79 o                         
 -14   3  14         36.22         19.49         5.52 o                         
 -13   3  14         91.72         68.12         6.41 o                         
 -12   3  14        238.87        227.73         8.71 o                         
 -11   3  14       2228.92       2239.61        34.94 o                         
 -10   3  14       4528.11       4564.55        47.27 o                         
  -9   3  14        737.86        716.41        21.62 o                         
  -8   3  14        851.59        794.66        16.82 o                         
  -7   3  14         91.56         91.26         9.41 o                         
  -6   3  14        186.85        164.14        11.93 o                         
  -5   3  14        821.70        840.69        18.20 o                         
  -4   3  14         29.86         32.43         6.86 o                         
  -3   3  14       2023.83       2012.26        17.22 o                         
  -2   3  14         19.92         35.09         6.88 o                         
  -1   3  14         25.87         42.23         7.49 o                         
   0   3  14       3953.17       3889.93        28.96 o                         
   1   3  14        125.85        126.75        14.10 o                         
   2   3  14       1254.70       1264.54        18.50 o                         
   3   3  14       1031.87       1097.86        25.87 o                         
   4   3  14        186.55        173.88         7.55 o                         
   5   3  14         63.18         64.66         7.19 o                         
 -15   4  14        232.67        196.32        10.19 o                         
 -14   4  14         34.16         29.44         6.25 o                         
 -13   4  14        368.40        370.05        12.90 o                         
 -12   4  14       1503.89       1567.60        21.34 o                         
 -11   4  14       5482.39       5501.80        47.91 o                         
 -10   4  14          1.03          6.54         5.19 o                         
  -9   4  14       2359.17       2372.99        41.38 o                         
  -8   4  14          3.33          6.26         6.94 o                         
  -7   4  14        214.60        221.35        14.89 o                         
  -6   4  14       1559.94       1586.90        35.90 o                         
  -5   4  14       1559.54       1504.45        32.78 o                         
  -4   4  14       1180.51       1163.57        24.47 o                         
  -3   4  14        594.59        567.38        17.39 o                         
  -2   4  14        793.26        760.22        15.31 o                         
  -1   4  14         41.03         46.60         9.16 o                         
   0   4  14          5.99          4.00         9.60 o                         
   1   4  14        565.54        575.17        14.62 o                         
   2   4  14        736.37        704.85        20.42 o                         
   3   4  14          6.23         12.46         7.17 o                         
   4   4  14        402.27        388.88        10.82 o                         
   5   4  14        177.15        178.82         8.52 o                         
 -14   5  14         58.78         35.52         7.72 o                         
 -13   5  14          2.69          2.12         5.88 o                         
 -12   5  14         97.92         81.84         6.17 o                         
 -11   5  14          4.63         -0.86        13.50 o                         
 -10   5  14       1645.07       1766.70        29.95 o                         
  -9   5  14       3727.05       3672.93        55.20 o                         
  -8   5  14          5.77         10.44        13.64 o                         
  -7   5  14        989.98        973.89        28.82 o                         
  -6   5  14        259.32        240.71        12.10 o                         
  -5   5  14        177.00        153.47        16.86 o                         
  -4   5  14       5204.96       5320.91        44.12 o                         
  -3   5  14        160.54        176.39        11.17 o                         
  -2   5  14       8653.25       8584.10        71.69 o                         
  -1   5  14       1598.32       1524.97        19.30 o                         
   0   5  14       1326.61       1272.88        25.14 o                         
   1   5  14        212.23        247.18        19.02 o                         
   2   5  14       1060.09       1014.17        32.94 o                         
   3   5  14        889.48        883.96        13.40 o                         
   4   5  14       3257.45       3371.82        35.70 o                         
 -14   6  14        165.08        143.36         8.02 o                         
 -13   6  14       2580.90       2558.53        36.14 o                         
 -12   6  14         50.13         63.78         6.95 o                         
 -11   6  14       1423.59       1399.13        56.25 o                         
 -10   6  14        622.65        632.29        27.92 o                         
  -9   6  14       6039.57       6175.96        51.81 o                         
  -8   6  14        236.10        248.51        10.14 o                         
  -7   6  14       6823.88       6914.88        64.23 o                         
  -6   6  14        260.73        302.62        24.29 o                         
  -5   6  14        796.79        845.41        21.06 o                         
  -4   6  14       1182.30       1170.53        24.81 o                         
  -3   6  14        409.89        391.17        11.69 o                         
  -2   6  14        270.17        289.70        14.91 o                         
  -1   6  14        364.71        347.65        14.21 o                         
   0   6  14       1381.25       1364.35        32.04 o                         
   1   6  14        766.31        735.96        16.48 o                         
   2   6  14        884.45        893.69        29.43 o                         
   3   6  14        574.67        576.82        13.77 o                         
 -12   7  14         47.99         49.14         6.84 o                         
 -11   7  14        387.34        406.15        17.58 o                         
 -10   7  14         90.95         67.45        26.69 o                         
  -9   7  14        597.41        562.07        23.57 o                         
  -8   7  14       2557.17       2677.84        33.82 o                         
  -7   7  14        305.99        328.95        16.58 o                         
  -6   7  14       2105.57       2236.49        37.27 o                         
  -5   7  14        948.13        916.24        15.53 o                         
  -4   7  14       1346.18       1324.58        18.27 o                         
  -3   7  14        316.25        291.98        11.04 o                         
  -2   7  14        983.96        974.44        17.08 o                         
  -1   7  14         95.52        105.31         8.79 o                         
   0   7  14       3033.96       3086.06        51.66 o                         
   1   7  14         56.90         70.49         5.65 o                         
   2   7  14       3259.69       3215.55        42.93 o                         
 -11   8  14       1505.63       1491.59        21.29 o                         
 -10   8  14         78.03         57.58         8.99 o                         
  -9   8  14        746.41        744.07        15.42 o                         
  -8   8  14         86.93         93.90         7.30 o                         
  -7   8  14        511.39        529.68        13.87 o                         
  -6   8  14         42.45         30.26         5.88 o                         
  -5   8  14        363.84        370.64        11.48 o                         
  -4   8  14        217.17        184.85         8.62 o                         
  -3   8  14         21.90         18.74         5.66 o                         
  -2   8  14        956.60       1059.32        16.59 o                         
  -1   8  14         25.06         20.12         6.51 o                         
   0   8  14        226.60        226.44        10.31 o                         
   1   8  14         59.91         54.24         6.40 o                         
  -8   9  14        356.97        361.12        17.15 o                         
  -7   9  14          5.73          1.18         6.66 o                         
  -6   9  14          4.34          2.03         6.15 o                         
  -5   9  14          0.33          0.12         6.80 o                         
  -4   9  14        128.75        137.50         8.73 o                         
  -3   9  14        291.71        238.95        13.52 o                         
  -2   9  14        724.55        749.54        18.11 o                         
 -16   1  15        272.29        254.21        14.74 o                         
 -15   1  15       1296.58       1362.75        18.80 o                         
 -14   1  15        581.55        602.69        12.90 o                         
 -13   1  15          4.74         15.14         5.32 o                         
 -12   1  15         55.16         57.26         5.55 o                         
 -11   1  15        137.04        131.56         7.57 o                         
 -10   1  15        142.90        138.80         8.31 o                         
  -9   1  15       2760.89       2775.54        32.62 o                         
  -8   1  15         51.08         67.84         9.44 o                         
  -7   1  15       7757.39       7840.82        55.25 o                         
  -6   1  15       2908.42       2978.25        37.45 o                         
  -5   1  15       1563.04       1623.15        22.05 o                         
  -4   1  15        729.21        736.48        31.61 o                         
  -3   1  15          5.11          3.72         6.17 o                         
  -2   1  15       1070.41       1067.17        24.31 o                         
  -1   1  15       3305.63       3292.93        32.02 o                         
   0   1  15        217.04        219.50        11.16 o                         
   1   1  15        976.58        925.68        23.63 o                         
   2   1  15        667.50        651.86        26.73 o                         
   3   1  15         22.21         28.52         4.69 o                         
   4   1  15         19.44         17.08         6.01 o                         
   5   1  15        113.63        101.46         7.23 o                         
 -16   2  15        377.57        326.43        18.21 o                         
 -15   2  15        614.18        629.83        14.40 o                         
 -14   2  15        293.20        270.41         9.84 o                         
 -13   2  15        879.39        903.94        14.43 o                         
 -12   2  15       1294.97       1278.50        16.98 o                         
 -11   2  15         34.01         24.82         7.31 o                         
 -10   2  15       2117.47       2038.82        25.20 o                         
  -9   2  15        398.54        383.50        14.61 o                         
  -8   2  15       5691.65       5730.72        40.39 o                         
  -7   2  15       1731.81       1673.49        27.33 o                         
  -6   2  15       2851.16       2898.49        29.41 o                         
  -5   2  15       1365.15       1360.02        28.77 o                         
  -4   2  15        624.68        602.88        18.91 o                         
  -3   2  15        708.97        729.86        21.19 o                         
  -2   2  15       2633.07       2652.34        26.31 o                         
  -1   2  15          3.69          1.86        10.29 o                         
   0   2  15       1967.77       1927.02        32.64 o                         
   1   2  15         61.65         71.79        17.10 o                         
   2   2  15        928.06        929.09        22.35 o                         
   3   2  15         89.28         81.10         5.45 o                         
   4   2  15        920.11        921.12        16.17 o                         
   5   2  15        145.31        135.16         8.56 o                         
 -15   3  15        431.48        407.26        14.92 o                         
 -14   3  15         52.62         52.74         6.14 o                         
 -13   3  15       3006.12       2941.86        29.23 o                         
 -12   3  15        635.17        650.84        12.42 o                         
 -11   3  15       3561.90       3643.78        58.38 o                         
 -10   3  15       1196.81       1186.68        20.39 o                         
  -9   3  15        979.73        950.45        18.56 o                         
  -8   3  15         84.83         71.33        10.07 o                         
  -7   3  15         86.62         90.63        11.34 o                         
  -6   3  15       1949.54       1884.97        29.95 o                         
  -5   3  15       5572.40       5655.22        42.79 o                         
  -4   3  15        149.38        150.01        10.16 o                         
  -3   3  15       3326.99       3270.63        36.49 o                         
  -2   3  15        518.77        509.30        19.05 o                         
  -1   3  15       1177.58       1100.46        21.56 o                         
   0   3  15          2.77          7.46         5.89 o                         
   1   3  15       1101.16       1102.30        20.79 o                         
   2   3  15        230.24        226.51        15.25 o                         
   3   3  15       2501.37       2515.70        26.13 o                         
   4   3  15          2.71          5.85         6.57 o                         
 -15   4  15        101.62         86.82         7.93 o                         
 -14   4  15        202.21        187.41         9.48 o                         
 -13   4  15          0.13          2.65         5.92 o                         
 -12   4  15        960.91        949.62        15.00 o                         
 -11   4  15        689.46        721.21        19.47 o                         
 -10   4  15       3610.65       3661.68        66.55 o                         
  -9   4  15       2961.17       3017.16        52.45 o                         
  -8   4  15       1440.56       1439.76        27.15 o                         
  -7   4  15        358.77        366.34        15.36 o                         
  -6   4  15       3407.84       3459.77        30.96 o                         
  -5   4  15        115.53        100.45        16.78 o                         
  -4   4  15       5086.80       5143.92        42.72 o                         
  -3   4  15       2910.66       2996.65        27.29 o                         
  -2   4  15        594.24        580.52        16.96 o                         
  -1   4  15         34.11         28.42         8.49 o                         
   0   4  15        918.39        923.10        15.73 o                         
   1   4  15        563.90        559.59        13.06 o                         
   2   4  15       2070.26       2045.49        25.99 o                         
   3   4  15        208.83        197.53        12.51 o                         
   4   4  15       2014.71       2075.74        24.89 o                         
 -14   5  15        821.13        832.04        17.26 o                         
 -13   5  15          8.66         12.31         8.49 o                         
 -12   5  15        114.43        118.56         7.00 o                         
 -11   5  15        459.95        429.19        21.57 o                         
 -10   5  15         12.46         17.33        18.11 o                         
  -9   5  15        256.75        269.82        24.23 o                         
  -8   5  15          3.15         -0.43        10.80 o                         
  -7   5  15        205.98        195.85        11.34 o                         
  -6   5  15         58.12         21.26        37.41 o                         
  -5   5  15        116.53        106.12        13.93 o                         
  -4   5  15        299.55        251.69        12.32 o                         
  -3   5  15        305.11        261.02         8.98 o                         
  -2   5  15        171.61        169.19        22.56 o                         
  -1   5  15        522.61        484.78        18.87 o                         
   0   5  15         18.59         18.45         8.73 o                         
   1   5  15       1692.37       1709.93        18.78 o                         
   2   5  15        941.28        904.26        15.45 o                         
   3   5  15        214.52        224.68        14.92 o                         
 -13   6  15        121.11        135.00         7.84 o                         
 -12   6  15        180.79        154.54        12.75 o                         
 -11   6  15        100.79         93.80        16.36 o                         
 -10   6  15         62.25         52.05        14.87 o                         
  -9   6  15        267.44        322.65        16.09 o                         
  -8   6  15       1917.20       1908.15        58.17 o                         
  -7   6  15       1040.97       1099.82        33.14 o                         
  -6   6  15        123.29        136.89        14.03 o                         
  -5   6  15        702.63        727.17        38.64 o                         
  -4   6  15        222.11        220.89        17.80 o                         
  -3   6  15        314.86        326.70        10.85 o                         
  -2   6  15        164.98        124.02         9.88 o                         
  -1   6  15         47.63         43.56        11.01 o                         
   0   6  15        249.00        257.25        14.75 o                         
   1   6  15         41.84         38.55        11.94 o                         
   2   6  15         57.15         59.89         6.35 o                         
 -12   7  15          3.76          4.11         7.82 o                         
 -11   7  15        414.25        413.73        20.02 o                         
 -10   7  15          6.21          9.67        24.42 o                         
  -9   7  15        281.25        291.08        13.80 o                         
  -8   7  15        369.65        388.09        20.11 o                         
  -7   7  15        714.67        694.41        14.49 o                         
  -6   7  15       1206.68       1219.23        24.00 o                         
  -5   7  15       1597.11       1660.52        21.70 o                         
  -4   7  15        299.01        280.04        11.01 o                         
  -3   7  15        473.50        497.45        12.44 o                         
  -2   7  15         39.87         23.26         6.14 o                         
  -1   7  15         50.11         35.50         7.07 o                         
   0   7  15        220.73        188.96        10.37 o                         
   1   7  15        432.14        412.05        11.94 o                         
 -10   8  15         74.57         73.62        12.11 o                         
  -9   8  15          4.20          4.30         8.67 o                         
  -8   8  15       1044.41       1023.59        17.90 o                         
  -7   8  15        332.92        355.97        14.67 o                         
  -6   8  15        229.91        186.12        10.16 o                         
  -5   8  15         72.28         65.19         7.19 o                         
  -4   8  15         38.15         36.65         6.85 o                         
  -3   8  15        206.15        209.36         9.41 o                         
  -2   8  15        947.16       1000.17        16.67 o                         
  -1   8  15         64.83         50.66         7.13 o                         
 -15   0  16       1606.51       1614.73        30.84 o                         
 -14   0  16       5728.68       5751.26        71.98 o                         
 -13   0  16         27.95         41.19         8.35 o                         
 -12   0  16         46.63         47.29         7.99 o                         
 -11   0  16       2964.65       2907.58        75.45 o                         
 -10   0  16       1335.07       1274.60        32.59 o                         
  -9   0  16       6305.59       6382.18        85.32 o                         
  -8   0  16       2326.41       2278.20        33.40 o                         
  -7   0  16       2195.06       2277.33        57.95 o                         
  -6   0  16        515.72        503.50        12.68 o                         
  -5   0  16        404.10        451.20        19.71 o                         
  -4   0  16       4555.44       4575.98        53.84 o                         
  -3   0  16       7649.27       7593.93        75.25 o                         
  -2   0  16         43.59         17.01        28.55 o                         
  -1   0  16       8236.84       8174.33        79.85 o                         
   0   0  16       1247.40       1250.78        20.15 o                         
   1   0  16        157.38        137.72        20.70 o                         
   2   0  16          3.16         -1.17         5.32 o                         
   3   0  16         10.45          8.37         9.00 o                         
   4   0  16         14.42         27.04         8.72 o                         
 -15   1  16        142.01        137.12         8.81 o                         
 -14   1  16        205.20        197.50         7.87 o                         
 -13   1  16         48.69         52.56         6.40 o                         
 -12   1  16        183.60        168.04         7.19 o                         
 -11   1  16        116.64        106.53         6.17 o                         
 -10   1  16        918.72        914.75        29.17 o                         
  -9   1  16       2573.09       2551.98        34.76 o                         
  -8   1  16       1311.49       1383.88        26.46 o                         
  -7   1  16       5791.08       5897.20        43.09 o                         
  -6   1  16        375.24        398.76        15.45 o                         
  -5   1  16       3493.40       3523.63        32.78 o                         
  -4   1  16        952.01        940.09        17.43 o                         
  -3   1  16       1481.79       1492.93        29.42 o                         
  -2   1  16       1666.85       1612.28        29.93 o                         
  -1   1  16       1198.34       1200.25        25.04 o                         
   0   1  16       1344.79       1285.04        23.12 o                         
   1   1  16        129.02        128.93        22.54 o                         
   2   1  16       3102.37       3055.19        30.30 o                         
   3   1  16          4.75         15.55         5.81 o                         
 -15   2  16       1110.61       1010.65        17.78 o                         
 -14   2  16        180.48        160.40         7.47 o                         
 -13   2  16       3625.53       3642.27        34.64 o                         
 -12   2  16       4393.79       4486.29        44.05 o                         
 -11   2  16          2.55          4.92         5.28 o                         
 -10   2  16        178.84        164.02        12.46 o                         
  -9   2  16         53.84         49.11         5.18 o                         
  -8   2  16       1200.08       1166.22        24.87 o                         
  -7   2  16       1999.58       2011.67        30.96 o                         
  -6   2  16       1200.94       1209.28        24.08 o                         
  -5   2  16       4551.45       4702.97        37.49 o                         
  -4   2  16         21.52         24.61        10.17 o                         
  -3   2  16        474.49        458.31        15.90 o                         
  -2   2  16        365.43        397.20        14.53 o                         
  -1   2  16          8.95          5.43         7.98 o                         
   0   2  16        512.33        490.57        13.94 o                         
   1   2  16        591.86        571.65        23.09 o                         
   2   2  16        144.76        133.42         6.68 o                         
   3   2  16         33.37         48.94         6.12 o                         
 -15   3  16        785.82        815.56        21.52 o                         
 -14   3  16         28.52         32.09         8.19 o                         
 -13   3  16        175.35        151.98         7.81 o                         
 -12   3  16        123.64        118.92         7.80 o                         
 -11   3  16        129.46        148.10        14.06 o                         
 -10   3  16       1318.04       1328.25        26.16 o                         
  -9   3  16          0.97          9.85        11.10 o                         
  -8   3  16         67.74         64.12         9.64 o                         
  -7   3  16        160.64        168.70        17.02 o                         
  -6   3  16        213.36        216.98        10.50 o                         
  -5   3  16       2089.95       2107.88        36.26 o                         
  -4   3  16       1014.61        958.51        12.25 o                         
  -3   3  16       2340.19       2343.02        27.95 o                         
  -2   3  16        698.50        720.07        24.10 o                         
  -1   3  16          4.21         -0.56        17.30 o                         
   0   3  16        566.31        546.43        18.55 o                         
   1   3  16         73.85         74.02         4.81 o                         
   2   3  16        186.00        179.40         9.50 o                         
   3   3  16         11.28          5.03         7.55 o                         
 -14   4  16          2.94          4.11         6.55 o                         
 -13   4  16        215.39        217.45        12.18 o                         
 -12   4  16        543.72        514.31        13.01 o                         
 -11   4  16        258.48        244.44        16.57 o                         
 -10   4  16         60.57         56.78         7.38 o                         
  -9   4  16         64.38         53.01         9.58 o                         
  -8   4  16        555.20        519.56        20.15 o                         
  -7   4  16         97.19         98.07        11.49 o                         
  -6   4  16       1177.14       1193.58        37.33 o                         
  -5   4  16       1171.09       1160.58        32.94 o                         
  -4   4  16       4384.03       4345.52        40.13 o                         
  -3   4  16        181.69        166.61        16.94 o                         
  -2   4  16       2536.49       2485.66        36.85 o                         
  -1   4  16          0.87         -1.06         6.90 o                         
   0   4  16        132.95        102.50        13.33 o                         
   1   4  16       1641.56       1596.77        28.07 o                         
   2   4  16          8.01          2.40         5.38 o                         
 -13   5  16       1954.04       1927.99        25.59 o                         
 -12   5  16       2393.29       2459.86        29.95 o                         
 -11   5  16       2219.62       2160.28        44.61 o                         
 -10   5  16        138.99        127.70        23.61 o                         
  -9   5  16         23.16         25.95        12.99 o                         
  -8   5  16       1057.49       1114.39        19.88 o                         
  -7   5  16        388.45        398.47        17.72 o                         
  -6   5  16       2733.47       2751.00        48.33 o                         
  -5   5  16          2.75         11.46        18.30 o                         
  -4   5  16       1845.70       1797.26        42.37 o                         
  -3   5  16        250.86        271.09        22.22 o                         
  -2   5  16        301.45        299.63         9.95 o                         
  -1   5  16        335.92        328.65        12.12 o                         
   0   5  16       1297.89       1308.00        17.51 o                         
   1   5  16         59.42         56.62         6.24 o                         
 -12   6  16        112.39         89.29         8.15 o                         
 -11   6  16        350.24        353.58        36.37 o                         
 -10   6  16        516.73        509.73        22.08 o                         
  -9   6  16        378.25        427.89        20.24 o                         
  -8   6  16        863.75        833.51        33.11 o                         
  -7   6  16        796.79        904.45        16.01 o                         
  -6   6  16       3597.56       3653.16        73.38 o                         
  -5   6  16        587.98        581.21        13.38 o                         
  -4   6  16       1292.30       1290.13        18.76 o                         
  -3   6  16        864.40        815.75        15.12 o                         
  -2   6  16         55.62         53.85         6.27 o                         
  -1   6  16       1964.87       2016.21        26.15 o                         
   0   6  16       1209.26       1193.15        17.99 o                         
 -10   7  16       2636.09       2645.60        37.40 o                         
  -9   7  16        734.60        717.88        17.07 o                         
  -8   7  16       1090.90       1170.54        21.71 o                         
  -7   7  16        298.76        311.23        17.11 o                         
  -6   7  16        313.94        337.94        12.06 o                         
  -5   7  16         58.44         42.03         6.42 o                         
  -4   7  16         75.29         71.95         7.14 o                         
  -3   7  16       1151.62       1235.54        19.94 o                         
  -2   7  16       2054.49       2051.29        25.31 o                         
  -1   7  16         20.33         21.85         7.42 o                         
  -7   8  16         12.78          7.43         6.75 o                         
  -6   8  16        289.47        269.82        10.92 o                         
  -5   8  16        162.38        134.58         7.78 o                         
 -14   1  17         94.84         91.42         7.81 o                         
 -13   1  17         21.99         29.71         5.88 o                         
 -12   1  17        166.16        178.98         7.54 o                         
 -11   1  17       2325.98       2347.34        29.01 o                         
 -10   1  17       1432.02       1389.51        16.75 o                         
  -9   1  17         23.12         28.89         5.16 o                         
  -8   1  17       1721.14       1728.85        32.69 o                         
  -7   1  17        277.46        287.38        11.93 o                         
  -6   1  17         40.36         40.93        16.00 o                         
  -5   1  17       2035.93       2148.40        21.67 o                         
  -4   1  17        111.15        105.64        16.04 o                         
  -3   1  17        480.54        472.70        20.91 o                         
  -2   1  17        232.04        215.58        17.09 o                         
  -1   1  17        148.11        118.80        14.93 o                         
   0   1  17        840.63        837.90        13.54 o                         
   1   1  17         23.86         20.30         4.85 o                         
   2   1  17          2.67          3.51         5.77 o                         
 -14   2  17         98.23         78.29         7.99 o                         
 -13   2  17        116.58        110.62         6.69 o                         
 -12   2  17        541.70        539.83        11.85 o                         
 -11   2  17       1432.17       1412.03        17.72 o                         
 -10   2  17        985.63        975.26        31.91 o                         
  -9   2  17       2890.40       2795.31        26.97 o                         
  -8   2  17         29.07         30.42         8.89 o                         
  -7   2  17         39.47         33.95        10.69 o                         
  -6   2  17        268.91        292.82        16.91 o                         
  -5   2  17        272.36        288.84         8.97 o                         
  -4   2  17        321.37        332.65        18.03 o                         
  -3   2  17        606.99        606.54        15.89 o                         
  -2   2  17        408.12        386.64        23.83 o                         
  -1   2  17        204.16        173.21        10.52 o                         
   0   2  17        809.54        804.73        18.92 o                         
   1   2  17        584.38        584.06        11.17 o                         
   2   2  17        536.55        525.00        12.61 o                         
 -14   3  17       1602.02       1545.69        23.86 o                         
 -13   3  17         16.66         23.11         8.35 o                         
 -12   3  17       2452.08       2511.21        30.17 o                         
 -11   3  17         82.64         83.63         6.72 o                         
 -10   3  17        164.81        151.49         9.70 o                         
  -9   3  17       1103.38       1128.12        23.22 o                         
  -8   3  17        183.62        163.77        11.22 o                         
  -7   3  17       3910.51       3920.02        33.96 o                         
  -6   3  17       3395.12       3368.26        45.09 o                         
  -5   3  17        454.91        474.90        14.47 o                         
  -4   3  17       2441.75       2501.48        33.69 o                         
  -3   3  17        112.72        107.62        17.75 o                         
  -2   3  17        625.65        615.20        26.76 o                         
  -1   3  17        697.56        707.53        11.11 o                         
   0   3  17          8.92         12.55         4.74 o                         
   1   3  17       2887.98       2865.22        31.13 o                         
 -13   4  17       2135.05       2179.67        27.70 o                         
 -12   4  17        143.92        144.96        11.02 o                         
 -11   4  17        661.19        650.94        13.82 o                         
 -10   4  17         12.19          9.72        30.82 o                         
  -9   4  17         10.56          6.19        31.00 o                         
  -8   4  17        816.83        813.97        28.81 o                         
  -7   4  17       2353.29       2459.39        38.65 o                         
  -6   4  17        146.91        150.43        19.70 o                         
  -5   4  17        638.37        663.61        12.54 o                         
  -4   4  17         75.93         75.79        15.55 o                         
  -3   4  17          4.82         -4.09         9.63 o                         
  -2   4  17        312.33        275.51        26.65 o                         
  -1   4  17        114.02        111.57         8.19 o                         
   0   4  17        913.64        923.75        13.75 o                         
   1   4  17        358.72        367.05        10.81 o                         
 -12   5  17         17.99         12.97         7.36 o                         
 -11   5  17          2.09         -3.55         6.71 o                         
 -10   5  17        517.23        478.38        39.13 o                         
  -9   5  17        448.80        458.86        16.11 o                         
  -8   5  17       1136.28       1144.11        30.90 o                         
  -7   5  17        162.77        156.32         8.24 o                         
  -6   5  17        149.78        179.62        18.71 o                         
  -5   5  17        461.23        465.75        12.69 o                         
  -4   5  17        107.30        115.54         7.20 o                         
  -3   5  17       1225.97       1231.00        18.27 o                         
  -2   5  17        698.09        690.29        14.39 o                         
  -1   5  17        246.54        212.46        11.13 o                         
   0   5  17        771.60        769.84        14.75 o                         
 -11   6  17         28.99         34.10         7.46 o                         
 -10   6  17        198.18        164.49        10.17 o                         
  -9   6  17        824.11        854.35        22.21 o                         
  -8   6  17        699.84        663.28        15.98 o                         
  -7   6  17        227.19        256.88        11.17 o                         
  -6   6  17        330.60        336.33        12.21 o                         
  -5   6  17        824.72        780.08        15.67 o                         
  -4   6  17          2.87         -1.88         6.07 o                         
  -3   6  17         89.83         61.75         6.82 o                         
  -2   6  17         73.13         58.25         6.77 o                         
  -8   7  17        402.72        382.82        13.35 o                         
  -7   7  17         48.38         41.08         6.75 o                         
  -6   7  17          1.01          5.64         6.03 o                         
  -5   7  17         72.84         63.09         6.93 o                         
 -14   0  18         82.01         85.48         9.86 o                         
 -13   0  18         48.95         42.08         9.43 o                         
 -12   0  18       1898.70       1877.81        38.96 o                         
 -11   0  18        193.71        157.47        11.65 o                         
 -10   0  18       3141.01       3066.87        51.34 o                         
  -9   0  18        293.94        266.35        12.30 o                         
  -8   0  18       4778.88       4691.88        96.62 o                         
  -7   0  18        173.87        199.38        18.22 o                         
  -6   0  18       3174.99       3224.27        38.33 o                         
  -5   0  18        620.87        599.73        43.21 o                         
  -4   0  18       3403.91       3560.14        42.04 o                         
  -3   0  18        142.28        124.77        15.73 o                         
  -2   0  18       2071.73       2149.45        31.32 o                         
  -1   0  18         17.16         10.45         7.71 o                         
   0   0  18       1538.53       1481.44        24.45 o                         
 -14   1  18        125.82        117.20         8.29 o                         
 -13   1  18       3417.83       3356.77        38.03 o                         
 -12   1  18          6.72          9.59         5.65 o                         
 -11   1  18       1812.06       1734.51        20.31 o                         
 -10   1  18          4.36          2.86         5.18 o                         
  -9   1  18        555.96        523.68        28.35 o                         
  -8   1  18        661.90        649.34        25.09 o                         
  -7   1  18        231.25        243.54        18.41 o                         
  -6   1  18       1828.95       1824.01        29.15 o                         
  -5   1  18        109.90        112.23        14.55 o                         
  -4   1  18       1734.08       1739.76        47.94 o                         
  -3   1  18        174.44        161.99        13.01 o                         
  -2   1  18        898.54        882.75        17.11 o                         
  -1   1  18        368.84        352.15         9.63 o                         
   0   1  18         15.17          7.28         4.61 o                         
 -13   2  18        841.38        819.03        19.37 o                         
 -12   2  18        235.13        256.40        12.71 o                         
 -11   2  18         19.18         23.90         6.31 o                         
 -10   2  18         78.27         67.59         5.81 o                         
  -9   2  18         25.31         17.67        14.94 o                         
  -8   2  18       2567.35       2503.16        33.73 o                         
  -7   2  18          6.88         11.48         8.76 o                         
  -6   2  18       5382.87       5474.32        41.43 o                         
  -5   2  18       1701.66       1712.63        32.89 o                         
  -4   2  18        472.19        484.54        19.16 o                         
  -3   2  18         57.78         51.78         6.60 o                         
  -2   2  18         45.51         39.05         7.50 o                         
  -1   2  18        731.29        672.58        12.71 o                         
   0   2  18        351.69        354.43        10.34 o                         
 -13   3  18        194.99        188.07         9.32 o                         
 -12   3  18          3.24         -1.66         6.61 o                         
 -11   3  18         64.20         46.40         6.56 o                         
 -10   3  18        234.53        201.40         8.16 o                         
  -9   3  18         64.42         61.58        19.28 o                         
  -8   3  18        213.02        206.87        23.56 o                         
  -7   3  18         53.93         50.47        14.50 o                         
  -6   3  18        307.58        299.85        14.01 o                         
  -5   3  18        453.17        418.60        21.10 o                         
  -4   3  18        302.77        301.17        12.27 o                         
  -3   3  18        799.89        793.36        13.30 o                         
  -2   3  18          3.48         -6.31         9.12 o                         
  -1   3  18        208.91        203.36         7.53 o                         
   0   3  18        111.83         89.14        25.91 o                         
 -12   4  18        615.12        584.77        14.25 o                         
 -11   4  18         29.04         20.06         7.04 o                         
 -10   4  18          4.78         -5.80        11.68 o                         
  -9   4  18        595.48        608.20        22.21 o                         
  -8   4  18         27.19         30.08        13.71 o                         
  -7   4  18       1583.94       1593.45        38.60 o                         
  -6   4  18        632.93        619.12        24.22 o                         
  -5   4  18         29.54         27.64         5.60 o                         
  -4   4  18         17.50         10.77         5.20 o                         
  -3   4  18        297.47        254.05         9.68 o                         
  -2   4  18         39.17         28.27        12.09 o                         
  -1   4  18        667.98        645.09        12.13 o                         
 -11   5  18        327.53        262.25        20.72 o                         
 -10   5  18          4.73         -1.70         5.91 o                         
  -9   5  18       1141.79       1053.01        22.95 o                         
  -8   5  18         49.92         66.63         7.75 o                         
  -7   5  18       3057.49       3146.22        40.07 o                         
  -6   5  18         71.73         85.09         7.50 o                         
  -5   5  18       2411.98       2423.02        30.55 o                         
  -4   5  18        143.52        140.50         7.87 o                         
  -3   5  18        454.74        411.44        13.68 o                         
  -8   6  18        509.57        522.29        16.95 o                         
  -7   6  18        205.57        177.42         9.69 o                         
  -6   6  18         33.81         30.49         7.32 o                         
  -5   6  18       1341.78       1288.05        22.73 o                         
 -12   1  19       1421.44       1438.32        20.25 o                         
 -11   1  19        653.42        624.61        17.09 o                         
 -10   1  19        224.47        207.64         9.34 o                         
  -9   1  19          5.80         12.17         5.33 o                         
  -8   1  19         93.21         80.03        12.01 o                         
  -7   1  19         22.46         13.92        11.74 o                         
  -6   1  19         93.28         88.86        19.51 o                         
  -5   1  19         80.64         80.59        13.07 o                         
  -4   1  19       1155.33       1169.31        22.49 o                         
  -3   1  19         53.29         51.16         5.50 o                         
  -2   1  19        642.11        649.77        11.70 o                         
 -12   2  19        113.29        108.44         8.20 o                         
 -11   2  19        556.09        557.40        14.56 o                         
 -10   2  19        200.97        180.99         8.67 o                         
  -9   2  19        580.95        593.28        13.16 o                         
  -8   2  19         68.38         59.20        24.00 o                         
  -7   2  19       1622.75       1579.93        21.27 o                         
  -6   2  19          1.32          4.61         5.67 o                         
  -5   2  19        974.41        947.33        24.22 o                         
  -4   2  19        227.59        217.38        21.11 o                         
  -3   2  19       1565.19       1533.94        19.66 o                         
  -2   2  19          5.98          6.00         4.82 o                         
 -11   3  19        265.05        238.73        10.24 o                         
 -10   3  19       1304.13       1299.36        20.80 o                         
  -9   3  19         24.72         11.94        12.34 o                         
  -8   3  19       2868.13       2838.18        66.05 o                         
  -7   3  19        387.04        405.51        18.59 o                         
  -6   3  19       1969.73       1985.00        25.72 o                         
  -5   3  19        559.27        523.80        12.55 o                         
  -4   3  19        336.69        314.48         9.81 o                         
  -3   3  19         70.98         50.60         5.57 o                         
 -10   4  19         22.19         19.75         6.40 o                         
  -9   4  19       1351.62       1355.42        20.50 o                         
  -8   4  19          7.79          5.85         6.23 o                         
  -7   4  19       1074.89       1052.01        23.79 o                         
  -6   4  19         12.56          4.73         5.77 o                         
  -5   4  19       1697.63       1741.95        21.75 o                         
  -4   4  19         20.13         19.81         5.68 o                         
 -10   0  20       1428.31       1356.04        43.30 o                         
  -9   0  20         24.50         17.07         8.58 o                         
  -8   0  20        800.29        758.30        25.59 o                         
  -7   0  20        547.46        529.26        16.57 o                         
  -6   0  20       2766.60       2795.21        66.24 o                         
  -5   0  20        230.42        254.97        12.76 o                         
  -4   0  20       1312.80       1369.59        45.04 o                         
 -10   1  20        939.43        959.44        20.29 o                         
  -9   1  20        184.45        153.45         8.81 o                         
  -8   1  20        510.71        476.91        11.52 o                         
  -7   1  20        818.82        784.79        24.59 o                         
  -6   1  20        122.05        116.17         6.17 o                         
  -5   1  20       2384.76       2350.46        25.52 o                         
  -9   2  20         88.90         81.29         7.44 o                         
  -8   2  20       1446.87       1495.81        26.84 o                         
  -7   2  20        624.13        634.30        15.21 o                         
  -6   2  20         17.90         17.40         5.79 o                         
  -5   2  20         15.61         -1.61        12.96 o                         
                                                                                
